# Supplementary material for: Robustness and innovation in synthetic genotype networks
Source: Nat Commun. 2023 Apr 28;14:2454. doi: 10.1038/s41467-023-38033-3 (PMC10147661; doi:10.1038/s41467-023-38033-3)
Supplement: Supplementary file 6 — Supplementary Data 2 [file 41467_2023_38033_MOESM6_ESM.zip]

Archive with 32 entries (31 files):
- Data_S2/
- Data_S2/Data_S2_1-OS.1.gb
- Data_S2/Data_S2_1-OS.2.gb
- Data_S2/Data_S2_1-OS.3.gb
- Data_S2/Data_S2_1.1.gb
- Data_S2/Data_S2_1.2.gb
- Data_S2/Data_S2_1.3.gb
- Data_S2/Data_S2_1.4.gb
- Data_S2/Data_S2_2-OS.1.gb
- Data_S2/Data_S2_2a.1.gb
- Data_S2/Data_S2_2b.1.gb
- Data_S2/Data_S2_2b.2.gb
- Data_S2/Data_S2_2c-CT.1.gb
- Data_S2/Data_S2_2c-CT.2.gb
- Data_S2/Data_S2_2c-CT.3.gb
- Data_S2/Data_S2_2c-CT.4.gb
- Data_S2/Data_S2_2c-CT.5.gb
- Data_S2/Data_S2_2c-CT.6.gb
- Data_S2/Data_S2_2c-NF-1.gb
- Data_S2/Data_S2_2c-P.1.gb
- Data_S2/Data_S2_2c.1.gb
- Data_S2/Data_S2_2c.2.gb
- Data_S2/Data_S2_2c.3.gb
- Data_S2/Data_S2_2c.4.gb
- Data_S2/Data_S2_2c.5.gb
- Data_S2/Data_S2_2c.6.gb
- Data_S2/Data_S2_2c.7.gb
- Data_S2/Data_S2_2c.8.gb
- Data_S2/Data_S2_3.1.gb
- Data_S2/Data_S2_3.2.gb
- Data_S2/Data_S2_3.3.gb
- Data_S2/Data_S2_4.1.gb
