# Supplementary material for: Robustness and innovation in synthetic genotype networks
Source: Nat Commun. 2023 Apr 28;14:2454. doi: 10.1038/s41467-023-38033-3 (PMC10147661; doi:10.1038/s41467-023-38033-3)
Supplement: Supplementary file 6 — Supplementary Data 2 [file 41467_2023_38033_MOESM6_ESM.zip › Data_S2/Data_S2_1-OS.1.gb]

LOCUS       1-OS.1                  8090 bp ds-DNA     circular     07-JUL-2022
DEFINITION  .
KEYWORDS    "or pN1-011 + pN2-011 + pN3-011" "pN1-006.2 + pN2-007 + pN3-007"   
FEATURES             Location/Qualifiers
     promoter        274..302
                     /label="P(BAD) promoter"
                     /ApEinfo_revcolor=#ffef86
                     /ApEinfo_fwdcolor=#ffef86
     misc_feature    315..320
                     /label="EcoRI"
                     /ApEinfo_revcolor=#ff9ccd
                     /ApEinfo_fwdcolor=#ff9ccd
     misc_feature    321..350
                     /label="Linker_14"
                     /ApEinfo_revcolor=#f8d3a9
                     /ApEinfo_fwdcolor=#f8d3a9
     misc_feature    351..356
                     /label="SacI"
                     /ApEinfo_revcolor=#ff9ccd
                     /ApEinfo_fwdcolor=#ff9ccd
     misc_feature    357..371
                     /label="Prefix"
                     /ApEinfo_revcolor=#b1ff67
                     /ApEinfo_fwdcolor=#b1ff67
     misc_feature    complement(372..394)
                     /label="bs-4"
                     /ApEinfo_revcolor=#84b0dc
                     /ApEinfo_fwdcolor=#84b0dc
     misc_feature    395..409
                     /label="Suffix"
                     /ApEinfo_revcolor=#b1ff67
                     /ApEinfo_fwdcolor=#b1ff67
     misc_feature    410..439
                     /label="Linker_1"
                     /ApEinfo_revcolor=#f8d3a9
                     /ApEinfo_fwdcolor=#f8d3a9
     misc_feature    440..454
                     /label="Prefix"
                     /ApEinfo_revcolor=#b1ff67
                     /ApEinfo_fwdcolor=#b1ff67
     misc_feature    455..474
                     /label="Csy4 site"
                     /ApEinfo_revcolor=#c7b0e3
                     /ApEinfo_fwdcolor=#c7b0e3
     misc_feature    475..580
                     /label="sgRNA-2"
                     /ApEinfo_revcolor=#84b0dc
                     /ApEinfo_fwdcolor=#84b0dc
     misc_feature    581..600
                     /label="Csy4 site"
                     /ApEinfo_revcolor=#c7b0e3
                     /ApEinfo_fwdcolor=#c7b0e3
     misc_feature    601..615
                     /label="Suffix"
                     /ApEinfo_revcolor=#b1ff67
                     /ApEinfo_fwdcolor=#b1ff67
     misc_feature    616..621
                     /label="XhoI"
                     /ApEinfo_revcolor=#ff9ccd
                     /ApEinfo_fwdcolor=#ff9ccd
     misc_feature    622..651
                     /label="Linker_0"
                     /ApEinfo_revcolor=#f8d3a9
                     /ApEinfo_fwdcolor=#f8d3a9
     misc_feature    652..666
                     /label="Prefix"
                     /ApEinfo_revcolor=#b1ff67
                     /ApEinfo_fwdcolor=#b1ff67
     misc_feature    667..686
                     /label="Csy4 site"
                     /ApEinfo_revcolor=#c7b0e3
                     /ApEinfo_fwdcolor=#c7b0e3
     misc_feature    687..720
                     /label="RBS"
                     /ApEinfo_revcolor=#7ea7d8
                     /ApEinfo_fwdcolor=#7ea7d8
     misc_feature    721..1374
                     /label="mKO2"
                     /ApEinfo_revcolor=#faac61
                     /ApEinfo_fwdcolor=#faac61
     misc_feature    1375..1761
                     /label="MarA"
                     /ApEinfo_revcolor=#75c6a9
                     /ApEinfo_fwdcolor=#75c6a9
     misc_feature    1762..1776
                     /label="Suffix"
                     /ApEinfo_revcolor=#b1ff67
                     /ApEinfo_fwdcolor=#b1ff67
     misc_feature    1777..1782
                     /label="NcoI"
                     /ApEinfo_revcolor=#ff9ccd
                     /ApEinfo_fwdcolor=#ff9ccd
     misc_feature    1783..1872
                     /label="ECK120029600 Terminator"
                     /ApEinfo_revcolor=#b4abac
                     /ApEinfo_fwdcolor=#b4abac
     misc_feature    1873..2072
                     /label="Spacer 1"
                     /ApEinfo_revcolor=#f8d3a9
                     /ApEinfo_fwdcolor=#f8d3a9
     misc_feature    2073..2078
                     /label="HindIII"
                     /ApEinfo_revcolor=#ff9ccd
                     /ApEinfo_fwdcolor=#ff9ccd
     misc_feature    2079..2093
                     /label="Prefix"
                     /ApEinfo_revcolor=#b1ff67
                     /ApEinfo_fwdcolor=#b1ff67
     misc_feature    2094..2128
                     /label="P(BBa_J23100)"
                     /ApEinfo_revcolor=#ffef86
                     /ApEinfo_fwdcolor=#ffef86
     misc_feature    2129..2143
                     /label="Suffix"
                     /ApEinfo_revcolor=#b1ff67
                     /ApEinfo_fwdcolor=#b1ff67
     misc_feature    2144..2173
                     /label="Linker_24"
                     /ApEinfo_revcolor=#f8d3a9
                     /ApEinfo_fwdcolor=#f8d3a9
     misc_feature    2174..2188
                     /label="Prefix"
                     /ApEinfo_revcolor=#b1ff67
                     /ApEinfo_fwdcolor=#b1ff67
     misc_feature    complement(2189..2211)
                     /label="bs-1"
                     /ApEinfo_revcolor=#84b0dc
                     /ApEinfo_fwdcolor=#84b0dc
     misc_feature    2212..2226
                     /label="Suffix"
                     /ApEinfo_revcolor=#b1ff67
                     /ApEinfo_fwdcolor=#b1ff67
     misc_feature    2227..2256
                     /label="Linker_19"
                     /ApEinfo_revcolor=#f8d3a9
                     /ApEinfo_fwdcolor=#f8d3a9
     misc_feature    2257..2271
                     /label="Prefix"
                     /ApEinfo_revcolor=#b1ff67
                     /ApEinfo_fwdcolor=#b1ff67
     misc_feature    2272..2291
                     /label="Csy4 site"
                     /ApEinfo_revcolor=#c7b0e3
                     /ApEinfo_fwdcolor=#c7b0e3
     misc_feature    2292..2397
                     /label="sgRNA-4"
                     /ApEinfo_revcolor=#84b0dc
                     /ApEinfo_fwdcolor=#84b0dc
     misc_feature    2398..2417
                     /label="Csy4 site"
                     /ApEinfo_revcolor=#c7b0e3
                     /ApEinfo_fwdcolor=#c7b0e3
     misc_feature    2418..2432
                     /label="Suffix"
                     /ApEinfo_revcolor=#b1ff67
                     /ApEinfo_fwdcolor=#b1ff67
     misc_feature    2433..2438
                     /label="BamHI"
                     /ApEinfo_revcolor=#ff9ccd
                     /ApEinfo_fwdcolor=#ff9ccd
     misc_feature    2439..2468
                     /label="Linker_10"
                     /ApEinfo_revcolor=#f8d3a9
                     /ApEinfo_fwdcolor=#f8d3a9
     misc_feature    2469..2483
                     /label="Prefix"
                     /ApEinfo_revcolor=#b1ff67
                     /ApEinfo_fwdcolor=#b1ff67
     misc_feature    2484..2503
                     /label="Csy4 site"
                     /ApEinfo_revcolor=#c7b0e3
                     /ApEinfo_fwdcolor=#c7b0e3
     misc_feature    2504..2537
                     /label="RBS"
                     /ApEinfo_revcolor=#7ea7d8
                     /ApEinfo_fwdcolor=#7ea7d8
     gene            2538..3251
                     /label="sfGFP"
                     /ApEinfo_revcolor=#b1ff67
                     /ApEinfo_fwdcolor=#b1ff67
     misc_feature    3252..3317
                     /label="MarAn20"
                     /ApEinfo_revcolor=#75c6a9
                     /ApEinfo_fwdcolor=#75c6a9
     misc_feature    3318..3332
                     /label="Suffix"
                     /ApEinfo_revcolor=#b1ff67
                     /ApEinfo_fwdcolor=#b1ff67
     misc_feature    3333..3340
                     /label="SbfI"
                     /ApEinfo_revcolor=#ff9ccd
                     /ApEinfo_fwdcolor=#ff9ccd
     misc_feature    3341..3401
                     /label="L3S2P21 Terminator"
                     /ApEinfo_revcolor=#b4abac
                     /ApEinfo_fwdcolor=#b4abac
     misc_feature    3402..3601
                     /label="Spacer 2.5"
                     /ApEinfo_revcolor=#f8d3a9
                     /ApEinfo_fwdcolor=#f8d3a9
     misc_feature    3602..3607
                     /label="SalI"
                     /ApEinfo_revcolor=#ff9ccd
                     /ApEinfo_fwdcolor=#ff9ccd
     misc_feature    3608..3622
                     /label="Prefix"
                     /ApEinfo_revcolor=#b1ff67
                     /ApEinfo_fwdcolor=#b1ff67
     misc_feature    3623..3657
                     /label="P(BBa_J23100)"
                     /ApEinfo_revcolor=#ffef86
                     /ApEinfo_fwdcolor=#ffef86
     misc_feature    3658..3672
                     /label="Suffix"
                     /ApEinfo_revcolor=#b1ff67
                     /ApEinfo_fwdcolor=#b1ff67
     misc_feature    3673..3702
                     /label="Linker_25"
                     /ApEinfo_revcolor=#f8d3a9
                     /ApEinfo_fwdcolor=#f8d3a9
     misc_feature    3703..3717
                     /label="Prefix"
                     /ApEinfo_revcolor=#b1ff67
                     /ApEinfo_fwdcolor=#b1ff67
     misc_feature    complement(3718..3740)
                     /label="bs-2"
                     /ApEinfo_revcolor=#84b0dc
                     /ApEinfo_fwdcolor=#84b0dc
     misc_feature    3741..3755
                     /label="Suffix"
                     /ApEinfo_revcolor=#b1ff67
                     /ApEinfo_fwdcolor=#b1ff67
     misc_feature    3756..3785
                     /label="Linker_17"
                     /ApEinfo_revcolor=#f8d3a9
                     /ApEinfo_fwdcolor=#f8d3a9
     misc_feature    3786..3800
                     /label="Prefix"
                     /ApEinfo_revcolor=#b1ff67
                     /ApEinfo_fwdcolor=#b1ff67
     misc_feature    3801..3820
                     /label="Csy4 site"
                     /ApEinfo_revcolor=#c7b0e3
                     /ApEinfo_fwdcolor=#c7b0e3
     misc_feature    3821..3926
                     /label="sgRNA-1"
                     /ApEinfo_revcolor=#84b0dc
                     /ApEinfo_fwdcolor=#84b0dc
     misc_feature    3927..3946
                     /label="Csy4 site"
                     /ApEinfo_revcolor=#c7b0e3
                     /ApEinfo_fwdcolor=#c7b0e3
     misc_feature    3947..3961
                     /label="Suffix"
                     /ApEinfo_revcolor=#b1ff67
                     /ApEinfo_fwdcolor=#b1ff67
     misc_feature    3962..3967
                     /label="AatII"
                     /ApEinfo_revcolor=#ff9ccd
                     /ApEinfo_fwdcolor=#ff9ccd
     misc_feature    3968..3997
                     /label="Linker_11"
                     /ApEinfo_revcolor=#f8d3a9
                     /ApEinfo_fwdcolor=#f8d3a9
     misc_feature    3998..4012
                     /label="Prefix"
                     /ApEinfo_revcolor=#b1ff67
                     /ApEinfo_fwdcolor=#b1ff67
     misc_feature    4013..4032
                     /label="Csy4 site"
                     /ApEinfo_revcolor=#c7b0e3
                     /ApEinfo_fwdcolor=#c7b0e3
     misc_feature    4033..4066
                     /label="RBS"
                     /ApEinfo_revcolor=#7ea7d8
                     /ApEinfo_fwdcolor=#7ea7d8
     misc_feature    4067..4276
                     /label="RepA70"
                     /ApEinfo_revcolor=#75c6a9
                     /ApEinfo_fwdcolor=#75c6a9
     misc_feature    4277..5002
                     /label="mKate2"
                     /ApEinfo_revcolor=#d59687
                     /ApEinfo_fwdcolor=#d59687
     misc_feature    5003..5017
                     /label="Suffix"
                     /ApEinfo_revcolor=#b1ff67
                     /ApEinfo_fwdcolor=#b1ff67
     misc_feature    5018..5025
                     /label="NotI"
                     /ApEinfo_revcolor=#ff9ccd
                     /ApEinfo_fwdcolor=#ff9ccd
     misc_feature    5026..5082
                     /label="ECK120033737 Terminator"
                     /ApEinfo_revcolor=#b4abac
                     /ApEinfo_fwdcolor=#b4abac
     misc_feature    5083..5127
                     /label="Linker_8"
                     /ApEinfo_revcolor=#f8d3a9
                     /ApEinfo_fwdcolor=#f8d3a9
     misc_feature    5128..5133
                     /label="KasI"
                     /ApEinfo_revcolor=#ff9ccd
                     /ApEinfo_fwdcolor=#ff9ccd
     misc_feature    5134..5145
                     /label="Spacer 15"
                     /ApEinfo_revcolor=#f8d3a9
                     /ApEinfo_fwdcolor=#f8d3a9
     misc_feature    5146..5152
                     /label="BbvCI"
                     /ApEinfo_revcolor=#ff9ccd
                     /ApEinfo_fwdcolor=#ff9ccd
     misc_feature    5153..5160
                     /label="AscI"
                     /ApEinfo_revcolor=#ff9ccd
                     /ApEinfo_fwdcolor=#ff9ccd
     gene            complement(5501..6316)
                     /label="KanR"
                     /ApEinfo_revcolor=#d6b295
                     /ApEinfo_fwdcolor=#d6b295
     oriT            6426..7061
                     /label="ColA ori"
                     /ApEinfo_revcolor=#9eafd2
                     /ApEinfo_fwdcolor=#9eafd2
     gene            complement(7212..8090)
                     /label="araC"
                     /ApEinfo_revcolor=#d59687
                     /ApEinfo_fwdcolor=#d59687
ORIGIN
        1 ACTTTTCATA CTCCCGCCAT TCAGAGAAGA AACCAATTGT CCATATTGCA TCAGACATTG
       61 CCGTCACTGC GTCTTTTACT GGCTCTTCTC GCTAACCAAA CCGGTAACCC CGCTTATTAA
      121 AAGCATTCTG TAACAAAGCG GGACCAAAGC CATGACAAAA ACGCGTAACA AAAGTGTCTA
      181 TAATCACGGC AGAAAAGTCC ACATTGATTA TTTGCACGGC GTCACACTTT GCTATGCCAT
      241 AGCATTTTTA TCCATAAGAT TAGCGGtTCC TACCTGACGC TTTTTATCGC AACTCTCTAC
      301 TGTTTCTCCA TACCGAATTC ATAGGATAGA TTCTGGAAAC TTTACCGTCC GAGCTCCAGC
      361 CTGCGGTCCG GccaTACATA CTCTAAGATG TGTCTCGCTG GGACGCCCGG GGACTACACT
      421 TACGAAACTA TTGATTGCTC AGCCTGCGGT CCGGGTTCAC TGCCGTATAG GCAGATCAGT
      481 GTGTACTAAG TACTGTTTcA GAGCTATGCT GGAAACAGCA TAGCAAGTTg AAATAAGGCT
      541 AGTCCGTTAT CAACTTGAAA AAGTGGCACC GAGTCGGTGC GTTCACTGCC GTATAGGCAG
      601 TCGCTGGGAC GCCCGCTCGA GCAATAAACA GTTGATAGGG CTTCTCCGTT ACAGCCTGCG
      661 GTCCGGGTTC ACTGCCGTAT AGGCAGTAAT TTTGTTTAAC TTTAAGAAGG AGATATACAT
      721 ATGGTTTCGG TTATCAAACC AGAGATGAAA ATGCGTTACT ATATGGATGG TTCAGTAAAT
      781 GGTCACGAAT TTACTATTGA GGGCGAGGGT ACGGGACGCC CATACGAGGG GCACCAGGAA
      841 ATGACTTTAC GCGTCACAAT GGCTGAAGGC GGGCCTATGC CGTTTGCGTT CGATCTTGTT
      901 AGTCATGTCT TTTGTTACGG TCACCGTGTA TTTACTAAAT ACCCCGAGGA AATTCCAGAC
      961 TATTTCAAAC AAGCCTTCCC GGAAGGTTTG TCTTGGGAGC GCAGTTTAGA GTTTGAAGAC
     1021 GGTGGCTCGG CCAGCGTGTC AGCTCATATT AGTCTTCGCG GCAATACATT TTATCACAAG
     1081 TCAAAGTTCA CCGGCGTGAA CTTCCCCGCA GACGGCCCAA TCATGCAGAA TCAAAGTGTT
     1141 GATTGGGAAC CGTCCACAGA GAAGATTACA GCTTCCGATG GAGTCTTAAA GGGCGATGTA
     1201 ACCATGTACT TAAAATTAGA AGGGGGAGGG AACCATAAAT GTCAGATGAA GACTACCTAT
     1261 AAGGCCGCAA AAGAGATTCT TGAAATGCCC GGAGACCACT ACATTGGGCA TCGTTTGGTC
     1321 CGTAAGACAG AAGGAAATAT TACTGAACAG GTCGAAGACG CTGTGGCACA CAGCATGTCC
     1381 CGCCGTAATA CTGACGCCAT CACAATCCAC AGCATCCTGG ATTGGATTGA AGACAACTTG
     1441 GAGTCGCCGT TGAGTTTAGA AAAAGTTAGT GAACGTAGTG GTTACTCAAA GTGGCACCTT
     1501 CAGCGCATGT TTAAGAAGGA AACGGGTCAT TCATTGGGTC AATATATTCG TTCTCGCAAG
     1561 ATGACTGAAA TTGCCCAGAA ATTGAAAGAG TCTAATGAAC CTATTTTGTA CCTGGCGGAG
     1621 CGTTACGGCT TTGAAAGTCA GCAAACCCTT ACACGTACCT TCAAGAATTA CTTTGACGTT
     1681 CCACCACACA AATATCGTAT GACCAACATG CAGGGTGAGT CACGTTTTTT GCATCCGTTG
     1741 AATCATTACA ATTCCTAATA ATCGCTGGGA CGCCCGCCAT GGTTCAGCCA AAAAACTTAA
     1801 GACCGCCGGT CTTGTCCACT ACCTTGCAGT AATGCGGTGG ACAGGATCGG CGGTTTTCTT
     1861 TTCTCTTCTC AATTCTTCTG ACCTGTAACG AATAATAGAT AGTAAAGTAG TCTCCGATTG
     1921 AGTTTTCTCT GCCGAGTCCC ACCCAGTTCT GTGATTTCAG TAAGTTGGTA ATTGATACAC
     1981 TGTTGCGAGA ACTGCTGCCT GGTAGTAGAT AGGTTGTTAT TGAGTAAGAA GGTAAAGTGA
     2041 ACGAAATCCC TGAAACTGAG ACTGTAGAAA ATAAGCTTCA GCCTGCGGTC CGGttgacgg
     2101 ctagctcagt cctaggtaca gtgctagcTC GCTGGGACGC CCGAGATAGC CGTTACACAG
     2161 GTGACACTTA TTTCAGCCTG CGGTCCGGcc aCACTAGAGT CTAGCTTGAG ATCGCTGGGA
     2221 CGCCCGTGAA CAGTTGCTCT GATTGAAACC ACGATTCAGC CTGCGGTCCG GGTTCACTGC
     2281 CGTATAGGCA GGACACATCT TAGAGTATGT AGTTTcAGAG CTATGCTGGA AACAGCATAG
     2341 CAAGTTgAAA TAAGGCTAGT CCGTTATCAA CTTGAAAAAG TGGCACCGAG TCGGTGCGTT
     2401 CACTGCCGTA TAGGCAGTCG CTGGGACGCC CGGGATCCAA GAGATTTCTA CACGATTGAG
     2461 CACTGTCTCA GCCTGCGGTC CGGGTTCACT GCCGTATAGG CAGTAATTTT GTTTAACTTT
     2521 AAGAAGGAGA TATACATATG CGTAAAGGCG AAGAACTGTT TACCGGTGTG GTTCCGATTC
     2581 TGGTGGAACT GGACGGCGAT GTTAATGGTC ATAAATTCAG TGTTCGCGGC GAAGGTGAAG
     2641 GCGATGCGAC GAACGGCAAA CTGACCCTGA AATTTATCTG CACCACGGGT AAACTGCCGG
     2701 TCCCGTGGCC GACGCTGGTG ACCACGCTGA CCTATGGCGT TCAATGTTTT GCGCGTTACC
     2761 CGGATCACAT GAAACAGCAC GACTTTTTCA AATCGGCCAT GCCGGAAGGC TATGTGCAGG
     2821 AACGTACGAT TAGCTTTAAA GACGATGGTA CGTATAAAAC CCGCGCGGAA GTGAAATTCG
     2881 AAGGCGATAC CCTGGTTAAC CGTATCGAAC TGAAAGGTAT CGATTTCAAA GAAGACGGCA
     2941 ATATTCTGGG TCATAAACTG GAATATAACT TCAATTCCCA CAACGTGTAC ATCACCGCGG
     3001 ATAAACAGAA AAACGGCATT AAAGCCAATT TCAAAATCCG CCATAATGTG GAAGATGGTA
     3061 GCGTTCAGCT GGCCGACCAC TATCAGCAAA ACACGCCGAT TGGTGATGGC CCGGTCCTGC
     3121 TGCCGGACAA TCACTACCTG AGTACCCAGT CCGTGCTGTC AAAAGATCCG AACGAAAAAC
     3181 GTGACCACAT GGTCCTGCTG GAATTTGTGA CGGCTGCGGG TATCACCCAC GGCATGGACG
     3241 AACTGTATAA AATGTCCCGC CGTAATACTG ACGCCATCAC AATCCACAGC ATCCTGGATT
     3301 GGATTGAAGA CTAATAATCG CTGGGACGCC CGCCTGCAGG CTCGGTACCA AATTCCAGAA
     3361 AAGAGGCCTC CCGAAAGGGG GGCCTTTTTT CGTTTTGGTC CTAATAGATA AAGGATAGGT
     3421 CTGGTAGTGT TGTTCGTTCT CGCAGGTAAA TCAATAATAC TCAGCAGTTC CGTAGACTTT
     3481 TCAGTGGGAC AGGGTAGCGA TAACAGATAG ATTGTAATAA GACACAGTAG GTGCTCGTAG
     3541 TTGCGTGAAG AGAACCGCTC AGGAAATCCA GTCAGAAGTA TTGGTAATCG TTGAAAACTC
     3601 AGTCGACCAG CCTGCGGTCC GGttgacggc tagctcagtc ctaggtacag tgctagcTCG
     3661 CTGGGACGCC CGAGTGACGA CTGCGAAGTA ACCTCTATTT ATCAGCCTGC GGTCCGGcca
     3721 AGTACTTAGT ACACACTGAT TCGCTGGGAC GCCCGGTAGT GCTTATCAGA CCCAATACTG
     3781 TTGAACAGCC TGCGGTCCGG GTTCACTGCC GTATAGGCAG TCTCAAGCTA GACTCTAGTG
     3841 GTTTcAGAGC TATGCTGGAA ACAGCATAGC AAGTTgAAAT AAGGCTAGTC CGTTATCAAC
     3901 TTGAAAAAGT GGCACCGAGT CGGTGCGTTC ACTGCCGTAT AGGCAGTCGC TGGGACGCCC
     3961 GGACGTCCTA TTACACTCGT CGTTGGAAAC TGAAGATCAG CCTGCGGTCC GGGTTCACTG
     4021 CCGTATAGGC AGTAATTTTG TTTAACTTTA AGAAGGAGAT ATACATATGA ATCAGTCATT
     4081 CATCTCGGAC ATCTTATATG CCGACATCGA ATCGAAGGCT AAGGAACTTA CAGTCAATTC
     4141 CAACAATACT GTCCAGCCGG TCGCGCTTAT GCGCTTAGGA GTTTTCGTTC CCAAACCTTC
     4201 CAAGAGCAAA GGAGAAAGTA AGGAAATTGA CGCCACCAAA GCCTTCTCTC AACTGGAGAT
     4261 TGCTAAAGCA GAGGGCatgg ttagtaaagg agaagaaaat aacatggcaC TGATTAAGGA
     4321 GAACATGCAC ATGAAGCTGT ACATGGAGGG CACCGTGAAC AACCACCACT TCAAGTGCAC
     4381 ATCCGAGGGC GAAGGCAAGC CCTACGAGGG CACCCAGACC ATGAGAATCA AGgccGTCGA
     4441 GGGCGGCCCT CTCCCCTTCG CCTTCGACAT CCTGGCTACC AGCTTCATGT ACGGCAGCAA
     4501 AACCTTCATC AACCACACCC AGGGCATCCC CGACTTCTTT AAGCAGTCCT TCCCTGAGGG
     4561 CTTCACATGG GAGAGAGTCA CCACATACGA AGACGGGGGC GTGCTGACCG CTACCCAGGA
     4621 CACCAGCCTC CAGGACGGCT GCCTCATCTA CAACGTCAAG ATCAGAGGGG TGAACTTCCC
     4681 ATCCAACGGC CCTGTGATGC AGAAGAAAAC ACTCGGCTGG GAGGCCTCCA CCGAGaccCT
     4741 GTACCCCGCT GACGGCGGCC TGGAAGGCAG AgcCGACATG GCCCTGAAGC TCGTGGGCGG
     4801 GGGCCACCTG ATCTGCAACT TGAAGACCAC ATACAGATCC AAGAAACCCG CTAAGAACCT
     4861 CAAGATGCCC GGCGTCTACT ATGTGGACAG AAGACTGGAA AGAATCAAGG AGGCCGACAA
     4921 AGAGACCTAC GTCGAGCAGC ACGAGGTGGC TGTGGCCAGA TACTGCGACC TCCCTAGCAA
     4981 ACTGGGGCAC AgAgtctaAT AATCGCTGGG ACGCCCGGCG GCCGCggaaa cacagAAAAA
     5041 AGCCCGCACC TGACAGTGCG GGCTTTTTTT TTcgaccaaa ggTAGCGAAC GACGAGTCAC
     5101 TGTTGAGGAT AAATACTTTC TCTACTAGGC GCCTGTTACA CAGGTCCTCA GCGGCGCGCC
     5161 TTTGTCGGTG AACGCTCTCC TGAGTAGGAC AAATCCGCCG GGAGCGGATT TGAACGTTGT
     5221 GAAGCAACGG CCCGGAGGGT GGCGGGCAGG ACGCCCGCCA TAAACTGCCA GGCATCAAAC
     5281 TAAGCAGAAG GCCATCCTGA CGGATGGCCT TTTTGCGTTT CAGATCTACC GGTaaaccag
     5341 caatagacat aagcggctat ttaacgaccc tgccctgaac cgacgacaag ctgacgaccg
     5401 ggtctccgca agtggcactt ttcggggaaa tgtgcgcgga acccctattt gtttattttt
     5461 ctaaatacat tcaaatatgt atccgctcat gaattaattc ttagaaaaac tcatcgagca
     5521 tcaaatgaaa ctgcaattta ttcatatcag gattatcaat accatatttt tgaaaaagcc
     5581 gtttctgtaa tgaaggagaa aactcaccga ggcagttcca taggatggca agatcctggt
     5641 atcggtctgc gattccgact cgtccaacat caatacaacc tattaatttc ccctcgtcaa
     5701 aaataaggtt atcaagtgag aaatcaccat gagtgacgac tgaatccggt gagaatggca
     5761 aaagtttatg catttctttc cagacttgtt caacaggcca gccattacgc tcgtcatcaa
     5821 aatcactcgc atcaaccaaa ccgttattca ttcgtgattg cgcctgagcg agacgaaata
     5881 cgcggtcgct gttaaaagga caattacaaa caggaatcga atgcaaccgg cgcaggaaca
     5941 ctgccagcgc atcaacaata ttttcacctg aatcaggata ttcttctaat acctggaatg
     6001 ctgttttccc ggggatcgca gtggtgagta accatgcatc atcaggagta cggataaaat
     6061 gcttgatggt cggaagaggc ataaattccg tcagccagtt tagtctgacc atctcatctg
     6121 taacatcatt ggcaacgcta cctttgccat gtttcagaaa caactctggc gcatcgggct
     6181 tcccatacaa tcgatagatt gtcgcacctg attgcccgac attatcgcga gcccatttat
     6241 acccatataa atcagcatcc atgttggaat ttaatcgcgg cctagagcaa gacgtttccc
     6301 gttgaatatg gctcatactc ttcctttttc aatattattg aagcatttat cagggttatt
     6361 gtctcatgag cggatacata tttgaatgta tttagaaaaa taaacaaata ggcatgctag
     6421 cgcagaaacg tcctagaaga tgccaggagg atacttagca gagagacaat aaggccggag
     6481 cgaagccgtt tttccatagg ctccgccccc ctgacgaaca tcacgaaatc tgacgctcaa
     6541 atcagtggtg gcgaaacccg acaggactat aaagatacca ggcgtttccc cctgatggct
     6601 ccctcttgcg ctctcctgtt cccgtcctgc ggcgtccgtg ttgtggtgga ggctttaccc
     6661 aaatcaccac gtcccgttcc gtgtagacag ttcgctccaa gctgggctgt gtgcaagaac
     6721 cccccgttca gcccgactgc tgcgccttat ccggtaacta tcatcttgag tccaacccgg
     6781 aaagacacga caaaacgcca ctggcagcag ccattggtaa ctgagaatta gtggatttag
     6841 atatcgagag tcttgaagtg gtggcctaac agaggctaca ctgaaaggac agtatttggt
     6901 atctgcgctc cactaaagcc agttaccagg ttaagcagtt ccccaactga cttaaccttc
     6961 gatcaaaccg cctccccagg cggttttttc gtttacagag caggagatta cgacgatcgt
     7021 aaaaggatct caagaagatc ctttacggat tcccgacacc atcactctag atttcagtgc
     7081 aatttatctc ttcaaatgta gcacctgaag tcagccccat acgatataag ttgtaattct
     7141 catgttagtc atgccccgcg cccaccggaa ggagctgact gggttgCTCC TAgGGTCTGA
     7201 TTCGTTACCA ATTATGACAA CTTGACGGCT ACATCATTCA CTTTTTCTTC ACAACCGGCA
     7261 CGGAACTCGC TCGGGCTGGC CCCGGTGCAT TTTTTAAATA CCCGCGAGAA ATAGAGTTGA
     7321 TCGTCAAAAC CAACATTGCG ACCGACGGTG GCGATAGGCA TCCGGGTGGT GCTCAAAAGC
     7381 AGCTTCGCCT GGCTGATACG TTGGTCCTCG CGCCAGCTTA AGACGCTAAT CCCTAACTGC
     7441 TGGCGGAAAA GATGTGACAG ACGCGACGGC GACAAGCAAA CATGCTGTGC GACGCTGGCG
     7501 ATATCAAAAT TGCTGTCTGC CAGGTGATCG CTGATGTACT GACAAGCCTC GCGTACCCGA
     7561 TTATCCATCG GTGGATGGAG CGACTCGTTA ATCGCTTCCA TGCGCCGCAG TAACAATTGC
     7621 TCAAGCAGAT TTATCGCCAG CAGCTCCGAA TAGCGCCCTT CCCCTTGCCC GGCGTTAATG
     7681 ATTTGCCCAA ACAGGTCGCT GAAATGCGGC TGGTGCGCTT CATCCGGGCG AAAGAACCCC
     7741 GTATTGGCAA ATATTGACGG CCAGTTAAGC CATTCATGCC AGTAGGCGCG CGGACGAAAG
     7801 TAAACCCACT GGTGATACCA TTCGCGAGCC TCCGGATGAC GACCGTAGTG ATGAATCTCT
     7861 CCTGGCGGGA ACAGCAAAAT ATCACCCGGT CGGCAAACAA ATTCTCGTCC CTGATTTTTC
     7921 ACCACCCCCT GACCGCGAAT GGTGAGATTG AGAATATAAC CTTTCATTCC CAGCGGTCGG
     7981 TCGATAAAAA AATCGAGATA ACCGTTGGCC TCAATCGGCG TTAAACCCGC CACCAGATGG
     8041 GCATTAAACG AGTATCCCGG CAGCAGGGGA TCATTTTGCG CTTCAGCCAT
//
