# Supplementary material for: Robustness and innovation in synthetic genotype networks
Source: Nat Commun. 2023 Apr 28;14:2454. doi: 10.1038/s41467-023-38033-3 (PMC10147661; doi:10.1038/s41467-023-38033-3)
Supplement: Supplementary file 6 — Supplementary Data 2 [file 41467_2023_38033_MOESM6_ESM.zip › Data_S2/Data_S2_1-OS.2.gb]

LOCUS       1-OS.2                  8138 bp ds-DNA     circular     07-JUL-2022
DEFINITION  .
KEYWORDS    "or pN1-011 + pN2-011 + pN3-011" "pN1-006.2 + pN2-007 + pN3-007"   
FEATURES             Location/Qualifiers
     promoter        274..302
                     /label="P(BAD) promoter"
                     /ApEinfo_revcolor=#ffef86
                     /ApEinfo_fwdcolor=#ffef86
     misc_feature    315..320
                     /label="EcoRI"
                     /ApEinfo_revcolor=#ff9ccd
                     /ApEinfo_fwdcolor=#ff9ccd
     misc_feature    321..350
                     /label="Linker_14"
                     /ApEinfo_revcolor=#f8d3a9
                     /ApEinfo_fwdcolor=#f8d3a9
     misc_feature    351..356
                     /label="SacI"
                     /ApEinfo_revcolor=#ff9ccd
                     /ApEinfo_fwdcolor=#ff9ccd
     misc_feature    357..371
                     /label="Prefix"
                     /ApEinfo_revcolor=#b1ff67
                     /ApEinfo_fwdcolor=#b1ff67
     misc_feature    complement(372..394)
                     /label="bs-4"
                     /ApEinfo_revcolor=#84b0dc
                     /ApEinfo_fwdcolor=#84b0dc
     misc_feature    395..409
                     /label="Suffix"
                     /ApEinfo_revcolor=#b1ff67
                     /ApEinfo_fwdcolor=#b1ff67
     misc_feature    410..439
                     /label="Linker_1"
                     /ApEinfo_revcolor=#f8d3a9
                     /ApEinfo_fwdcolor=#f8d3a9
     misc_feature    440..454
                     /label="Prefix"
                     /ApEinfo_revcolor=#b1ff67
                     /ApEinfo_fwdcolor=#b1ff67
     misc_feature    455..474
                     /label="Csy4 site"
                     /ApEinfo_revcolor=#c7b0e3
                     /ApEinfo_fwdcolor=#c7b0e3
     misc_feature    475..580
                     /label="sgRNA-2"
                     /ApEinfo_revcolor=#84b0dc
                     /ApEinfo_fwdcolor=#84b0dc
     misc_feature    581..600
                     /label="Csy4 site"
                     /ApEinfo_revcolor=#c7b0e3
                     /ApEinfo_fwdcolor=#c7b0e3
     misc_feature    601..615
                     /label="Suffix"
                     /ApEinfo_revcolor=#b1ff67
                     /ApEinfo_fwdcolor=#b1ff67
     misc_feature    616..621
                     /label="XhoI"
                     /ApEinfo_revcolor=#ff9ccd
                     /ApEinfo_fwdcolor=#ff9ccd
     misc_feature    622..651
                     /label="Linker_0"
                     /ApEinfo_revcolor=#f8d3a9
                     /ApEinfo_fwdcolor=#f8d3a9
     misc_feature    652..666
                     /label="Prefix"
                     /ApEinfo_revcolor=#b1ff67
                     /ApEinfo_fwdcolor=#b1ff67
     misc_feature    667..686
                     /label="Csy4 site"
                     /ApEinfo_revcolor=#c7b0e3
                     /ApEinfo_fwdcolor=#c7b0e3
     misc_feature    687..720
                     /label="RBS"
                     /ApEinfo_revcolor=#7ea7d8
                     /ApEinfo_fwdcolor=#7ea7d8
     gene            721..1428
                     /label="mCherry"
                     /ApEinfo_revcolor=#d59687
                     /ApEinfo_fwdcolor=#d59687
     misc_feature    1429..1815
                     /label="MarA"
                     /ApEinfo_revcolor=#75c6a9
                     /ApEinfo_fwdcolor=#75c6a9
     misc_feature    1816..1830
                     /label="Suffix"
                     /ApEinfo_revcolor=#b1ff67
                     /ApEinfo_fwdcolor=#b1ff67
     misc_feature    1831..1836
                     /label="NcoI"
                     /ApEinfo_revcolor=#ff9ccd
                     /ApEinfo_fwdcolor=#ff9ccd
     misc_feature    1837..1926
                     /label="ECK120029600 Terminator"
                     /ApEinfo_revcolor=#b4abac
                     /ApEinfo_fwdcolor=#b4abac
     misc_feature    1927..2126
                     /label="Spacer 1"
                     /ApEinfo_revcolor=#f8d3a9
                     /ApEinfo_fwdcolor=#f8d3a9
     misc_feature    2127..2132
                     /label="HindIII"
                     /ApEinfo_revcolor=#ff9ccd
                     /ApEinfo_fwdcolor=#ff9ccd
     misc_feature    2133..2147
                     /label="Prefix"
                     /ApEinfo_revcolor=#b1ff67
                     /ApEinfo_fwdcolor=#b1ff67
     misc_feature    2148..2182
                     /label="P(BBa_J23100)"
                     /ApEinfo_revcolor=#ffef86
                     /ApEinfo_fwdcolor=#ffef86
     misc_feature    2183..2197
                     /label="Suffix"
                     /ApEinfo_revcolor=#b1ff67
                     /ApEinfo_fwdcolor=#b1ff67
     misc_feature    2198..2227
                     /label="Linker_24"
                     /ApEinfo_revcolor=#f8d3a9
                     /ApEinfo_fwdcolor=#f8d3a9
     misc_feature    2228..2242
                     /label="Prefix"
                     /ApEinfo_revcolor=#b1ff67
                     /ApEinfo_fwdcolor=#b1ff67
     misc_feature    complement(2243..2265)
                     /label="bs-1"
                     /ApEinfo_revcolor=#84b0dc
                     /ApEinfo_fwdcolor=#84b0dc
     misc_feature    2266..2280
                     /label="Suffix"
                     /ApEinfo_revcolor=#b1ff67
                     /ApEinfo_fwdcolor=#b1ff67
     misc_feature    2281..2310
                     /label="Linker_19"
                     /ApEinfo_revcolor=#f8d3a9
                     /ApEinfo_fwdcolor=#f8d3a9
     misc_feature    2311..2325
                     /label="Prefix"
                     /ApEinfo_revcolor=#b1ff67
                     /ApEinfo_fwdcolor=#b1ff67
     misc_feature    2326..2345
                     /label="Csy4 site"
                     /ApEinfo_revcolor=#c7b0e3
                     /ApEinfo_fwdcolor=#c7b0e3
     misc_feature    2346..2451
                     /label="sgRNA-4"
                     /ApEinfo_revcolor=#84b0dc
                     /ApEinfo_fwdcolor=#84b0dc
     misc_feature    2452..2471
                     /label="Csy4 site"
                     /ApEinfo_revcolor=#c7b0e3
                     /ApEinfo_fwdcolor=#c7b0e3
     misc_feature    2472..2486
                     /label="Suffix"
                     /ApEinfo_revcolor=#b1ff67
                     /ApEinfo_fwdcolor=#b1ff67
     misc_feature    2487..2492
                     /label="BamHI"
                     /ApEinfo_revcolor=#ff9ccd
                     /ApEinfo_fwdcolor=#ff9ccd
     misc_feature    2493..2522
                     /label="Linker_10"
                     /ApEinfo_revcolor=#f8d3a9
                     /ApEinfo_fwdcolor=#f8d3a9
     misc_feature    2523..2537
                     /label="Prefix"
                     /ApEinfo_revcolor=#b1ff67
                     /ApEinfo_fwdcolor=#b1ff67
     misc_feature    2538..2557
                     /label="Csy4 site"
                     /ApEinfo_revcolor=#c7b0e3
                     /ApEinfo_fwdcolor=#c7b0e3
     misc_feature    2558..2591
                     /label="RBS"
                     /ApEinfo_revcolor=#7ea7d8
                     /ApEinfo_fwdcolor=#7ea7d8
     gene            2592..3305
                     /label="mCitrine"
                     /ApEinfo_revcolor=#ffef86
                     /ApEinfo_fwdcolor=#ffef86
     misc_feature    3306..3371
                     /label="MarAn20"
                     /ApEinfo_revcolor=#75c6a9
                     /ApEinfo_fwdcolor=#75c6a9
     misc_feature    3372..3386
                     /label="Suffix"
                     /ApEinfo_revcolor=#b1ff67
                     /ApEinfo_fwdcolor=#b1ff67
     misc_feature    3387..3394
                     /label="SbfI"
                     /ApEinfo_revcolor=#ff9ccd
                     /ApEinfo_fwdcolor=#ff9ccd
     misc_feature    3395..3455
                     /label="L3S2P21 Terminator"
                     /ApEinfo_revcolor=#b4abac
                     /ApEinfo_fwdcolor=#b4abac
     misc_feature    3456..3655
                     /label="Spacer 2.5"
                     /ApEinfo_revcolor=#f8d3a9
                     /ApEinfo_fwdcolor=#f8d3a9
     misc_feature    3656..3661
                     /label="SalI"
                     /ApEinfo_revcolor=#ff9ccd
                     /ApEinfo_fwdcolor=#ff9ccd
     misc_feature    3662..3676
                     /label="Prefix"
                     /ApEinfo_revcolor=#b1ff67
                     /ApEinfo_fwdcolor=#b1ff67
     misc_feature    3677..3711
                     /label="P(BBa_J23100)"
                     /ApEinfo_revcolor=#ffef86
                     /ApEinfo_fwdcolor=#ffef86
     misc_feature    3712..3726
                     /label="Suffix"
                     /ApEinfo_revcolor=#b1ff67
                     /ApEinfo_fwdcolor=#b1ff67
     misc_feature    3727..3756
                     /label="Linker_25"
                     /ApEinfo_revcolor=#f8d3a9
                     /ApEinfo_fwdcolor=#f8d3a9
     misc_feature    3757..3771
                     /label="Prefix"
                     /ApEinfo_revcolor=#b1ff67
                     /ApEinfo_fwdcolor=#b1ff67
     misc_feature    complement(3772..3794)
                     /label="bs-2"
                     /ApEinfo_revcolor=#84b0dc
                     /ApEinfo_fwdcolor=#84b0dc
     misc_feature    3795..3809
                     /label="Suffix"
                     /ApEinfo_revcolor=#b1ff67
                     /ApEinfo_fwdcolor=#b1ff67
     misc_feature    3810..3839
                     /label="Linker_17"
                     /ApEinfo_revcolor=#f8d3a9
                     /ApEinfo_fwdcolor=#f8d3a9
     misc_feature    3840..3854
                     /label="Prefix"
                     /ApEinfo_revcolor=#b1ff67
                     /ApEinfo_fwdcolor=#b1ff67
     misc_feature    3855..3874
                     /label="Csy4 site"
                     /ApEinfo_revcolor=#c7b0e3
                     /ApEinfo_fwdcolor=#c7b0e3
     misc_feature    3875..3980
                     /label="sgRNA-1"
                     /ApEinfo_revcolor=#84b0dc
                     /ApEinfo_fwdcolor=#84b0dc
     misc_feature    3981..4000
                     /label="Csy4 site"
                     /ApEinfo_revcolor=#c7b0e3
                     /ApEinfo_fwdcolor=#c7b0e3
     misc_feature    4001..4015
                     /label="Suffix"
                     /ApEinfo_revcolor=#b1ff67
                     /ApEinfo_fwdcolor=#b1ff67
     misc_feature    4016..4021
                     /label="AatII"
                     /ApEinfo_revcolor=#ff9ccd
                     /ApEinfo_fwdcolor=#ff9ccd
     misc_feature    4022..4051
                     /label="Linker_11"
                     /ApEinfo_revcolor=#f8d3a9
                     /ApEinfo_fwdcolor=#f8d3a9
     misc_feature    4052..4066
                     /label="Prefix"
                     /ApEinfo_revcolor=#b1ff67
                     /ApEinfo_fwdcolor=#b1ff67
     misc_feature    4067..4086
                     /label="Csy4 site"
                     /ApEinfo_revcolor=#c7b0e3
                     /ApEinfo_fwdcolor=#c7b0e3
     misc_feature    4087..4120
                     /label="RBS"
                     /ApEinfo_revcolor=#7ea7d8
                     /ApEinfo_fwdcolor=#7ea7d8
     misc_feature    4121..4330
                     /label="RepA70"
                     /ApEinfo_revcolor=#75c6a9
                     /ApEinfo_fwdcolor=#75c6a9
     gene            4331..5050
                     /label="Cerulean"
                     /ApEinfo_revcolor=#85dae9
                     /ApEinfo_fwdcolor=#85dae9
     misc_feature    5051..5065
                     /label="Suffix"
                     /ApEinfo_revcolor=#b1ff67
                     /ApEinfo_fwdcolor=#b1ff67
     misc_feature    5066..5073
                     /label="NotI"
                     /ApEinfo_revcolor=#ff9ccd
                     /ApEinfo_fwdcolor=#ff9ccd
     misc_feature    5074..5130
                     /label="ECK120033737 Terminator"
                     /ApEinfo_revcolor=#b4abac
                     /ApEinfo_fwdcolor=#b4abac
     misc_feature    5131..5175
                     /label="Linker_8"
                     /ApEinfo_revcolor=#f8d3a9
                     /ApEinfo_fwdcolor=#f8d3a9
     misc_feature    5176..5181
                     /label="KasI"
                     /ApEinfo_revcolor=#ff9ccd
                     /ApEinfo_fwdcolor=#ff9ccd
     misc_feature    5182..5193
                     /label="Spacer 15"
                     /ApEinfo_revcolor=#f8d3a9
                     /ApEinfo_fwdcolor=#f8d3a9
     misc_feature    5194..5200
                     /label="BbvCI"
                     /ApEinfo_revcolor=#ff9ccd
                     /ApEinfo_fwdcolor=#ff9ccd
     misc_feature    5201..5208
                     /label="AscI"
                     /ApEinfo_revcolor=#ff9ccd
                     /ApEinfo_fwdcolor=#ff9ccd
     gene            complement(5549..6364)
                     /label="KanR"
                     /ApEinfo_revcolor=#d6b295
                     /ApEinfo_fwdcolor=#d6b295
     oriT            6474..7109
                     /label="ColA ori"
                     /ApEinfo_revcolor=#9eafd2
                     /ApEinfo_fwdcolor=#9eafd2
     gene            complement(7260..8138)
                     /label="araC"
                     /ApEinfo_revcolor=#d59687
                     /ApEinfo_fwdcolor=#d59687
ORIGIN
        1 ACTTTTCATA CTCCCGCCAT TCAGAGAAGA AACCAATTGT CCATATTGCA TCAGACATTG
       61 CCGTCACTGC GTCTTTTACT GGCTCTTCTC GCTAACCAAA CCGGTAACCC CGCTTATTAA
      121 AAGCATTCTG TAACAAAGCG GGACCAAAGC CATGACAAAA ACGCGTAACA AAAGTGTCTA
      181 TAATCACGGC AGAAAAGTCC ACATTGATTA TTTGCACGGC GTCACACTTT GCTATGCCAT
      241 AGCATTTTTA TCCATAAGAT TAGCGGtTCC TACCTGACGC TTTTTATCGC AACTCTCTAC
      301 TGTTTCTCCA TACCGAATTC ATAGGATAGA TTCTGGAAAC TTTACCGTCC GAGCTCCAGC
      361 CTGCGGTCCG GccaTACATA CTCTAAGATG TGTCTCGCTG GGACGCCCGG GGACTACACT
      421 TACGAAACTA TTGATTGCTC AGCCTGCGGT CCGGGTTCAC TGCCGTATAG GCAGATCAGT
      481 GTGTACTAAG TACTGTTTcA GAGCTATGCT GGAAACAGCA TAGCAAGTTg AAATAAGGCT
      541 AGTCCGTTAT CAACTTGAAA AAGTGGCACC GAGTCGGTGC GTTCACTGCC GTATAGGCAG
      601 TCGCTGGGAC GCCCGCTCGA GCAATAAACA GTTGATAGGG CTTCTCCGTT ACAGCCTGCG
      661 GTCCGGGTTC ACTGCCGTAT AGGCAGTAAT TTTGTTTAAC TTTAAGAAGG AGATATACAT
      721 ATGGTGAGCA AGGGCGAGGA GGATAACATG GCCATCATCA AGGAGTTCAT GCGCTTCAAG
      781 GTGCACATGG AGGGCTCCGT GAACGGCCAC GAGTTCGAGA TCGAGGGCGA GGGCGAGGGC
      841 CGCCCCTACG AGGGCACCCA GACCGCCAAG CTGAAGGTGA CCAAGGGTGG CCCCCTGCCC
      901 TTCGCCTGGG ACATCCTGTC CCCTCAGTTC ATGTACGGCT CCAAGGCCTA CGTGAAGCAC
      961 CCCGCCGACA TCCCCGACTA CTTGAAGCTG TCCTTCCCCG AGGGCTTCAA GTGGGAGCGC
     1021 GTGATGAACT TCGAGGACGG CGGCGTGGTG ACCGTGACCC AGGACTCCTC tCTGCAGGAC
     1081 GGCGAGTTCA TCTACAAGGT GAAGCTGCGC GGCACCAACT TCCCCTCCGA CGGCCCCGTA
     1141 ATGCAGAAGA AGACtATGGG CTGGGAGGCC TCCTCCGAGC GGATGTACCC CGAGGACGGC
     1201 GCgCTGAAGG GCGAGATCAA GCAGAGGCTG AAGCTGAAGG ACGGCGGCCA CTACGACGCT
     1261 GAaGTCAAGA CCACCTACAA GGCCAAGAAG CCCGTGCAGC TGCCCGGCGC gTACAACGTC
     1321 AACATCAAGT TGGACATCAC CTCCCACAAC GAGGACTACA CCATCGTGGA ACAGTACGAA
     1381 CGCGCCGAGG GCCGCCACTC CACCGGCGGC ATGGACGAGC TGTACAAGAT GTCCCGCCGT
     1441 AATACTGACG CCATCACAAT CCACAGCATC CTGGATTGGA TTGAAGACAA CTTGGAGTCG
     1501 CCGTTGAGTT TAGAAAAAGT TAGTGAACGT AGTGGTTACT CAAAGTGGCA CCTTCAGCGC
     1561 ATGTTTAAGA AGGAAACGGG TCATTCATTG GGTCAATATA TTCGTTCTCG CAAGATGACT
     1621 GAAATTGCCC AGAAATTGAA AGAGTCTAAT GAACCTATTT TGTACCTGGC GGAGCGTTAC
     1681 GGCTTTGAAA GTCAGCAAAC CCTTACACGT ACCTTCAAGA ATTACTTTGA CGTTCCACCA
     1741 CACAAATATC GTATGACCAA CATGCAGGGT GAGTCACGTT TTTTGCATCC GTTGAATCAT
     1801 TACAATTCCT AATAATCGCT GGGACGCCCG CCATGGTTCA GCCAAAAAAC TTAAGACCGC
     1861 CGGTCTTGTC CACTACCTTG CAGTAATGCG GTGGACAGGA TCGGCGGTTT TCTTTTCTCT
     1921 TCTCAATTCT TCTGACCTGT AACGAATAAT AGATAGTAAA GTAGTCTCCG ATTGAGTTTT
     1981 CTCTGCCGAG TCCCACCCAG TTCTGTGATT TCAGTAAGTT GGTAATTGAT ACACTGTTGC
     2041 GAGAACTGCT GCCTGGTAGT AGATAGGTTG TTATTGAGTA AGAAGGTAAA GTGAACGAAA
     2101 TCCCTGAAAC TGAGACTGTA GAAAATAAGC TTCAGCCTGC GGTCCGGttg acggctagct
     2161 cagtcctagg tacagtgcta gcTCGCTGGG ACGCCCGAGA TAGCCGTTAC ACAGGTGACA
     2221 CTTATTTCAG CCTGCGGTCC GGccaCACTA GAGTCTAGCT TGAGATCGCT GGGACGCCCG
     2281 TGAACAGTTG CTCTGATTGA AACCACGATT CAGCCTGCGG TCCGGGTTCA CTGCCGTATA
     2341 GGCAGGACAC ATCTTAGAGT ATGTAGTTTc AGAGCTATGC TGGAAACAGC ATAGCAAGTT
     2401 gAAATAAGGC TAGTCCGTTA TCAACTTGAA AAAGTGGCAC CGAGTCGGTG CGTTCACTGC
     2461 CGTATAGGCA GTCGCTGGGA CGCCCGGGAT CCAAGAGATT TCTACACGAT TGAGCACTGT
     2521 CTCAGCCTGC GGTCCGGGTT CACTGCCGTA TAGGCAGTAA TTTTGTTTAA CTTTAAGAAG
     2581 GAGATATACA TATGTCTAAA GGTGAAGAAT TATTCACTGG TGTTGTCCCA ATTTTGGTTG
     2641 AATTAGATGG TGATGTTAAT GGTCACAAAT TTTCTGTCTC CGGTGAAGGT GAAGGTGATG
     2701 CTACTTACGG TAAATTGACC TTAAAATTTA TTTGTACTAC TGGTAAATTG CCAGTTCCgT
     2761 GGCCAACCTT AGTCACTACT TTAGGTTATG GTTTGATGTG TTTTGCTAGA TACCCAGATC
     2821 ATATGAAACA ACATGACTTT TTCAAGTCTG CCATGCCAGA AGGTTATGTT CAAGAAAGAA
     2881 CTATTTTTTT CAAAGATGAC GGTAACTACA AGACCAGAGC TGAAGTCAAG TTTGAAGGTG
     2941 ATACCTTAGT TAATAGAATC GAATTAAAAG GTATTGATTT TAAAGAAGAT GGTAACATTT
     3001 TAGGTCACAA ATTGGAATAC AACTATAACT CTCACAATGT TTACATCATG GCTGACAAAC
     3061 AAAAGAATGG TATCAAAGTT AACTTCAAAA TTAGACACAA CATTGAAGAT GGTTCTGTTC
     3121 AATTAGCTGA CCATTATCAA CAAAATACTC CAATTGGTGA TGGTCCAGTC TTGTTACCAG
     3181 ACAACCATTA CTTATCCTAT CAATCTaaaT TATCCAAAGA TCCAAACGAA AAGAGAGACC
     3241 ACATGGTCTT GTTAGAATTT GTTACTGCTG CTGGTATTAC CCAcGGTATG GATGAATTGT
     3301 ACAAAATGTC CCGCCGTAAT ACTGACGCCA TCACAATCCA CAGCATCCTG GATTGGATTG
     3361 AAGACTAATA ATCGCTGGGA CGCCCGCCTG CAGGCTCGGT ACCAAATTCC AGAAAAGAGG
     3421 CCTCCCGAAA GGGGGGCCTT TTTTCGTTTT GGTCCTAATA GATAAAGGAT AGGTCTGGTA
     3481 GTGTTGTTCG TTCTCGCAGG TAAATCAATA ATACTCAGCA GTTCCGTAGA CTTTTCAGTG
     3541 GGACAGGGTA GCGATAACAG ATAGATTGTA ATAAGACACA GTAGGTGCTC GTAGTTGCGT
     3601 GAAGAGAACC GCTCAGGAAA TCCAGTCAGA AGTATTGGTA ATCGTTGAAA ACTCAGTCGA
     3661 CCAGCCTGCG GTCCGGttga cggctagctc agtcctaggt acagtgctag cTCGCTGGGA
     3721 CGCCCGAGTG ACGACTGCGA AGTAACCTCT ATTTATCAGC CTGCGGTCCG GccaAGTACT
     3781 TAGTACACAC TGATTCGCTG GGACGCCCGG TAGTGCTTAT CAGACCCAAT ACTGTTGAAC
     3841 AGCCTGCGGT CCGGGTTCAC TGCCGTATAG GCAGTCTCAA GCTAGACTCT AGTGGTTTcA
     3901 GAGCTATGCT GGAAACAGCA TAGCAAGTTg AAATAAGGCT AGTCCGTTAT CAACTTGAAA
     3961 AAGTGGCACC GAGTCGGTGC GTTCACTGCC GTATAGGCAG TCGCTGGGAC GCCCGGACGT
     4021 CCTATTACAC TCGTCGTTGG AAACTGAAGA TCAGCCTGCG GTCCGGGTTC ACTGCCGTAT
     4081 AGGCAGTAAT TTTGTTTAAC TTTAAGAAGG AGATATACAT ATGAATCAGT CATTCATCTC
     4141 GGACATCTTA TATGCCGACA TCGAATCGAA GGCTAAGGAA CTTACAGTCA ATTCCAACAA
     4201 TACTGTCCAG CCGGTCGCGC TTATGCGCTT AGGAGTTTTC GTTCCCAAAC CTTCCAAGAG
     4261 CAAAGGAGAA AGTAAGGAAA TTGACGCCAC CAAAGCCTTC TCTCAACTGG AGATTGCTAA
     4321 AGCAGAGGGC ATGAGTAAAG GAGAAGAACT TTTCACTGGA GTTGTCCCAA TTCTTGTTGA
     4381 ATTAGATGGT GATGTTAATG GGCACAAATT TTCTGTCAGT GGAGAGGGTG AAGGTGATGC
     4441 AACATACGGA AAACTTACCC TTAAATTTAT TTGCACTACT GGAAAACTAC CTGTTCCgTG
     4501 GCCAACACTT GTCACTACTT TGACTTGGGG TGTTCAATGC TTTGCTAGAT ACCCAGATCA
     4561 TATGAAACAG CATGACTTTT TCAAGAGTGC CATGCCCGAA GGTTATGTAC AGGAAAGAAC
     4621 TATATTTTTC AAAGATGACG GGAACTACAA GACACGTGCT GAAGTCAAGT TTGAAGGTGA
     4681 TACCCTTGTT AATAGAATCG AGTTAAAAGG TATTGATTTT AAAGAAGATG GAAACATTCT
     4741 TGGACACAAA TTGGAATACA ACGCTATTTC AGATAATGTA TACATCACTG CAGACAAACA
     4801 AAAGAATGGA ATCAAAGCTA ATTTCAAAAT TAGACACAAC ATTGAAGATG GAAGCGTTCA
     4861 ACTAGCAGAC CATTATCAAC AAAATACTCC AATTGGCGAT GGCCCTGTCC TTTTACCAGA
     4921 CAACCATTAC CTGTCCACAC AATCTaaaCT TTCGAAAGAT CCCAACGAAA AGAGAGACCA
     4981 CATGGTCCTT CTTGAGTTTG TAACAGCTGC TGGGATTACA CTAGGCATGG ATGAACTATA
     5041 CAAATAATAA TCGCTGGGAC GCCCGGCGGC CGCggaaaca cagAAAAAAG CCCGCACCTG
     5101 ACAGTGCGGG CTTTTTTTTT cgaccaaagg TAGCGAACGA CGAGTCACTG TTGAGGATAA
     5161 ATACTTTCTC TACTAGGCGC CTGTTACACA GGTCCTCAGC GGCGCGCCTT TGTCGGTGAA
     5221 CGCTCTCCTG AGTAGGACAA ATCCGCCGGG AGCGGATTTG AACGTTGTGA AGCAACGGCC
     5281 CGGAGGGTGG CGGGCAGGAC GCCCGCCATA AACTGCCAGG CATCAAACTA AGCAGAAGGC
     5341 CATCCTGACG GATGGCCTTT TTGCGTTTCA GATCTACCGG Taaaccagca atagacataa
     5401 gcggctattt aacgaccctg ccctgaaccg acgacaagct gacgaccggg tctccgcaag
     5461 tggcactttt cggggaaatg tgcgcggaac ccctatttgt ttatttttct aaatacattc
     5521 aaatatgtat ccgctcatga attaattctt agaaaaactc atcgagcatc aaatgaaact
     5581 gcaatttatt catatcagga ttatcaatac catatttttg aaaaagccgt ttctgtaatg
     5641 aaggagaaaa ctcaccgagg cagttccata ggatggcaag atcctggtat cggtctgcga
     5701 ttccgactcg tccaacatca atacaaccta ttaatttccc ctcgtcaaaa ataaggttat
     5761 caagtgagaa atcaccatga gtgacgactg aatccggtga gaatggcaaa agtttatgca
     5821 tttctttcca gacttgttca acaggccagc cattacgctc gtcatcaaaa tcactcgcat
     5881 caaccaaacc gttattcatt cgtgattgcg cctgagcgag acgaaatacg cggtcgctgt
     5941 taaaaggaca attacaaaca ggaatcgaat gcaaccggcg caggaacact gccagcgcat
     6001 caacaatatt ttcacctgaa tcaggatatt cttctaatac ctggaatgct gttttcccgg
     6061 ggatcgcagt ggtgagtaac catgcatcat caggagtacg gataaaatgc ttgatggtcg
     6121 gaagaggcat aaattccgtc agccagttta gtctgaccat ctcatctgta acatcattgg
     6181 caacgctacc tttgccatgt ttcagaaaca actctggcgc atcgggcttc ccatacaatc
     6241 gatagattgt cgcacctgat tgcccgacat tatcgcgagc ccatttatac ccatataaat
     6301 cagcatccat gttggaattt aatcgcggcc tagagcaaga cgtttcccgt tgaatatggc
     6361 tcatactctt cctttttcaa tattattgaa gcatttatca gggttattgt ctcatgagcg
     6421 gatacatatt tgaatgtatt tagaaaaata aacaaatagg catgctagcg cagaaacgtc
     6481 ctagaagatg ccaggaggat acttagcaga gagacaataa ggccggagcg aagccgtttt
     6541 tccataggct ccgcccccct gacgaacatc acgaaatctg acgctcaaat cagtggtggc
     6601 gaaacccgac aggactataa agataccagg cgtttccccc tgatggctcc ctcttgcgct
     6661 ctcctgttcc cgtcctgcgg cgtccgtgtt gtggtggagg ctttacccaa atcaccacgt
     6721 cccgttccgt gtagacagtt cgctccaagc tgggctgtgt gcaagaaccc cccgttcagc
     6781 ccgactgctg cgccttatcc ggtaactatc atcttgagtc caacccggaa agacacgaca
     6841 aaacgccact ggcagcagcc attggtaact gagaattagt ggatttagat atcgagagtc
     6901 ttgaagtggt ggcctaacag aggctacact gaaaggacag tatttggtat ctgcgctcca
     6961 ctaaagccag ttaccaggtt aagcagttcc ccaactgact taaccttcga tcaaaccgcc
     7021 tccccaggcg gttttttcgt ttacagagca ggagattacg acgatcgtaa aaggatctca
     7081 agaagatcct ttacggattc ccgacaccat cactctagat ttcagtgcaa tttatctctt
     7141 caaatgtagc acctgaagtc agccccatac gatataagtt gtaattctca tgttagtcat
     7201 gccccgcgcc caccggaagg agctgactgg gttgCTCCTA gGGTCTGATT CGTTACCAAT
     7261 TATGACAACT TGACGGCTAC ATCATTCACT TTTTCTTCAC AACCGGCACG GAACTCGCTC
     7321 GGGCTGGCCC CGGTGCATTT TTTAAATACC CGCGAGAAAT AGAGTTGATC GTCAAAACCA
     7381 ACATTGCGAC CGACGGTGGC GATAGGCATC CGGGTGGTGC TCAAAAGCAG CTTCGCCTGG
     7441 CTGATACGTT GGTCCTCGCG CCAGCTTAAG ACGCTAATCC CTAACTGCTG GCGGAAAAGA
     7501 TGTGACAGAC GCGACGGCGA CAAGCAAACA TGCTGTGCGA CGCTGGCGAT ATCAAAATTG
     7561 CTGTCTGCCA GGTGATCGCT GATGTACTGA CAAGCCTCGC GTACCCGATT ATCCATCGGT
     7621 GGATGGAGCG ACTCGTTAAT CGCTTCCATG CGCCGCAGTA ACAATTGCTC AAGCAGATTT
     7681 ATCGCCAGCA GCTCCGAATA GCGCCCTTCC CCTTGCCCGG CGTTAATGAT TTGCCCAAAC
     7741 AGGTCGCTGA AATGCGGCTG GTGCGCTTCA TCCGGGCGAA AGAACCCCGT ATTGGCAAAT
     7801 ATTGACGGCC AGTTAAGCCA TTCATGCCAG TAGGCGCGCG GACGAAAGTA AACCCACTGG
     7861 TGATACCATT CGCGAGCCTC CGGATGACGA CCGTAGTGAT GAATCTCTCC TGGCGGGAAC
     7921 AGCAAAATAT CACCCGGTCG GCAAACAAAT TCTCGTCCCT GATTTTTCAC CACCCCCTGA
     7981 CCGCGAATGG TGAGATTGAG AATATAACCT TTCATTCCCA GCGGTCGGTC GATAAAAAAA
     8041 TCGAGATAAC CGTTGGCCTC AATCGGCGTT AAACCCGCCA CCAGATGGGC ATTAAACGAG
     8101 TATCCCGGCA GCAGGGGATC ATTTTGCGCT TCAGCCAT
//
