# Supplementary material for: Robustness and innovation in synthetic genotype networks
Source: Nat Commun. 2023 Apr 28;14:2454. doi: 10.1038/s41467-023-38033-3 (PMC10147661; doi:10.1038/s41467-023-38033-3)
Supplement: Supplementary file 6 — Supplementary Data 2 [file 41467_2023_38033_MOESM6_ESM.zip › Data_S2/Data_S2_1.2.gb]

LOCUS       1.2                     8007 bp ds-DNA     circular     07-JUL-2022
DEFINITION  .
FEATURES             Location/Qualifiers
     promoter        274..302
                     /label="P(BAD) promoter"
                     /ApEinfo_revcolor=#ffef86
                     /ApEinfo_fwdcolor=#ffef86
     misc_feature    315..320
                     /label="EcoRI"
                     /ApEinfo_revcolor=#ff9ccd
                     /ApEinfo_fwdcolor=#ff9ccd
     misc_feature    321..350
                     /label="Linker_14"
                     /ApEinfo_revcolor=#f8d3a9
                     /ApEinfo_fwdcolor=#f8d3a9
     misc_feature    351..356
                     /label="SacI"
                     /ApEinfo_revcolor=#ff9ccd
                     /ApEinfo_fwdcolor=#ff9ccd
     misc_feature    357..371
                     /label="Prefix"
                     /ApEinfo_revcolor=#b1ff67
                     /ApEinfo_fwdcolor=#b1ff67
     misc_feature    372..391
                     /label="Csy4 site"
                     /ApEinfo_revcolor=#c7b0e3
                     /ApEinfo_fwdcolor=#c7b0e3
     misc_feature    392..497
                     /label="sgRNA-1"
                     /ApEinfo_revcolor=#84b0dc
                     /ApEinfo_fwdcolor=#84b0dc
     misc_feature    498..517
                     /label="Csy4 site"
                     /ApEinfo_revcolor=#c7b0e3
                     /ApEinfo_fwdcolor=#c7b0e3
     misc_feature    518..532
                     /label="Suffix"
                     /ApEinfo_revcolor=#b1ff67
                     /ApEinfo_fwdcolor=#b1ff67
     misc_feature    533..562
                     /label="Linker_1"
                     /ApEinfo_revcolor=#f8d3a9
                     /ApEinfo_fwdcolor=#f8d3a9
     misc_feature    563..577
                     /label="Prefix"
                     /ApEinfo_revcolor=#b1ff67
                     /ApEinfo_fwdcolor=#b1ff67
     misc_feature    578..597
                     /label="Csy4 site"
                     /ApEinfo_revcolor=#c7b0e3
                     /ApEinfo_fwdcolor=#c7b0e3
     misc_feature    598..703
                     /label="sgRNA-2"
                     /ApEinfo_revcolor=#84b0dc
                     /ApEinfo_fwdcolor=#84b0dc
     misc_feature    704..723
                     /label="Csy4 site"
                     /ApEinfo_revcolor=#c7b0e3
                     /ApEinfo_fwdcolor=#c7b0e3
     misc_feature    724..738
                     /label="Suffix"
                     /ApEinfo_revcolor=#b1ff67
                     /ApEinfo_fwdcolor=#b1ff67
     misc_feature    739..744
                     /label="XhoI"
                     /ApEinfo_revcolor=#ff9ccd
                     /ApEinfo_fwdcolor=#ff9ccd
     misc_feature    745..774
                     /label="Linker_0"
                     /ApEinfo_revcolor=#f8d3a9
                     /ApEinfo_fwdcolor=#f8d3a9
     misc_feature    775..789
                     /label="Prefix"
                     /ApEinfo_revcolor=#b1ff67
                     /ApEinfo_fwdcolor=#b1ff67
     misc_feature    790..809
                     /label="Csy4 site"
                     /ApEinfo_revcolor=#c7b0e3
                     /ApEinfo_fwdcolor=#c7b0e3
     misc_feature    810..843
                     /label="RBS"
                     /ApEinfo_revcolor=#7ea7d8
                     /ApEinfo_fwdcolor=#7ea7d8
     misc_feature    844..1497
                     /label="mKO2"
                     /ApEinfo_revcolor=#faac61
                     /ApEinfo_fwdcolor=#faac61
     misc_feature    1498..1884
                     /label="MarA"
                     /ApEinfo_revcolor=#75c6a9
                     /ApEinfo_fwdcolor=#75c6a9
     misc_feature    1885..1899
                     /label="Suffix"
                     /ApEinfo_revcolor=#b1ff67
                     /ApEinfo_fwdcolor=#b1ff67
     misc_feature    1900..1905
                     /label="NcoI"
                     /ApEinfo_revcolor=#ff9ccd
                     /ApEinfo_fwdcolor=#ff9ccd
     misc_feature    1906..1995
                     /label="ECK120029600 Terminator"
                     /ApEinfo_revcolor=#b4abac
                     /ApEinfo_fwdcolor=#b4abac
     misc_feature    1996..2195
                     /label="Spacer 1"
                     /ApEinfo_revcolor=#f8d3a9
                     /ApEinfo_fwdcolor=#f8d3a9
     misc_feature    2196..2201
                     /label="HindIII"
                     /ApEinfo_revcolor=#ff9ccd
                     /ApEinfo_fwdcolor=#ff9ccd
     misc_feature    2202..2216
                     /label="Prefix"
                     /ApEinfo_revcolor=#b1ff67
                     /ApEinfo_fwdcolor=#b1ff67
     misc_feature    2217..2251
                     /label="P1 (BBa_J23100)"
                     /ApEinfo_revcolor=#ffef86
                     /ApEinfo_fwdcolor=#ffef86
     misc_feature    2252..2266
                     /label="Suffix"
                     /ApEinfo_revcolor=#b1ff67
                     /ApEinfo_fwdcolor=#b1ff67
     misc_feature    2267..2296
                     /label="Linker_24"
                     /ApEinfo_revcolor=#f8d3a9
                     /ApEinfo_fwdcolor=#f8d3a9
     misc_feature    2297..2311
                     /label="Prefix"
                     /ApEinfo_revcolor=#b1ff67
                     /ApEinfo_fwdcolor=#b1ff67
     misc_feature    complement(2312..2334)
                     /label="bs-1"
                     /ApEinfo_revcolor=#84b0dc
                     /ApEinfo_fwdcolor=#84b0dc
     misc_feature    2335..2349
                     /label="Suffix"
                     /ApEinfo_revcolor=#b1ff67
                     /ApEinfo_fwdcolor=#b1ff67
     misc_feature    2350..2355
                     /label="BamHI"
                     /ApEinfo_revcolor=#ff9ccd
                     /ApEinfo_fwdcolor=#ff9ccd
     misc_feature    2356..2385
                     /label="Linker_10"
                     /ApEinfo_revcolor=#f8d3a9
                     /ApEinfo_fwdcolor=#f8d3a9
     misc_feature    2386..2400
                     /label="Prefix"
                     /ApEinfo_revcolor=#b1ff67
                     /ApEinfo_fwdcolor=#b1ff67
     misc_feature    2401..2420
                     /label="Csy4 site"
                     /ApEinfo_revcolor=#c7b0e3
                     /ApEinfo_fwdcolor=#c7b0e3
     misc_feature    2421..2454
                     /label="RBS"
                     /ApEinfo_revcolor=#7ea7d8
                     /ApEinfo_fwdcolor=#7ea7d8
     gene            2455..3168
                     /label="sfGFP"
                     /ApEinfo_revcolor=#b1ff67
                     /ApEinfo_fwdcolor=#b1ff67
     misc_feature    3169..3234
                     /label="MarAn20"
                     /ApEinfo_revcolor=#75c6a9
                     /ApEinfo_fwdcolor=#75c6a9
     misc_feature    3235..3249
                     /label="Suffix"
                     /ApEinfo_revcolor=#b1ff67
                     /ApEinfo_fwdcolor=#b1ff67
     misc_feature    3250..3257
                     /label="SbfI"
                     /ApEinfo_revcolor=#ff9ccd
                     /ApEinfo_fwdcolor=#ff9ccd
     misc_feature    3258..3318
                     /label="L3S2P21 Terminator"
                     /ApEinfo_revcolor=#b4abac
                     /ApEinfo_fwdcolor=#b4abac
     misc_feature    3319..3518
                     /label="Spacer 2.5"
                     /ApEinfo_revcolor=#f8d3a9
                     /ApEinfo_fwdcolor=#f8d3a9
     misc_feature    3519..3524
                     /label="SalI"
                     /ApEinfo_revcolor=#ff9ccd
                     /ApEinfo_fwdcolor=#ff9ccd
     misc_feature    3525..3539
                     /label="Prefix"
                     /ApEinfo_revcolor=#b1ff67
                     /ApEinfo_fwdcolor=#b1ff67
     misc_feature    3540..3574
                     /label="P0.1 (BBa_J23150)"
                     /ApEinfo_revcolor=#ffef86
                     /ApEinfo_fwdcolor=#ffef86
     misc_feature    3575..3589
                     /label="Suffix"
                     /ApEinfo_revcolor=#b1ff67
                     /ApEinfo_fwdcolor=#b1ff67
     misc_feature    3590..3619
                     /label="Linker_25"
                     /ApEinfo_revcolor=#f8d3a9
                     /ApEinfo_fwdcolor=#f8d3a9
     misc_feature    3620..3634
                     /label="Prefix"
                     /ApEinfo_revcolor=#b1ff67
                     /ApEinfo_fwdcolor=#b1ff67
     misc_feature    complement(3635..3657)
                     /label="bs-2"
                     /ApEinfo_revcolor=#84b0dc
                     /ApEinfo_fwdcolor=#84b0dc
     misc_feature    3658..3672
                     /label="Suffix"
                     /ApEinfo_revcolor=#b1ff67
                     /ApEinfo_fwdcolor=#b1ff67
     misc_feature    3673..3702
                     /label="Linker_17"
                     /ApEinfo_revcolor=#f8d3a9
                     /ApEinfo_fwdcolor=#f8d3a9
     misc_feature    3703..3717
                     /label="Prefix"
                     /ApEinfo_revcolor=#b1ff67
                     /ApEinfo_fwdcolor=#b1ff67
     misc_feature    3718..3737
                     /label="Csy4 site"
                     /ApEinfo_revcolor=#c7b0e3
                     /ApEinfo_fwdcolor=#c7b0e3
     misc_feature    3738..3843
                     /label="sgRNA-1"
                     /ApEinfo_revcolor=#84b0dc
                     /ApEinfo_fwdcolor=#84b0dc
     misc_feature    3844..3863
                     /label="Csy4 site"
                     /ApEinfo_revcolor=#c7b0e3
                     /ApEinfo_fwdcolor=#c7b0e3
     misc_feature    3864..3878
                     /label="Suffix"
                     /ApEinfo_revcolor=#b1ff67
                     /ApEinfo_fwdcolor=#b1ff67
     misc_feature    3879..3884
                     /label="AatII"
                     /ApEinfo_revcolor=#ff9ccd
                     /ApEinfo_fwdcolor=#ff9ccd
     misc_feature    3885..3914
                     /label="Linker_11"
                     /ApEinfo_revcolor=#f8d3a9
                     /ApEinfo_fwdcolor=#f8d3a9
     misc_feature    3915..3929
                     /label="Prefix"
                     /ApEinfo_revcolor=#b1ff67
                     /ApEinfo_fwdcolor=#b1ff67
     misc_feature    3930..3949
                     /label="Csy4 site"
                     /ApEinfo_revcolor=#c7b0e3
                     /ApEinfo_fwdcolor=#c7b0e3
     misc_feature    3950..3983
                     /label="RBS"
                     /ApEinfo_revcolor=#7ea7d8
                     /ApEinfo_fwdcolor=#7ea7d8
     misc_feature    3984..4193
                     /label="RepA70"
                     /ApEinfo_revcolor=#75c6a9
                     /ApEinfo_fwdcolor=#75c6a9
     misc_feature    4194..4919
                     /label="mKate2"
                     /ApEinfo_revcolor=#d59687
                     /ApEinfo_fwdcolor=#d59687
     misc_feature    4920..4934
                     /label="Suffix"
                     /ApEinfo_revcolor=#b1ff67
                     /ApEinfo_fwdcolor=#b1ff67
     misc_feature    4935..4942
                     /label="NotI"
                     /ApEinfo_revcolor=#ff9ccd
                     /ApEinfo_fwdcolor=#ff9ccd
     misc_feature    4943..4999
                     /label="ECK120033737 Terminator"
                     /ApEinfo_revcolor=#b4abac
                     /ApEinfo_fwdcolor=#b4abac
     misc_feature    5000..5044
                     /label="Linker_8"
                     /ApEinfo_revcolor=#f8d3a9
                     /ApEinfo_fwdcolor=#f8d3a9
     misc_feature    5045..5050
                     /label="KasI"
                     /ApEinfo_revcolor=#ff9ccd
                     /ApEinfo_fwdcolor=#ff9ccd
     misc_feature    5051..5062
                     /label="Spacer 15"
                     /ApEinfo_revcolor=#f8d3a9
                     /ApEinfo_fwdcolor=#f8d3a9
     misc_feature    5063..5069
                     /label="BbvCI"
                     /ApEinfo_revcolor=#ff9ccd
                     /ApEinfo_fwdcolor=#ff9ccd
     misc_feature    5070..5077
                     /label="AscI"
                     /ApEinfo_revcolor=#ff9ccd
                     /ApEinfo_fwdcolor=#ff9ccd
     gene            complement(5418..6233)
                     /label="KanR"
                     /ApEinfo_revcolor=#d6b295
                     /ApEinfo_fwdcolor=#d6b295
     oriT            6343..6978
                     /label="ColA ori"
                     /ApEinfo_revcolor=#9eafd2
                     /ApEinfo_fwdcolor=#9eafd2
     gene            complement(7129..8007)
                     /label="araC"
                     /ApEinfo_revcolor=#d59687
                     /ApEinfo_fwdcolor=#d59687
ORIGIN
        1 ACTTTTCATA CTCCCGCCAT TCAGAGAAGA AACCAATTGT CCATATTGCA TCAGACATTG
       61 CCGTCACTGC GTCTTTTACT GGCTCTTCTC GCTAACCAAA CCGGTAACCC CGCTTATTAA
      121 AAGCATTCTG TAACAAAGCG GGACCAAAGC CATGACAAAA ACGCGTAACA AAAGTGTCTA
      181 TAATCACGGC AGAAAAGTCC ACATTGATTA TTTGCACGGC GTCACACTTT GCTATGCCAT
      241 AGCATTTTTA TCCATAAGAT TAGCGGtTCC TACCTGACGC TTTTTATCGC AACTCTCTAC
      301 TGTTTCTCCA TACCGAATTC ATAGGATAGA TTCTGGAAAC TTTACCGTCC GAGCTCCAGC
      361 CTGCGGTCCG GGTTCACTGC CGTATAGGCA GTCTCAAGCT AGACTCTAGT GGTTTcAGAG
      421 CTATGCTGGA AACAGCATAG CAAGTTgAAA TAAGGCTAGT CCGTTATCAA CTTGAAAAAG
      481 TGGCACCGAG TCGGTGCGTT CACTGCCGTA TAGGCAGTCG CTGGGACGCC CGGGGACTAC
      541 ACTTACGAAA CTATTGATTG CTCAGCCTGC GGTCCGGGTT CACTGCCGTA TAGGCAGATC
      601 AGTGTGTACT AAGTACTGTT TcAGAGCTAT GCTGGAAACA GCATAGCAAG TTgAAATAAG
      661 GCTAGTCCGT TATCAACTTG AAAAAGTGGC ACCGAGTCGG TGCGTTCACT GCCGTATAGG
      721 CAGTCGCTGG GACGCCCGCT CGAGCAATAA ACAGTTGATA GGGCTTCTCC GTTACAGCCT
      781 GCGGTCCGGG TTCACTGCCG TATAGGCAGT AATTTTGTTT AACTTTAAGA AGGAGATATA
      841 CATATGGTTT CGGTTATCAA ACCAGAGATG AAAATGCGTT ACTATATGGA TGGTTCAGTA
      901 AATGGTCACG AATTTACTAT TGAGGGCGAG GGTACGGGAC GCCCATACGA GGGGCACCAG
      961 GAAATGACTT TACGCGTCAC AATGGCTGAA GGCGGGCCTA TGCCGTTTGC GTTCGATCTT
     1021 GTTAGTCATG TCTTTTGTTA CGGTCACCGT GTATTTACTA AATACCCCGA GGAAATTCCA
     1081 GACTATTTCA AACAAGCCTT CCCGGAAGGT TTGTCTTGGG AGCGCAGTTT AGAGTTTGAA
     1141 GACGGTGGCT CGGCCAGCGT GTCAGCTCAT ATTAGTCTTC GCGGCAATAC ATTTTATCAC
     1201 AAGTCAAAGT TCACCGGCGT GAACTTCCCC GCAGACGGCC CAATCATGCA GAATCAAAGT
     1261 GTTGATTGGG AACCGTCCAC AGAGAAGATT ACAGCTTCCG ATGGAGTCTT AAAGGGCGAT
     1321 GTAACCATGT ACTTAAAATT AGAAGGGGGA GGGAACCATA AATGTCAGAT GAAGACTACC
     1381 TATAAGGCCG CAAAAGAGAT TCTTGAAATG CCCGGAGACC ACTACATTGG GCATCGTTTG
     1441 GTCCGTAAGA CAGAAGGAAA TATTACTGAA CAGGTCGAAG ACGCTGTGGC ACACAGCATG
     1501 TCCCGCCGTA ATACTGACGC CATCACAATC CACAGCATCC TGGATTGGAT TGAAGACAAC
     1561 TTGGAGTCGC CGTTGAGTTT AGAAAAAGTT AGTGAACGTA GTGGTTACTC AAAGTGGCAC
     1621 CTTCAGCGCA TGTTTAAGAA GGAAACGGGT CATTCATTGG GTCAATATAT TCGTTCTCGC
     1681 AAGATGACTG AAATTGCCCA GAAATTGAAA GAGTCTAATG AACCTATTTT GTACCTGGCG
     1741 GAGCGTTACG GCTTTGAAAG TCAGCAAACC CTTACACGTA CCTTCAAGAA TTACTTTGAC
     1801 GTTCCACCAC ACAAATATCG TATGACCAAC ATGCAGGGTG AGTCACGTTT TTTGCATCCG
     1861 TTGAATCATT ACAATTCCTA ATAATCGCTG GGACGCCCGC CATGGTTCAG CCAAAAAACT
     1921 TAAGACCGCC GGTCTTGTCC ACTACCTTGC AGTAATGCGG TGGACAGGAT CGGCGGTTTT
     1981 CTTTTCTCTT CTCAATTCTT CTGACCTGTA ACGAATAATA GATAGTAAAG TAGTCTCCGA
     2041 TTGAGTTTTC TCTGCCGAGT CCCACCCAGT TCTGTGATTT CAGTAAGTTG GTAATTGATA
     2101 CACTGTTGCG AGAACTGCTG CCTGGTAGTA GATAGGTTGT TATTGAGTAA GAAGGTAAAG
     2161 TGAACGAAAT CCCTGAAACT GAGACTGTAG AAAATAAGCT TCAGCCTGCG GTCCGGttga
     2221 cggctagctc agtcctaggt acagtgctag cTCGCTGGGA CGCCCGAGAT AGCCGTTACA
     2281 CAGGTGACAC TTATTTCAGC CTGCGGTCCG GccaCACTAG AGTCTAGCTT GAGATCGCTG
     2341 GGACGCCCGG GATCCAAGAG ATTTCTACAC GATTGAGCAC TGTCTCAGCC TGCGGTCCGG
     2401 GTTCACTGCC GTATAGGCAG TAATTTTGTT TAACTTTAAG AAGGAGATAT ACATATGCGT
     2461 AAAGGCGAAG AACTGTTTAC CGGTGTGGTT CCGATTCTGG TGGAACTGGA CGGCGATGTT
     2521 AATGGTCATA AATTCAGTGT TCGCGGCGAA GGTGAAGGCG ATGCGACGAA CGGCAAACTG
     2581 ACCCTGAAAT TTATCTGCAC CACGGGTAAA CTGCCGGTCC CGTGGCCGAC GCTGGTGACC
     2641 ACGCTGACCT ATGGCGTTCA ATGTTTTGCG CGTTACCCGG ATCACATGAA ACAGCACGAC
     2701 TTTTTCAAAT CGGCCATGCC GGAAGGCTAT GTGCAGGAAC GTACGATTAG CTTTAAAGAC
     2761 GATGGTACGT ATAAAACCCG CGCGGAAGTG AAATTCGAAG GCGATACCCT GGTTAACCGT
     2821 ATCGAACTGA AAGGTATCGA TTTCAAAGAA GACGGCAATA TTCTGGGTCA TAAACTGGAA
     2881 TATAACTTCA ATTCCCACAA CGTGTACATC ACCGCGGATA AACAGAAAAA CGGCATTAAA
     2941 GCCAATTTCA AAATCCGCCA TAATGTGGAA GATGGTAGCG TTCAGCTGGC CGACCACTAT
     3001 CAGCAAAACA CGCCGATTGG TGATGGCCCG GTCCTGCTGC CGGACAATCA CTACCTGAGT
     3061 ACCCAGTCCG TGCTGTCAAA AGATCCGAAC GAAAAACGTG ACCACATGGT CCTGCTGGAA
     3121 TTTGTGACGG CTGCGGGTAT CACCCACGGC ATGGACGAAC TGTATAAAAT GTCCCGCCGT
     3181 AATACTGACG CCATCACAAT CCACAGCATC CTGGATTGGA TTGAAGACTA ATAATCGCTG
     3241 GGACGCCCGC CTGCAGGCTC GGTACCAAAT TCCAGAAAAG AGGCCTCCCG AAAGGGGGGC
     3301 CTTTTTTCGT TTTGGTCCTA ATAGATAAAG GATAGGTCTG GTAGTGTTGT TCGTTCTCGC
     3361 AGGTAAATCA ATAATACTCA GCAGTTCCGT AGACTTTTCA GTGGGACAGG GTAGCGATAA
     3421 CAGATAGATT GTAATAAGAC ACAGTAGGTG CTCGTAGTTG CGTGAAGAGA ACCGCTCAGG
     3481 AAATCCAGTC AGAAGTATTG GTAATCGTTG AAAACTCAGT CGACCAGCCT GCGGTCCGGT
     3541 TTACGGCTAG CTCAGTCCTA GGTATTATGC TAGCTCGCTG GGACGCCCGA GTGACGACTG
     3601 CGAAGTAACC TCTATTTATC AGCCTGCGGT CCGGccaAGT ACTTAGTACA CACTGATTCG
     3661 CTGGGACGCC CGGTAGTGCT TATCAGACCC AATACTGTTG AACAGCCTGC GGTCCGGGTT
     3721 CACTGCCGTA TAGGCAGTCT CAAGCTAGAC TCTAGTGGTT TcAGAGCTAT GCTGGAAACA
     3781 GCATAGCAAG TTgAAATAAG GCTAGTCCGT TATCAACTTG AAAAAGTGGC ACCGAGTCGG
     3841 TGCGTTCACT GCCGTATAGG CAGTCGCTGG GACGCCCGGA CGTCCTATTA CACTCGTCGT
     3901 TGGAAACTGA AGATCAGCCT GCGGTCCGGG TTCACTGCCG TATAGGCAGT AATTTTGTTT
     3961 AACTTTAAGA AGGAGATATA CATATGAATC AGTCATTCAT CTCGGACATC TTATATGCCG
     4021 ACATCGAATC GAAGGCTAAG GAACTTACAG TCAATTCCAA CAATACTGTC CAGCCGGTCG
     4081 CGCTTATGCG CTTAGGAGTT TTCGTTCCCA AACCTTCCAA GAGCAAAGGA GAAAGTAAGG
     4141 AAATTGACGC CACCAAAGCC TTCTCTCAAC TGGAGATTGC TAAAGCAGAG GGCatggtta
     4201 gtaaaggaga agaaaataac atggcaCTGA TTAAGGAGAA CATGCACATG AAGCTGTACA
     4261 TGGAGGGCAC CGTGAACAAC CACCACTTCA AGTGCACATC CGAGGGCGAA GGCAAGCCCT
     4321 ACGAGGGCAC CCAGACCATG AGAATCAAGg ccGTCGAGGG CGGCCCTCTC CCCTTCGCCT
     4381 TCGACATCCT GGCTACCAGC TTCATGTACG GCAGCAAAAC CTTCATCAAC CACACCCAGG
     4441 GCATCCCCGA CTTCTTTAAG CAGTCCTTCC CTGAGGGCTT CACATGGGAG AGAGTCACCA
     4501 CATACGAAGA CGGGGGCGTG CTGACCGCTA CCCAGGACAC CAGCCTCCAG GACGGCTGCC
     4561 TCATCTACAA CGTCAAGATC AGAGGGGTGA ACTTCCCATC CAACGGCCCT GTGATGCAGA
     4621 AGAAAACACT CGGCTGGGAG GCCTCCACCG AGaccCTGTA CCCCGCTGAC GGCGGCCTGG
     4681 AAGGCAGAgc CGACATGGCC CTGAAGCTCG TGGGCGGGGG CCACCTGATC TGCAACTTGA
     4741 AGACCACATA CAGATCCAAG AAACCCGCTA AGAACCTCAA GATGCCCGGC GTCTACTATG
     4801 TGGACAGAAG ACTGGAAAGA ATCAAGGAGG CCGACAAAGA GACCTACGTC GAGCAGCACG
     4861 AGGTGGCTGT GGCCAGATAC TGCGACCTCC CTAGCAAACT GGGGCACAgA gtctaATAAT
     4921 CGCTGGGACG CCCGGCGGCC GCggaaacac agAAAAAAGC CCGCACCTGA CAGTGCGGGC
     4981 TTTTTTTTTc gaccaaaggT AGCGAACGAC GAGTCACTGT TGAGGATAAA TACTTTCTCT
     5041 ACTAGGCGCC TGTTACACAG GTCCTCAGCG GCGCGCCTTT GTCGGTGAAC GCTCTCCTGA
     5101 GTAGGACAAA TCCGCCGGGA GCGGATTTGA ACGTTGTGAA GCAACGGCCC GGAGGGTGGC
     5161 GGGCAGGACG CCCGCCATAA ACTGCCAGGC ATCAAACTAA GCAGAAGGCC ATCCTGACGG
     5221 ATGGCCTTTT TGCGTTTCAG ATCTACCGGT aaaccagcaa tagacataag cggctattta
     5281 acgaccctgc cctgaaccga cgacaagctg acgaccgggt ctccgcaagt ggcacttttc
     5341 ggggaaatgt gcgcggaacc cctatttgtt tatttttcta aatacattca aatatgtatc
     5401 cgctcatgaa ttaattctta gaaaaactca tcgagcatca aatgaaactg caatttattc
     5461 atatcaggat tatcaatacc atatttttga aaaagccgtt tctgtaatga aggagaaaac
     5521 tcaccgaggc agttccatag gatggcaaga tcctggtatc ggtctgcgat tccgactcgt
     5581 ccaacatcaa tacaacctat taatttcccc tcgtcaaaaa taaggttatc aagtgagaaa
     5641 tcaccatgag tgacgactga atccggtgag aatggcaaaa gtttatgcat ttctttccag
     5701 acttgttcaa caggccagcc attacgctcg tcatcaaaat cactcgcatc aaccaaaccg
     5761 ttattcattc gtgattgcgc ctgagcgaga cgaaatacgc ggtcgctgtt aaaaggacaa
     5821 ttacaaacag gaatcgaatg caaccggcgc aggaacactg ccagcgcatc aacaatattt
     5881 tcacctgaat caggatattc ttctaatacc tggaatgctg ttttcccggg gatcgcagtg
     5941 gtgagtaacc atgcatcatc aggagtacgg ataaaatgct tgatggtcgg aagaggcata
     6001 aattccgtca gccagtttag tctgaccatc tcatctgtaa catcattggc aacgctacct
     6061 ttgccatgtt tcagaaacaa ctctggcgca tcgggcttcc catacaatcg atagattgtc
     6121 gcacctgatt gcccgacatt atcgcgagcc catttatacc catataaatc agcatccatg
     6181 ttggaattta atcgcggcct agagcaagac gtttcccgtt gaatatggct catactcttc
     6241 ctttttcaat attattgaag catttatcag ggttattgtc tcatgagcgg atacatattt
     6301 gaatgtattt agaaaaataa acaaataggc atgctagcgc agaaacgtcc tagaagatgc
     6361 caggaggata cttagcagag agacaataag gccggagcga agccgttttt ccataggctc
     6421 cgcccccctg acgaacatca cgaaatctga cgctcaaatc agtggtggcg aaacccgaca
     6481 ggactataaa gataccaggc gtttccccct gatggctccc tcttgcgctc tcctgttccc
     6541 gtcctgcggc gtccgtgttg tggtggaggc tttacccaaa tcaccacgtc ccgttccgtg
     6601 tagacagttc gctccaagct gggctgtgtg caagaacccc ccgttcagcc cgactgctgc
     6661 gccttatccg gtaactatca tcttgagtcc aacccggaaa gacacgacaa aacgccactg
     6721 gcagcagcca ttggtaactg agaattagtg gatttagata tcgagagtct tgaagtggtg
     6781 gcctaacaga ggctacactg aaaggacagt atttggtatc tgcgctccac taaagccagt
     6841 taccaggtta agcagttccc caactgactt aaccttcgat caaaccgcct ccccaggcgg
     6901 ttttttcgtt tacagagcag gagattacga cgatcgtaaa aggatctcaa gaagatcctt
     6961 tacggattcc cgacaccatc actctagatt tcagtgcaat ttatctcttc aaatgtagca
     7021 cctgaagtca gccccatacg atataagttg taattctcat gttagtcatg ccccgcgccc
     7081 accggaagga gctgactggg ttgCTCCTAg GGTCTGATTC GTTACCAATT ATGACAACTT
     7141 GACGGCTACA TCATTCACTT TTTCTTCACA ACCGGCACGG AACTCGCTCG GGCTGGCCCC
     7201 GGTGCATTTT TTAAATACCC GCGAGAAATA GAGTTGATCG TCAAAACCAA CATTGCGACC
     7261 GACGGTGGCG ATAGGCATCC GGGTGGTGCT CAAAAGCAGC TTCGCCTGGC TGATACGTTG
     7321 GTCCTCGCGC CAGCTTAAGA CGCTAATCCC TAACTGCTGG CGGAAAAGAT GTGACAGACG
     7381 CGACGGCGAC AAGCAAACAT GCTGTGCGAC GCTGGCGATA TCAAAATTGC TGTCTGCCAG
     7441 GTGATCGCTG ATGTACTGAC AAGCCTCGCG TACCCGATTA TCCATCGGTG GATGGAGCGA
     7501 CTCGTTAATC GCTTCCATGC GCCGCAGTAA CAATTGCTCA AGCAGATTTA TCGCCAGCAG
     7561 CTCCGAATAG CGCCCTTCCC CTTGCCCGGC GTTAATGATT TGCCCAAACA GGTCGCTGAA
     7621 ATGCGGCTGG TGCGCTTCAT CCGGGCGAAA GAACCCCGTA TTGGCAAATA TTGACGGCCA
     7681 GTTAAGCCAT TCATGCCAGT AGGCGCGCGG ACGAAAGTAA ACCCACTGGT GATACCATTC
     7741 GCGAGCCTCC GGATGACGAC CGTAGTGATG AATCTCTCCT GGCGGGAACA GCAAAATATC
     7801 ACCCGGTCGG CAAACAAATT CTCGTCCCTG ATTTTTCACC ACCCCCTGAC CGCGAATGGT
     7861 GAGATTGAGA ATATAACCTT TCATTCCCAG CGGTCGGTCG ATAAAAAAAT CGAGATAACC
     7921 GTTGGCCTCA ATCGGCGTTA AACCCGCCAC CAGATGGGCA TTAAACGAGT ATCCCGGCAG
     7981 CAGGGGATCA TTTTGCGCTT CAGCCAT
//
