# Supplementary material for: Robustness and innovation in synthetic genotype networks
Source: Nat Commun. 2023 Apr 28;14:2454. doi: 10.1038/s41467-023-38033-3 (PMC10147661; doi:10.1038/s41467-023-38033-3)
Supplement: Supplementary file 6 — Supplementary Data 2 [file 41467_2023_38033_MOESM6_ESM.zip › Data_S2/Data_S2_1.3.gb]

LOCUS       1.3                     8003 bp ds-DNA     circular     07-JUL-2022
DEFINITION  .
KEYWORDS    "or pN1-011 + pN2-011 + pN3-011" "pN1-006.2 + pN2-007 + pN3-007"   
FEATURES             Location/Qualifiers
     promoter        274..302
                     /label="P(BAD) promoter"
                     /ApEinfo_revcolor=#ffef86
                     /ApEinfo_fwdcolor=#ffef86
     misc_feature    315..320
                     /label="EcoRI"
                     /ApEinfo_revcolor=#ff9ccd
                     /ApEinfo_fwdcolor=#ff9ccd
     misc_feature    321..350
                     /label="Linker_14"
                     /ApEinfo_revcolor=#f8d3a9
                     /ApEinfo_fwdcolor=#f8d3a9
     misc_feature    351..356
                     /label="SacI"
                     /ApEinfo_revcolor=#ff9ccd
                     /ApEinfo_fwdcolor=#ff9ccd
     misc_feature    357..371
                     /label="Prefix"
                     /ApEinfo_revcolor=#b1ff67
                     /ApEinfo_fwdcolor=#b1ff67
     misc_feature    372..391
                     /label="Csy4 site"
                     /ApEinfo_revcolor=#c7b0e3
                     /ApEinfo_fwdcolor=#c7b0e3
     misc_feature    392..493
                     /label="sgRNA-1t4"
                     /ApEinfo_revcolor=#84b0dc
                     /ApEinfo_fwdcolor=#84b0dc
     misc_feature    494..513
                     /label="Csy4 site"
                     /ApEinfo_revcolor=#c7b0e3
                     /ApEinfo_fwdcolor=#c7b0e3
     misc_feature    514..528
                     /label="Suffix"
                     /ApEinfo_revcolor=#b1ff67
                     /ApEinfo_fwdcolor=#b1ff67
     misc_feature    529..558
                     /label="Linker_1"
                     /ApEinfo_revcolor=#f8d3a9
                     /ApEinfo_fwdcolor=#f8d3a9
     misc_feature    559..573
                     /label="Prefix"
                     /ApEinfo_revcolor=#b1ff67
                     /ApEinfo_fwdcolor=#b1ff67
     misc_feature    574..593
                     /label="Csy4 site"
                     /ApEinfo_revcolor=#c7b0e3
                     /ApEinfo_fwdcolor=#c7b0e3
     misc_feature    594..699
                     /label="sgRNA-2"
                     /ApEinfo_revcolor=#84b0dc
                     /ApEinfo_fwdcolor=#84b0dc
     misc_feature    700..719
                     /label="Csy4 site"
                     /ApEinfo_revcolor=#c7b0e3
                     /ApEinfo_fwdcolor=#c7b0e3
     misc_feature    720..734
                     /label="Suffix"
                     /ApEinfo_revcolor=#b1ff67
                     /ApEinfo_fwdcolor=#b1ff67
     misc_feature    735..740
                     /label="XhoI"
                     /ApEinfo_revcolor=#ff9ccd
                     /ApEinfo_fwdcolor=#ff9ccd
     misc_feature    741..770
                     /label="Linker_0"
                     /ApEinfo_revcolor=#f8d3a9
                     /ApEinfo_fwdcolor=#f8d3a9
     misc_feature    771..785
                     /label="Prefix"
                     /ApEinfo_revcolor=#b1ff67
                     /ApEinfo_fwdcolor=#b1ff67
     misc_feature    786..805
                     /label="Csy4 site"
                     /ApEinfo_revcolor=#c7b0e3
                     /ApEinfo_fwdcolor=#c7b0e3
     misc_feature    806..839
                     /label="RBS"
                     /ApEinfo_revcolor=#7ea7d8
                     /ApEinfo_fwdcolor=#7ea7d8
     misc_feature    840..1493
                     /label="mKO2"
                     /ApEinfo_revcolor=#faac61
                     /ApEinfo_fwdcolor=#faac61
     misc_feature    1494..1880
                     /label="MarA"
                     /ApEinfo_revcolor=#75c6a9
                     /ApEinfo_fwdcolor=#75c6a9
     misc_feature    1881..1895
                     /label="Suffix"
                     /ApEinfo_revcolor=#b1ff67
                     /ApEinfo_fwdcolor=#b1ff67
     misc_feature    1896..1901
                     /label="NcoI"
                     /ApEinfo_revcolor=#ff9ccd
                     /ApEinfo_fwdcolor=#ff9ccd
     misc_feature    1902..1991
                     /label="ECK120029600 Terminator"
                     /ApEinfo_revcolor=#b4abac
                     /ApEinfo_fwdcolor=#b4abac
     misc_feature    1992..2191
                     /label="Spacer 1"
                     /ApEinfo_revcolor=#f8d3a9
                     /ApEinfo_fwdcolor=#f8d3a9
     misc_feature    2192..2197
                     /label="HindIII"
                     /ApEinfo_revcolor=#ff9ccd
                     /ApEinfo_fwdcolor=#ff9ccd
     misc_feature    2198..2212
                     /label="Prefix"
                     /ApEinfo_revcolor=#b1ff67
                     /ApEinfo_fwdcolor=#b1ff67
     misc_feature    2213..2247
                     /label="P1 (BBa_J23100)"
                     /ApEinfo_revcolor=#ffef86
                     /ApEinfo_fwdcolor=#ffef86
     misc_feature    2248..2262
                     /label="Suffix"
                     /ApEinfo_revcolor=#b1ff67
                     /ApEinfo_fwdcolor=#b1ff67
     misc_feature    2263..2292
                     /label="Linker_24"
                     /ApEinfo_revcolor=#f8d3a9
                     /ApEinfo_fwdcolor=#f8d3a9
     misc_feature    2293..2307
                     /label="Prefix"
                     /ApEinfo_revcolor=#b1ff67
                     /ApEinfo_fwdcolor=#b1ff67
     misc_feature    complement(2308..2330)
                     /label="bs-1"
                     /ApEinfo_revcolor=#84b0dc
                     /ApEinfo_fwdcolor=#84b0dc
     misc_feature    2331..2345
                     /label="Suffix"
                     /ApEinfo_revcolor=#b1ff67
                     /ApEinfo_fwdcolor=#b1ff67
     misc_feature    2346..2351
                     /label="BamHI"
                     /ApEinfo_revcolor=#ff9ccd
                     /ApEinfo_fwdcolor=#ff9ccd
     misc_feature    2352..2381
                     /label="Linker_10"
                     /ApEinfo_revcolor=#f8d3a9
                     /ApEinfo_fwdcolor=#f8d3a9
     misc_feature    2382..2396
                     /label="Prefix"
                     /ApEinfo_revcolor=#b1ff67
                     /ApEinfo_fwdcolor=#b1ff67
     misc_feature    2397..2416
                     /label="Csy4 site"
                     /ApEinfo_revcolor=#c7b0e3
                     /ApEinfo_fwdcolor=#c7b0e3
     misc_feature    2417..2450
                     /label="RBS"
                     /ApEinfo_revcolor=#7ea7d8
                     /ApEinfo_fwdcolor=#7ea7d8
     gene            2451..3164
                     /label="sfGFP"
                     /ApEinfo_revcolor=#b1ff67
                     /ApEinfo_fwdcolor=#b1ff67
     misc_feature    3165..3230
                     /label="MarAn20"
                     /ApEinfo_revcolor=#75c6a9
                     /ApEinfo_fwdcolor=#75c6a9
     misc_feature    3231..3245
                     /label="Suffix"
                     /ApEinfo_revcolor=#b1ff67
                     /ApEinfo_fwdcolor=#b1ff67
     misc_feature    3246..3253
                     /label="SbfI"
                     /ApEinfo_revcolor=#ff9ccd
                     /ApEinfo_fwdcolor=#ff9ccd
     misc_feature    3254..3314
                     /label="L3S2P21 Terminator"
                     /ApEinfo_revcolor=#b4abac
                     /ApEinfo_fwdcolor=#b4abac
     misc_feature    3315..3514
                     /label="Spacer 2.5"
                     /ApEinfo_revcolor=#f8d3a9
                     /ApEinfo_fwdcolor=#f8d3a9
     misc_feature    3515..3520
                     /label="SalI"
                     /ApEinfo_revcolor=#ff9ccd
                     /ApEinfo_fwdcolor=#ff9ccd
     misc_feature    3521..3535
                     /label="Prefix"
                     /ApEinfo_revcolor=#b1ff67
                     /ApEinfo_fwdcolor=#b1ff67
     misc_feature    3536..3570
                     /label="P0.86 (BBa_J23102)"
                     /ApEinfo_revcolor=#ffef86
                     /ApEinfo_fwdcolor=#ffef86
     misc_feature    3571..3585
                     /label="Suffix"
                     /ApEinfo_revcolor=#b1ff67
                     /ApEinfo_fwdcolor=#b1ff67
     misc_feature    3586..3615
                     /label="Linker_25"
                     /ApEinfo_revcolor=#f8d3a9
                     /ApEinfo_fwdcolor=#f8d3a9
     misc_feature    3616..3630
                     /label="Prefix"
                     /ApEinfo_revcolor=#b1ff67
                     /ApEinfo_fwdcolor=#b1ff67
     misc_feature    complement(3631..3653)
                     /label="bs-2"
                     /ApEinfo_revcolor=#84b0dc
                     /ApEinfo_fwdcolor=#84b0dc
     misc_feature    3654..3668
                     /label="Suffix"
                     /ApEinfo_revcolor=#b1ff67
                     /ApEinfo_fwdcolor=#b1ff67
     misc_feature    3669..3698
                     /label="Linker_17"
                     /ApEinfo_revcolor=#f8d3a9
                     /ApEinfo_fwdcolor=#f8d3a9
     misc_feature    3699..3713
                     /label="Prefix"
                     /ApEinfo_revcolor=#b1ff67
                     /ApEinfo_fwdcolor=#b1ff67
     misc_feature    3714..3733
                     /label="Csy4 site"
                     /ApEinfo_revcolor=#c7b0e3
                     /ApEinfo_fwdcolor=#c7b0e3
     misc_feature    3734..3839
                     /label="sgRNA-1"
                     /ApEinfo_revcolor=#84b0dc
                     /ApEinfo_fwdcolor=#84b0dc
     misc_feature    3840..3859
                     /label="Csy4 site"
                     /ApEinfo_revcolor=#c7b0e3
                     /ApEinfo_fwdcolor=#c7b0e3
     misc_feature    3860..3874
                     /label="Suffix"
                     /ApEinfo_revcolor=#b1ff67
                     /ApEinfo_fwdcolor=#b1ff67
     misc_feature    3875..3880
                     /label="AatII"
                     /ApEinfo_revcolor=#ff9ccd
                     /ApEinfo_fwdcolor=#ff9ccd
     misc_feature    3881..3910
                     /label="Linker_11"
                     /ApEinfo_revcolor=#f8d3a9
                     /ApEinfo_fwdcolor=#f8d3a9
     misc_feature    3911..3925
                     /label="Prefix"
                     /ApEinfo_revcolor=#b1ff67
                     /ApEinfo_fwdcolor=#b1ff67
     misc_feature    3926..3945
                     /label="Csy4 site"
                     /ApEinfo_revcolor=#c7b0e3
                     /ApEinfo_fwdcolor=#c7b0e3
     misc_feature    3946..3979
                     /label="RBS"
                     /ApEinfo_revcolor=#7ea7d8
                     /ApEinfo_fwdcolor=#7ea7d8
     misc_feature    3980..4189
                     /label="RepA70"
                     /ApEinfo_revcolor=#75c6a9
                     /ApEinfo_fwdcolor=#75c6a9
     misc_feature    4190..4915
                     /label="mKate2"
                     /ApEinfo_revcolor=#d59687
                     /ApEinfo_fwdcolor=#d59687
     misc_feature    4916..4930
                     /label="Suffix"
                     /ApEinfo_revcolor=#b1ff67
                     /ApEinfo_fwdcolor=#b1ff67
     misc_feature    4931..4938
                     /label="NotI"
                     /ApEinfo_revcolor=#ff9ccd
                     /ApEinfo_fwdcolor=#ff9ccd
     misc_feature    4939..4995
                     /label="ECK120033737 Terminator"
                     /ApEinfo_revcolor=#b4abac
                     /ApEinfo_fwdcolor=#b4abac
     misc_feature    4996..5040
                     /label="Linker_8"
                     /ApEinfo_revcolor=#f8d3a9
                     /ApEinfo_fwdcolor=#f8d3a9
     misc_feature    5041..5046
                     /label="KasI"
                     /ApEinfo_revcolor=#ff9ccd
                     /ApEinfo_fwdcolor=#ff9ccd
     misc_feature    5047..5058
                     /label="Spacer 15"
                     /ApEinfo_revcolor=#f8d3a9
                     /ApEinfo_fwdcolor=#f8d3a9
     misc_feature    5059..5065
                     /label="BbvCI"
                     /ApEinfo_revcolor=#ff9ccd
                     /ApEinfo_fwdcolor=#ff9ccd
     misc_feature    5066..5073
                     /label="AscI"
                     /ApEinfo_revcolor=#ff9ccd
                     /ApEinfo_fwdcolor=#ff9ccd
     gene            complement(5414..6229)
                     /label="KanR"
                     /ApEinfo_revcolor=#d6b295
                     /ApEinfo_fwdcolor=#d6b295
     oriT            6339..6974
                     /label="ColA ori"
                     /ApEinfo_revcolor=#9eafd2
                     /ApEinfo_fwdcolor=#9eafd2
     gene            complement(7125..8003)
                     /label="araC"
                     /ApEinfo_revcolor=#d59687
                     /ApEinfo_fwdcolor=#d59687
ORIGIN
        1 ACTTTTCATA CTCCCGCCAT TCAGAGAAGA AACCAATTGT CCATATTGCA TCAGACATTG
       61 CCGTCACTGC GTCTTTTACT GGCTCTTCTC GCTAACCAAA CCGGTAACCC CGCTTATTAA
      121 AAGCATTCTG TAACAAAGCG GGACCAAAGC CATGACAAAA ACGCGTAACA AAAGTGTCTA
      181 TAATCACGGC AGAAAAGTCC ACATTGATTA TTTGCACGGC GTCACACTTT GCTATGCCAT
      241 AGCATTTTTA TCCATAAGAT TAGCGGtTCC TACCTGACGC TTTTTATCGC AACTCTCTAC
      301 TGTTTCTCCA TACCGAATTC ATAGGATAGA TTCTGGAAAC TTTACCGTCC GAGCTCCAGC
      361 CTGCGGTCCG GGTTCACTGC CGTATAGGCA GAAGCTAGAC TCTAGTGGTT TcAGAGCTAT
      421 GCTGGAAACA GCATAGCAAG TTgAAATAAG GCTAGTCCGT TATCAACTTG AAAAAGTGGC
      481 ACCGAGTCGG TGCGTTCACT GCCGTATAGG CAGTCGCTGG GACGCCCGGG GACTACACTT
      541 ACGAAACTAT TGATTGCTCA GCCTGCGGTC CGGGTTCACT GCCGTATAGG CAGATCAGTG
      601 TGTACTAAGT ACTGTTTcAG AGCTATGCTG GAAACAGCAT AGCAAGTTgA AATAAGGCTA
      661 GTCCGTTATC AACTTGAAAA AGTGGCACCG AGTCGGTGCG TTCACTGCCG TATAGGCAGT
      721 CGCTGGGACG CCCGCTCGAG CAATAAACAG TTGATAGGGC TTCTCCGTTA CAGCCTGCGG
      781 TCCGGGTTCA CTGCCGTATA GGCAGTAATT TTGTTTAACT TTAAGAAGGA GATATACATA
      841 TGGTTTCGGT TATCAAACCA GAGATGAAAA TGCGTTACTA TATGGATGGT TCAGTAAATG
      901 GTCACGAATT TACTATTGAG GGCGAGGGTA CGGGACGCCC ATACGAGGGG CACCAGGAAA
      961 TGACTTTACG CGTCACAATG GCTGAAGGCG GGCCTATGCC GTTTGCGTTC GATCTTGTTA
     1021 GTCATGTCTT TTGTTACGGT CACCGTGTAT TTACTAAATA CCCCGAGGAA ATTCCAGACT
     1081 ATTTCAAACA AGCCTTCCCG GAAGGTTTGT CTTGGGAGCG CAGTTTAGAG TTTGAAGACG
     1141 GTGGCTCGGC CAGCGTGTCA GCTCATATTA GTCTTCGCGG CAATACATTT TATCACAAGT
     1201 CAAAGTTCAC CGGCGTGAAC TTCCCCGCAG ACGGCCCAAT CATGCAGAAT CAAAGTGTTG
     1261 ATTGGGAACC GTCCACAGAG AAGATTACAG CTTCCGATGG AGTCTTAAAG GGCGATGTAA
     1321 CCATGTACTT AAAATTAGAA GGGGGAGGGA ACCATAAATG TCAGATGAAG ACTACCTATA
     1381 AGGCCGCAAA AGAGATTCTT GAAATGCCCG GAGACCACTA CATTGGGCAT CGTTTGGTCC
     1441 GTAAGACAGA AGGAAATATT ACTGAACAGG TCGAAGACGC TGTGGCACAC AGCATGTCCC
     1501 GCCGTAATAC TGACGCCATC ACAATCCACA GCATCCTGGA TTGGATTGAA GACAACTTGG
     1561 AGTCGCCGTT GAGTTTAGAA AAAGTTAGTG AACGTAGTGG TTACTCAAAG TGGCACCTTC
     1621 AGCGCATGTT TAAGAAGGAA ACGGGTCATT CATTGGGTCA ATATATTCGT TCTCGCAAGA
     1681 TGACTGAAAT TGCCCAGAAA TTGAAAGAGT CTAATGAACC TATTTTGTAC CTGGCGGAGC
     1741 GTTACGGCTT TGAAAGTCAG CAAACCCTTA CACGTACCTT CAAGAATTAC TTTGACGTTC
     1801 CACCACACAA ATATCGTATG ACCAACATGC AGGGTGAGTC ACGTTTTTTG CATCCGTTGA
     1861 ATCATTACAA TTCCTAATAA TCGCTGGGAC GCCCGCCATG GTTCAGCCAA AAAACTTAAG
     1921 ACCGCCGGTC TTGTCCACTA CCTTGCAGTA ATGCGGTGGA CAGGATCGGC GGTTTTCTTT
     1981 TCTCTTCTCA ATTCTTCTGA CCTGTAACGA ATAATAGATA GTAAAGTAGT CTCCGATTGA
     2041 GTTTTCTCTG CCGAGTCCCA CCCAGTTCTG TGATTTCAGT AAGTTGGTAA TTGATACACT
     2101 GTTGCGAGAA CTGCTGCCTG GTAGTAGATA GGTTGTTATT GAGTAAGAAG GTAAAGTGAA
     2161 CGAAATCCCT GAAACTGAGA CTGTAGAAAA TAAGCTTCAG CCTGCGGTCC GGttgacggc
     2221 tagctcagtc ctaggtacag tgctagcTCG CTGGGACGCC CGAGATAGCC GTTACACAGG
     2281 TGACACTTAT TTCAGCCTGC GGTCCGGcca CACTAGAGTC TAGCTTGAGA TCGCTGGGAC
     2341 GCCCGGGATC CAAGAGATTT CTACACGATT GAGCACTGTC TCAGCCTGCG GTCCGGGTTC
     2401 ACTGCCGTAT AGGCAGTAAT TTTGTTTAAC TTTAAGAAGG AGATATACAT ATGCGTAAAG
     2461 GCGAAGAACT GTTTACCGGT GTGGTTCCGA TTCTGGTGGA ACTGGACGGC GATGTTAATG
     2521 GTCATAAATT CAGTGTTCGC GGCGAAGGTG AAGGCGATGC GACGAACGGC AAACTGACCC
     2581 TGAAATTTAT CTGCACCACG GGTAAACTGC CGGTCCCGTG GCCGACGCTG GTGACCACGC
     2641 TGACCTATGG CGTTCAATGT TTTGCGCGTT ACCCGGATCA CATGAAACAG CACGACTTTT
     2701 TCAAATCGGC CATGCCGGAA GGCTATGTGC AGGAACGTAC GATTAGCTTT AAAGACGATG
     2761 GTACGTATAA AACCCGCGCG GAAGTGAAAT TCGAAGGCGA TACCCTGGTT AACCGTATCG
     2821 AACTGAAAGG TATCGATTTC AAAGAAGACG GCAATATTCT GGGTCATAAA CTGGAATATA
     2881 ACTTCAATTC CCACAACGTG TACATCACCG CGGATAAACA GAAAAACGGC ATTAAAGCCA
     2941 ATTTCAAAAT CCGCCATAAT GTGGAAGATG GTAGCGTTCA GCTGGCCGAC CACTATCAGC
     3001 AAAACACGCC GATTGGTGAT GGCCCGGTCC TGCTGCCGGA CAATCACTAC CTGAGTACCC
     3061 AGTCCGTGCT GTCAAAAGAT CCGAACGAAA AACGTGACCA CATGGTCCTG CTGGAATTTG
     3121 TGACGGCTGC GGGTATCACC CACGGCATGG ACGAACTGTA TAAAATGTCC CGCCGTAATA
     3181 CTGACGCCAT CACAATCCAC AGCATCCTGG ATTGGATTGA AGACTAATAA TCGCTGGGAC
     3241 GCCCGCCTGC AGGCTCGGTA CCAAATTCCA GAAAAGAGGC CTCCCGAAAG GGGGGCCTTT
     3301 TTTCGTTTTG GTCCTAATAG ATAAAGGATA GGTCTGGTAG TGTTGTTCGT TCTCGCAGGT
     3361 AAATCAATAA TACTCAGCAG TTCCGTAGAC TTTTCAGTGG GACAGGGTAG CGATAACAGA
     3421 TAGATTGTAA TAAGACACAG TAGGTGCTCG TAGTTGCGTG AAGAGAACCG CTCAGGAAAT
     3481 CCAGTCAGAA GTATTGGTAA TCGTTGAAAA CTCAGTCGAC CAGCCTGCGG TCCGGTTGAC
     3541 AGCTAGCTCA GTCCTAGGTA CTGTGCTAGC TCGCTGGGAC GCCCGAGTGA CGACTGCGAA
     3601 GTAACCTCTA TTTATCAGCC TGCGGTCCGG ccaAGTACTT AGTACACACT GATTCGCTGG
     3661 GACGCCCGGT AGTGCTTATC AGACCCAATA CTGTTGAACA GCCTGCGGTC CGGGTTCACT
     3721 GCCGTATAGG CAGTCTCAAG CTAGACTCTA GTGGTTTcAG AGCTATGCTG GAAACAGCAT
     3781 AGCAAGTTgA AATAAGGCTA GTCCGTTATC AACTTGAAAA AGTGGCACCG AGTCGGTGCG
     3841 TTCACTGCCG TATAGGCAGT CGCTGGGACG CCCGGACGTC CTATTACACT CGTCGTTGGA
     3901 AACTGAAGAT CAGCCTGCGG TCCGGGTTCA CTGCCGTATA GGCAGTAATT TTGTTTAACT
     3961 TTAAGAAGGA GATATACATA TGAATCAGTC ATTCATCTCG GACATCTTAT ATGCCGACAT
     4021 CGAATCGAAG GCTAAGGAAC TTACAGTCAA TTCCAACAAT ACTGTCCAGC CGGTCGCGCT
     4081 TATGCGCTTA GGAGTTTTCG TTCCCAAACC TTCCAAGAGC AAAGGAGAAA GTAAGGAAAT
     4141 TGACGCCACC AAAGCCTTCT CTCAACTGGA GATTGCTAAA GCAGAGGGCa tggttagtaa
     4201 aggagaagaa aataacatgg caCTGATTAA GGAGAACATG CACATGAAGC TGTACATGGA
     4261 GGGCACCGTG AACAACCACC ACTTCAAGTG CACATCCGAG GGCGAAGGCA AGCCCTACGA
     4321 GGGCACCCAG ACCATGAGAA TCAAGgccGT CGAGGGCGGC CCTCTCCCCT TCGCCTTCGA
     4381 CATCCTGGCT ACCAGCTTCA TGTACGGCAG CAAAACCTTC ATCAACCACA CCCAGGGCAT
     4441 CCCCGACTTC TTTAAGCAGT CCTTCCCTGA GGGCTTCACA TGGGAGAGAG TCACCACATA
     4501 CGAAGACGGG GGCGTGCTGA CCGCTACCCA GGACACCAGC CTCCAGGACG GCTGCCTCAT
     4561 CTACAACGTC AAGATCAGAG GGGTGAACTT CCCATCCAAC GGCCCTGTGA TGCAGAAGAA
     4621 AACACTCGGC TGGGAGGCCT CCACCGAGac cCTGTACCCC GCTGACGGCG GCCTGGAAGG
     4681 CAGAgcCGAC ATGGCCCTGA AGCTCGTGGG CGGGGGCCAC CTGATCTGCA ACTTGAAGAC
     4741 CACATACAGA TCCAAGAAAC CCGCTAAGAA CCTCAAGATG CCCGGCGTCT ACTATGTGGA
     4801 CAGAAGACTG GAAAGAATCA AGGAGGCCGA CAAAGAGACC TACGTCGAGC AGCACGAGGT
     4861 GGCTGTGGCC AGATACTGCG ACCTCCCTAG CAAACTGGGG CACAgAgtct aATAATCGCT
     4921 GGGACGCCCG GCGGCCGCgg aaacacagAA AAAAGCCCGC ACCTGACAGT GCGGGCTTTT
     4981 TTTTTcgacc aaaggTAGCG AACGACGAGT CACTGTTGAG GATAAATACT TTCTCTACTA
     5041 GGCGCCTGTT ACACAGGTCC TCAGCGGCGC GCCTTTGTCG GTGAACGCTC TCCTGAGTAG
     5101 GACAAATCCG CCGGGAGCGG ATTTGAACGT TGTGAAGCAA CGGCCCGGAG GGTGGCGGGC
     5161 AGGACGCCCG CCATAAACTG CCAGGCATCA AACTAAGCAG AAGGCCATCC TGACGGATGG
     5221 CCTTTTTGCG TTTCAGATCT ACCGGTaaac cagcaataga cataagcggc tatttaacga
     5281 ccctgccctg aaccgacgac aagctgacga ccgggtctcc gcaagtggca cttttcgggg
     5341 aaatgtgcgc ggaaccccta tttgtttatt tttctaaata cattcaaata tgtatccgct
     5401 catgaattaa ttcttagaaa aactcatcga gcatcaaatg aaactgcaat ttattcatat
     5461 caggattatc aataccatat ttttgaaaaa gccgtttctg taatgaagga gaaaactcac
     5521 cgaggcagtt ccataggatg gcaagatcct ggtatcggtc tgcgattccg actcgtccaa
     5581 catcaataca acctattaat ttcccctcgt caaaaataag gttatcaagt gagaaatcac
     5641 catgagtgac gactgaatcc ggtgagaatg gcaaaagttt atgcatttct ttccagactt
     5701 gttcaacagg ccagccatta cgctcgtcat caaaatcact cgcatcaacc aaaccgttat
     5761 tcattcgtga ttgcgcctga gcgagacgaa atacgcggtc gctgttaaaa ggacaattac
     5821 aaacaggaat cgaatgcaac cggcgcagga acactgccag cgcatcaaca atattttcac
     5881 ctgaatcagg atattcttct aatacctgga atgctgtttt cccggggatc gcagtggtga
     5941 gtaaccatgc atcatcagga gtacggataa aatgcttgat ggtcggaaga ggcataaatt
     6001 ccgtcagcca gtttagtctg accatctcat ctgtaacatc attggcaacg ctacctttgc
     6061 catgtttcag aaacaactct ggcgcatcgg gcttcccata caatcgatag attgtcgcac
     6121 ctgattgccc gacattatcg cgagcccatt tatacccata taaatcagca tccatgttgg
     6181 aatttaatcg cggcctagag caagacgttt cccgttgaat atggctcata ctcttccttt
     6241 ttcaatatta ttgaagcatt tatcagggtt attgtctcat gagcggatac atatttgaat
     6301 gtatttagaa aaataaacaa ataggcatgc tagcgcagaa acgtcctaga agatgccagg
     6361 aggatactta gcagagagac aataaggccg gagcgaagcc gtttttccat aggctccgcc
     6421 cccctgacga acatcacgaa atctgacgct caaatcagtg gtggcgaaac ccgacaggac
     6481 tataaagata ccaggcgttt ccccctgatg gctccctctt gcgctctcct gttcccgtcc
     6541 tgcggcgtcc gtgttgtggt ggaggcttta cccaaatcac cacgtcccgt tccgtgtaga
     6601 cagttcgctc caagctgggc tgtgtgcaag aaccccccgt tcagcccgac tgctgcgcct
     6661 tatccggtaa ctatcatctt gagtccaacc cggaaagaca cgacaaaacg ccactggcag
     6721 cagccattgg taactgagaa ttagtggatt tagatatcga gagtcttgaa gtggtggcct
     6781 aacagaggct acactgaaag gacagtattt ggtatctgcg ctccactaaa gccagttacc
     6841 aggttaagca gttccccaac tgacttaacc ttcgatcaaa ccgcctcccc aggcggtttt
     6901 ttcgtttaca gagcaggaga ttacgacgat cgtaaaagga tctcaagaag atcctttacg
     6961 gattcccgac accatcactc tagatttcag tgcaatttat ctcttcaaat gtagcacctg
     7021 aagtcagccc catacgatat aagttgtaat tctcatgtta gtcatgcccc gcgcccaccg
     7081 gaaggagctg actgggttgC TCCTAgGGTC TGATTCGTTA CCAATTATGA CAACTTGACG
     7141 GCTACATCAT TCACTTTTTC TTCACAACCG GCACGGAACT CGCTCGGGCT GGCCCCGGTG
     7201 CATTTTTTAA ATACCCGCGA GAAATAGAGT TGATCGTCAA AACCAACATT GCGACCGACG
     7261 GTGGCGATAG GCATCCGGGT GGTGCTCAAA AGCAGCTTCG CCTGGCTGAT ACGTTGGTCC
     7321 TCGCGCCAGC TTAAGACGCT AATCCCTAAC TGCTGGCGGA AAAGATGTGA CAGACGCGAC
     7381 GGCGACAAGC AAACATGCTG TGCGACGCTG GCGATATCAA AATTGCTGTC TGCCAGGTGA
     7441 TCGCTGATGT ACTGACAAGC CTCGCGTACC CGATTATCCA TCGGTGGATG GAGCGACTCG
     7501 TTAATCGCTT CCATGCGCCG CAGTAACAAT TGCTCAAGCA GATTTATCGC CAGCAGCTCC
     7561 GAATAGCGCC CTTCCCCTTG CCCGGCGTTA ATGATTTGCC CAAACAGGTC GCTGAAATGC
     7621 GGCTGGTGCG CTTCATCCGG GCGAAAGAAC CCCGTATTGG CAAATATTGA CGGCCAGTTA
     7681 AGCCATTCAT GCCAGTAGGC GCGCGGACGA AAGTAAACCC ACTGGTGATA CCATTCGCGA
     7741 GCCTCCGGAT GACGACCGTA GTGATGAATC TCTCCTGGCG GGAACAGCAA AATATCACCC
     7801 GGTCGGCAAA CAAATTCTCG TCCCTGATTT TTCACCACCC CCTGACCGCG AATGGTGAGA
     7861 TTGAGAATAT AACCTTTCAT TCCCAGCGGT CGGTCGATAA AAAAATCGAG ATAACCGTTG
     7921 GCCTCAATCG GCGTTAAACC CGCCACCAGA TGGGCATTAA ACGAGTATCC CGGCAGCAGG
     7981 GGATCATTTT GCGCTTCAGC CAT
//
