# Supplementary material for: Robustness and innovation in synthetic genotype networks
Source: Nat Commun. 2023 Apr 28;14:2454. doi: 10.1038/s41467-023-38033-3 (PMC10147661; doi:10.1038/s41467-023-38033-3)
Supplement: Supplementary file 6 — Supplementary Data 2 [file 41467_2023_38033_MOESM6_ESM.zip › Data_S2/Data_S2_2-OS.1.gb]

LOCUS       2-OS.1                  8292 bp ds-DNA     circular     07-JUL-2022
DEFINITION  .
KEYWORDS    "or pN1-011 + pN2-011 + pN3-011" "pN1-006.2 + pN2-007 + pN3-007"   
FEATURES             Location/Qualifiers
     promoter        274..302
                     /label="P(BAD) promoter"
                     /ApEinfo_revcolor=#ffef86
                     /ApEinfo_fwdcolor=#ffef86
     misc_feature    315..320
                     /label="EcoRI"
                     /ApEinfo_revcolor=#ff9ccd
                     /ApEinfo_fwdcolor=#ff9ccd
     misc_feature    321..350
                     /label="Linker_14"
                     /ApEinfo_revcolor=#f8d3a9
                     /ApEinfo_fwdcolor=#f8d3a9
     misc_feature    351..356
                     /label="SacI"
                     /ApEinfo_revcolor=#ff9ccd
                     /ApEinfo_fwdcolor=#ff9ccd
     misc_feature    357..371
                     /label="Prefix"
                     /ApEinfo_revcolor=#b1ff67
                     /ApEinfo_fwdcolor=#b1ff67
     misc_feature    complement(372..394)
                     /label="bs-4"
                     /ApEinfo_revcolor=#84b0dc
                     /ApEinfo_fwdcolor=#84b0dc
     misc_feature    395..409
                     /label="Suffix"
                     /ApEinfo_revcolor=#b1ff67
                     /ApEinfo_fwdcolor=#b1ff67
     misc_feature    410..439
                     /label="Linker_1"
                     /ApEinfo_revcolor=#f8d3a9
                     /ApEinfo_fwdcolor=#f8d3a9
     misc_feature    440..454
                     /label="Prefix"
                     /ApEinfo_revcolor=#b1ff67
                     /ApEinfo_fwdcolor=#b1ff67
     misc_feature    455..474
                     /label="Csy4 site"
                     /ApEinfo_revcolor=#c7b0e3
                     /ApEinfo_fwdcolor=#c7b0e3
     misc_feature    475..576
                     /label="sgRNA-1t4"
                     /ApEinfo_revcolor=#84b0dc
                     /ApEinfo_fwdcolor=#84b0dc
     misc_feature    577..596
                     /label="Csy4 site"
                     /ApEinfo_revcolor=#c7b0e3
                     /ApEinfo_fwdcolor=#c7b0e3
     misc_feature    597..611
                     /label="Suffix"
                     /ApEinfo_revcolor=#b1ff67
                     /ApEinfo_fwdcolor=#b1ff67
     misc_feature    612..641
                     /label="Linker_22"
                     /ApEinfo_revcolor=#f8d3a9
                     /ApEinfo_fwdcolor=#f8d3a9
     misc_feature    642..656
                     /label="Prefix"
                     /ApEinfo_revcolor=#b1ff67
                     /ApEinfo_fwdcolor=#b1ff67
     misc_feature    657..676
                     /label="Csy4 site"
                     /ApEinfo_revcolor=#c7b0e3
                     /ApEinfo_fwdcolor=#c7b0e3
     misc_feature    677..782
                     /label="sgRNA-2"
                     /ApEinfo_revcolor=#84b0dc
                     /ApEinfo_fwdcolor=#84b0dc
     misc_feature    783..802
                     /label="Csy4 site"
                     /ApEinfo_revcolor=#c7b0e3
                     /ApEinfo_fwdcolor=#c7b0e3
     misc_feature    803..817
                     /label="Suffix"
                     /ApEinfo_revcolor=#b1ff67
                     /ApEinfo_fwdcolor=#b1ff67
     misc_feature    818..823
                     /label="XhoI"
                     /ApEinfo_revcolor=#ff9ccd
                     /ApEinfo_fwdcolor=#ff9ccd
     misc_feature    824..853
                     /label="Linker_0"
                     /ApEinfo_revcolor=#f8d3a9
                     /ApEinfo_fwdcolor=#f8d3a9
     misc_feature    854..868
                     /label="Prefix"
                     /ApEinfo_revcolor=#b1ff67
                     /ApEinfo_fwdcolor=#b1ff67
     misc_feature    869..888
                     /label="Csy4 site"
                     /ApEinfo_revcolor=#c7b0e3
                     /ApEinfo_fwdcolor=#c7b0e3
     misc_feature    889..922
                     /label="RBS"
                     /ApEinfo_revcolor=#7ea7d8
                     /ApEinfo_fwdcolor=#7ea7d8
     misc_feature    923..1576
                     /label="mKO2"
                     /ApEinfo_revcolor=#faac61
                     /ApEinfo_fwdcolor=#faac61
     misc_feature    1577..1963
                     /label="MarA"
                     /ApEinfo_revcolor=#75c6a9
                     /ApEinfo_fwdcolor=#75c6a9
     misc_feature    1964..1978
                     /label="Suffix"
                     /ApEinfo_revcolor=#b1ff67
                     /ApEinfo_fwdcolor=#b1ff67
     misc_feature    1979..1984
                     /label="NcoI"
                     /ApEinfo_revcolor=#ff9ccd
                     /ApEinfo_fwdcolor=#ff9ccd
     misc_feature    1985..2074
                     /label="ECK120029600 Terminator"
                     /ApEinfo_revcolor=#b4abac
                     /ApEinfo_fwdcolor=#b4abac
     misc_feature    2075..2274
                     /label="Spacer 1"
                     /ApEinfo_revcolor=#f8d3a9
                     /ApEinfo_fwdcolor=#f8d3a9
     misc_feature    2275..2280
                     /label="HindIII"
                     /ApEinfo_revcolor=#ff9ccd
                     /ApEinfo_fwdcolor=#ff9ccd
     misc_feature    2281..2295
                     /label="Prefix"
                     /ApEinfo_revcolor=#b1ff67
                     /ApEinfo_fwdcolor=#b1ff67
     misc_feature    2296..2330
                     /label="P1 (BBa_J23100)"
                     /ApEinfo_revcolor=#ffef86
                     /ApEinfo_fwdcolor=#ffef86
     misc_feature    2331..2345
                     /label="Suffix"
                     /ApEinfo_revcolor=#b1ff67
                     /ApEinfo_fwdcolor=#b1ff67
     misc_feature    2346..2375
                     /label="Linker_24"
                     /ApEinfo_revcolor=#f8d3a9
                     /ApEinfo_fwdcolor=#f8d3a9
     misc_feature    2376..2390
                     /label="Prefix"
                     /ApEinfo_revcolor=#b1ff67
                     /ApEinfo_fwdcolor=#b1ff67
     misc_feature    complement(2391..2413)
                     /label="bs-1"
                     /ApEinfo_revcolor=#84b0dc
                     /ApEinfo_fwdcolor=#84b0dc
     misc_feature    2414..2428
                     /label="Suffix"
                     /ApEinfo_revcolor=#b1ff67
                     /ApEinfo_fwdcolor=#b1ff67
     misc_feature    2429..2458
                     /label="Linker_19"
                     /ApEinfo_revcolor=#f8d3a9
                     /ApEinfo_fwdcolor=#f8d3a9
     misc_feature    2459..2473
                     /label="Prefix"
                     /ApEinfo_revcolor=#b1ff67
                     /ApEinfo_fwdcolor=#b1ff67
     misc_feature    2474..2493
                     /label="Csy4 site"
                     /ApEinfo_revcolor=#c7b0e3
                     /ApEinfo_fwdcolor=#c7b0e3
     misc_feature    2494..2599
                     /label="sgRNA-4"
                     /ApEinfo_revcolor=#84b0dc
                     /ApEinfo_fwdcolor=#84b0dc
     misc_feature    2600..2619
                     /label="Csy4 site"
                     /ApEinfo_revcolor=#c7b0e3
                     /ApEinfo_fwdcolor=#c7b0e3
     misc_feature    2620..2634
                     /label="Suffix"
                     /ApEinfo_revcolor=#b1ff67
                     /ApEinfo_fwdcolor=#b1ff67
     misc_feature    2635..2640
                     /label="BamHI"
                     /ApEinfo_revcolor=#ff9ccd
                     /ApEinfo_fwdcolor=#ff9ccd
     misc_feature    2641..2670
                     /label="Linker_10"
                     /ApEinfo_revcolor=#f8d3a9
                     /ApEinfo_fwdcolor=#f8d3a9
     misc_feature    2671..2685
                     /label="Prefix"
                     /ApEinfo_revcolor=#b1ff67
                     /ApEinfo_fwdcolor=#b1ff67
     misc_feature    2686..2705
                     /label="Csy4 site"
                     /ApEinfo_revcolor=#c7b0e3
                     /ApEinfo_fwdcolor=#c7b0e3
     misc_feature    2706..2739
                     /label="RBS"
                     /ApEinfo_revcolor=#7ea7d8
                     /ApEinfo_fwdcolor=#7ea7d8
     gene            2740..3453
                     /label="sfGFP"
                     /ApEinfo_revcolor=#b1ff67
                     /ApEinfo_fwdcolor=#b1ff67
     misc_feature    3454..3519
                     /label="MarAn20"
                     /ApEinfo_revcolor=#75c6a9
                     /ApEinfo_fwdcolor=#75c6a9
     misc_feature    3520..3534
                     /label="Suffix"
                     /ApEinfo_revcolor=#b1ff67
                     /ApEinfo_fwdcolor=#b1ff67
     misc_feature    3535..3542
                     /label="SbfI"
                     /ApEinfo_revcolor=#ff9ccd
                     /ApEinfo_fwdcolor=#ff9ccd
     misc_feature    3543..3603
                     /label="L3S2P21 Terminator"
                     /ApEinfo_revcolor=#b4abac
                     /ApEinfo_fwdcolor=#b4abac
     misc_feature    3604..3803
                     /label="Spacer 2.5"
                     /ApEinfo_revcolor=#f8d3a9
                     /ApEinfo_fwdcolor=#f8d3a9
     misc_feature    3804..3809
                     /label="SalI"
                     /ApEinfo_revcolor=#ff9ccd
                     /ApEinfo_fwdcolor=#ff9ccd
     misc_feature    3810..3824
                     /label="Prefix"
                     /ApEinfo_revcolor=#b1ff67
                     /ApEinfo_fwdcolor=#b1ff67
     misc_feature    3825..3859
                     /label="P1 (BBa_J23100)"
                     /ApEinfo_revcolor=#ffef86
                     /ApEinfo_fwdcolor=#ffef86
     misc_feature    3860..3874
                     /label="Suffix"
                     /ApEinfo_revcolor=#b1ff67
                     /ApEinfo_fwdcolor=#b1ff67
     misc_feature    3875..3904
                     /label="Linker_25"
                     /ApEinfo_revcolor=#f8d3a9
                     /ApEinfo_fwdcolor=#f8d3a9
     misc_feature    3905..3919
                     /label="Prefix"
                     /ApEinfo_revcolor=#b1ff67
                     /ApEinfo_fwdcolor=#b1ff67
     misc_feature    complement(3920..3942)
                     /label="bs-2"
                     /ApEinfo_revcolor=#84b0dc
                     /ApEinfo_fwdcolor=#84b0dc
     misc_feature    3943..3957
                     /label="Suffix"
                     /ApEinfo_revcolor=#b1ff67
                     /ApEinfo_fwdcolor=#b1ff67
     misc_feature    3958..3987
                     /label="Linker_17"
                     /ApEinfo_revcolor=#f8d3a9
                     /ApEinfo_fwdcolor=#f8d3a9
     misc_feature    3988..4002
                     /label="Prefix"
                     /ApEinfo_revcolor=#b1ff67
                     /ApEinfo_fwdcolor=#b1ff67
     misc_feature    4003..4022
                     /label="Csy4 site"
                     /ApEinfo_revcolor=#c7b0e3
                     /ApEinfo_fwdcolor=#c7b0e3
     misc_feature    4023..4128
                     /label="sgRNA-1"
                     /ApEinfo_revcolor=#84b0dc
                     /ApEinfo_fwdcolor=#84b0dc
     misc_feature    4129..4148
                     /label="Csy4 site"
                     /ApEinfo_revcolor=#c7b0e3
                     /ApEinfo_fwdcolor=#c7b0e3
     misc_feature    4149..4163
                     /label="Suffix"
                     /ApEinfo_revcolor=#b1ff67
                     /ApEinfo_fwdcolor=#b1ff67
     misc_feature    4164..4169
                     /label="AatII"
                     /ApEinfo_revcolor=#ff9ccd
                     /ApEinfo_fwdcolor=#ff9ccd
     misc_feature    4170..4199
                     /label="Linker_11"
                     /ApEinfo_revcolor=#f8d3a9
                     /ApEinfo_fwdcolor=#f8d3a9
     misc_feature    4200..4214
                     /label="Prefix"
                     /ApEinfo_revcolor=#b1ff67
                     /ApEinfo_fwdcolor=#b1ff67
     misc_feature    4215..4234
                     /label="Csy4 site"
                     /ApEinfo_revcolor=#c7b0e3
                     /ApEinfo_fwdcolor=#c7b0e3
     misc_feature    4235..4268
                     /label="RBS"
                     /ApEinfo_revcolor=#7ea7d8
                     /ApEinfo_fwdcolor=#7ea7d8
     misc_feature    4269..4478
                     /label="RepA70"
                     /ApEinfo_revcolor=#75c6a9
                     /ApEinfo_fwdcolor=#75c6a9
     misc_feature    4479..5204
                     /label="mKate2"
                     /ApEinfo_revcolor=#d59687
                     /ApEinfo_fwdcolor=#d59687
     misc_feature    5205..5219
                     /label="Suffix"
                     /ApEinfo_revcolor=#b1ff67
                     /ApEinfo_fwdcolor=#b1ff67
     misc_feature    5220..5227
                     /label="NotI"
                     /ApEinfo_revcolor=#ff9ccd
                     /ApEinfo_fwdcolor=#ff9ccd
     misc_feature    5228..5284
                     /label="ECK120033737 Terminator"
                     /ApEinfo_revcolor=#b4abac
                     /ApEinfo_fwdcolor=#b4abac
     misc_feature    5285..5329
                     /label="Linker_8"
                     /ApEinfo_revcolor=#f8d3a9
                     /ApEinfo_fwdcolor=#f8d3a9
     misc_feature    5330..5335
                     /label="KasI"
                     /ApEinfo_revcolor=#ff9ccd
                     /ApEinfo_fwdcolor=#ff9ccd
     misc_feature    5336..5347
                     /label="Spacer 15"
                     /ApEinfo_revcolor=#f8d3a9
                     /ApEinfo_fwdcolor=#f8d3a9
     misc_feature    5348..5354
                     /label="BbvCI"
                     /ApEinfo_revcolor=#ff9ccd
                     /ApEinfo_fwdcolor=#ff9ccd
     misc_feature    5355..5362
                     /label="AscI"
                     /ApEinfo_revcolor=#ff9ccd
                     /ApEinfo_fwdcolor=#ff9ccd
     gene            complement(5703..6518)
                     /label="KanR"
                     /ApEinfo_revcolor=#d6b295
                     /ApEinfo_fwdcolor=#d6b295
     oriT            6628..7263
                     /label="ColA ori"
                     /ApEinfo_revcolor=#9eafd2
                     /ApEinfo_fwdcolor=#9eafd2
     gene            complement(7414..8292)
                     /label="araC"
                     /ApEinfo_revcolor=#d59687
                     /ApEinfo_fwdcolor=#d59687
ORIGIN
        1 ACTTTTCATA CTCCCGCCAT TCAGAGAAGA AACCAATTGT CCATATTGCA TCAGACATTG
       61 CCGTCACTGC GTCTTTTACT GGCTCTTCTC GCTAACCAAA CCGGTAACCC CGCTTATTAA
      121 AAGCATTCTG TAACAAAGCG GGACCAAAGC CATGACAAAA ACGCGTAACA AAAGTGTCTA
      181 TAATCACGGC AGAAAAGTCC ACATTGATTA TTTGCACGGC GTCACACTTT GCTATGCCAT
      241 AGCATTTTTA TCCATAAGAT TAGCGGtTCC TACCTGACGC TTTTTATCGC AACTCTCTAC
      301 TGTTTCTCCA TACCGAATTC ATAGGATAGA TTCTGGAAAC TTTACCGTCC GAGCTCCAGC
      361 CTGCGGTCCG GccaTACATA CTCTAAGATG TGTCTCGCTG GGACGCCCGG GGACTACACT
      421 TACGAAACTA TTGATTGCTC AGCCTGCGGT CCGGGTTCAC TGCCGTATAG GCAGAAGCTA
      481 GACTCTAGTG GTTTcAGAGC TATGCTGGAA ACAGCATAGC AAGTTgAAAT AAGGCTAGTC
      541 CGTTATCAAC TTGAAAAAGT GGCACCGAGT CGGTGCGTTC ACTGCCGTAT AGGCAGTCGC
      601 TGGGACGCCC GTAGAACTCT GTGAGGATAA AGTCTCCCTT ACAGCCTGCG GTCCGGGTTC
      661 ACTGCCGTAT AGGCAGATCA GTGTGTACTA AGTACTGTTT cAGAGCTATG CTGGAAACAG
      721 CATAGCAAGT TgAAATAAGG CTAGTCCGTT ATCAACTTGA AAAAGTGGCA CCGAGTCGGT
      781 GCGTTCACTG CCGTATAGGC AGTCGCTGGG ACGCCCGCTC GAGCAATAAA CAGTTGATAG
      841 GGCTTCTCCG TTACAGCCTG CGGTCCGGGT TCACTGCCGT ATAGGCAGTA ATTTTGTTTA
      901 ACTTTAAGAA GGAGATATAC ATATGGTTTC GGTTATCAAA CCAGAGATGA AAATGCGTTA
      961 CTATATGGAT GGTTCAGTAA ATGGTCACGA ATTTACTATT GAGGGCGAGG GTACGGGACG
     1021 CCCATACGAG GGGCACCAGG AAATGACTTT ACGCGTCACA ATGGCTGAAG GCGGGCCTAT
     1081 GCCGTTTGCG TTCGATCTTG TTAGTCATGT CTTTTGTTAC GGTCACCGTG TATTTACTAA
     1141 ATACCCCGAG GAAATTCCAG ACTATTTCAA ACAAGCCTTC CCGGAAGGTT TGTCTTGGGA
     1201 GCGCAGTTTA GAGTTTGAAG ACGGTGGCTC GGCCAGCGTG TCAGCTCATA TTAGTCTTCG
     1261 CGGCAATACA TTTTATCACA AGTCAAAGTT CACCGGCGTG AACTTCCCCG CAGACGGCCC
     1321 AATCATGCAG AATCAAAGTG TTGATTGGGA ACCGTCCACA GAGAAGATTA CAGCTTCCGA
     1381 TGGAGTCTTA AAGGGCGATG TAACCATGTA CTTAAAATTA GAAGGGGGAG GGAACCATAA
     1441 ATGTCAGATG AAGACTACCT ATAAGGCCGC AAAAGAGATT CTTGAAATGC CCGGAGACCA
     1501 CTACATTGGG CATCGTTTGG TCCGTAAGAC AGAAGGAAAT ATTACTGAAC AGGTCGAAGA
     1561 CGCTGTGGCA CACAGCATGT CCCGCCGTAA TACTGACGCC ATCACAATCC ACAGCATCCT
     1621 GGATTGGATT GAAGACAACT TGGAGTCGCC GTTGAGTTTA GAAAAAGTTA GTGAACGTAG
     1681 TGGTTACTCA AAGTGGCACC TTCAGCGCAT GTTTAAGAAG GAAACGGGTC ATTCATTGGG
     1741 TCAATATATT CGTTCTCGCA AGATGACTGA AATTGCCCAG AAATTGAAAG AGTCTAATGA
     1801 ACCTATTTTG TACCTGGCGG AGCGTTACGG CTTTGAAAGT CAGCAAACCC TTACACGTAC
     1861 CTTCAAGAAT TACTTTGACG TTCCACCACA CAAATATCGT ATGACCAACA TGCAGGGTGA
     1921 GTCACGTTTT TTGCATCCGT TGAATCATTA CAATTCCTAA TAATCGCTGG GACGCCCGCC
     1981 ATGGTTCAGC CAAAAAACTT AAGACCGCCG GTCTTGTCCA CTACCTTGCA GTAATGCGGT
     2041 GGACAGGATC GGCGGTTTTC TTTTCTCTTC TCAATTCTTC TGACCTGTAA CGAATAATAG
     2101 ATAGTAAAGT AGTCTCCGAT TGAGTTTTCT CTGCCGAGTC CCACCCAGTT CTGTGATTTC
     2161 AGTAAGTTGG TAATTGATAC ACTGTTGCGA GAACTGCTGC CTGGTAGTAG ATAGGTTGTT
     2221 ATTGAGTAAG AAGGTAAAGT GAACGAAATC CCTGAAACTG AGACTGTAGA AAATAAGCTT
     2281 CAGCCTGCGG TCCGGttgac ggctagctca gtcctaggta cagtgctagc TCGCTGGGAC
     2341 GCCCGAGATA GCCGTTACAC AGGTGACACT TATTTCAGCC TGCGGTCCGG ccaCACTAGA
     2401 GTCTAGCTTG AGATCGCTGG GACGCCCGTG AACAGTTGCT CTGATTGAAA CCACGATTCA
     2461 GCCTGCGGTC CGGGTTCACT GCCGTATAGG CAGGACACAT CTTAGAGTAT GTAGTTTcAG
     2521 AGCTATGCTG GAAACAGCAT AGCAAGTTgA AATAAGGCTA GTCCGTTATC AACTTGAAAA
     2581 AGTGGCACCG AGTCGGTGCG TTCACTGCCG TATAGGCAGT CGCTGGGACG CCCGGGATCC
     2641 AAGAGATTTC TACACGATTG AGCACTGTCT CAGCCTGCGG TCCGGGTTCA CTGCCGTATA
     2701 GGCAGTAATT TTGTTTAACT TTAAGAAGGA GATATACATA TGCGTAAAGG CGAAGAACTG
     2761 TTTACCGGTG TGGTTCCGAT TCTGGTGGAA CTGGACGGCG ATGTTAATGG TCATAAATTC
     2821 AGTGTTCGCG GCGAAGGTGA AGGCGATGCG ACGAACGGCA AACTGACCCT GAAATTTATC
     2881 TGCACCACGG GTAAACTGCC GGTCCCGTGG CCGACGCTGG TGACCACGCT GACCTATGGC
     2941 GTTCAATGTT TTGCGCGTTA CCCGGATCAC ATGAAACAGC ACGACTTTTT CAAATCGGCC
     3001 ATGCCGGAAG GCTATGTGCA GGAACGTACG ATTAGCTTTA AAGACGATGG TACGTATAAA
     3061 ACCCGCGCGG AAGTGAAATT CGAAGGCGAT ACCCTGGTTA ACCGTATCGA ACTGAAAGGT
     3121 ATCGATTTCA AAGAAGACGG CAATATTCTG GGTCATAAAC TGGAATATAA CTTCAATTCC
     3181 CACAACGTGT ACATCACCGC GGATAAACAG AAAAACGGCA TTAAAGCCAA TTTCAAAATC
     3241 CGCCATAATG TGGAAGATGG TAGCGTTCAG CTGGCCGACC ACTATCAGCA AAACACGCCG
     3301 ATTGGTGATG GCCCGGTCCT GCTGCCGGAC AATCACTACC TGAGTACCCA GTCCGTGCTG
     3361 TCAAAAGATC CGAACGAAAA ACGTGACCAC ATGGTCCTGC TGGAATTTGT GACGGCTGCG
     3421 GGTATCACCC ACGGCATGGA CGAACTGTAT AAAATGTCCC GCCGTAATAC TGACGCCATC
     3481 ACAATCCACA GCATCCTGGA TTGGATTGAA GACTAATAAT CGCTGGGACG CCCGCCTGCA
     3541 GGCTCGGTAC CAAATTCCAG AAAAGAGGCC TCCCGAAAGG GGGGCCTTTT TTCGTTTTGG
     3601 TCCTAATAGA TAAAGGATAG GTCTGGTAGT GTTGTTCGTT CTCGCAGGTA AATCAATAAT
     3661 ACTCAGCAGT TCCGTAGACT TTTCAGTGGG ACAGGGTAGC GATAACAGAT AGATTGTAAT
     3721 AAGACACAGT AGGTGCTCGT AGTTGCGTGA AGAGAACCGC TCAGGAAATC CAGTCAGAAG
     3781 TATTGGTAAT CGTTGAAAAC TCAGTCGACC AGCCTGCGGT CCGGttgacg gctagctcag
     3841 tcctaggtac agtgctagcT CGCTGGGACG CCCGAGTGAC GACTGCGAAG TAACCTCTAT
     3901 TTATCAGCCT GCGGTCCGGc caAGTACTTA GTACACACTG ATTCGCTGGG ACGCCCGGTA
     3961 GTGCTTATCA GACCCAATAC TGTTGAACAG CCTGCGGTCC GGGTTCACTG CCGTATAGGC
     4021 AGTCTCAAGC TAGACTCTAG TGGTTTcAGA GCTATGCTGG AAACAGCATA GCAAGTTgAA
     4081 ATAAGGCTAG TCCGTTATCA ACTTGAAAAA GTGGCACCGA GTCGGTGCGT TCACTGCCGT
     4141 ATAGGCAGTC GCTGGGACGC CCGGACGTCC TATTACACTC GTCGTTGGAA ACTGAAGATC
     4201 AGCCTGCGGT CCGGGTTCAC TGCCGTATAG GCAGTAATTT TGTTTAACTT TAAGAAGGAG
     4261 ATATACATAT GAATCAGTCA TTCATCTCGG ACATCTTATA TGCCGACATC GAATCGAAGG
     4321 CTAAGGAACT TACAGTCAAT TCCAACAATA CTGTCCAGCC GGTCGCGCTT ATGCGCTTAG
     4381 GAGTTTTCGT TCCCAAACCT TCCAAGAGCA AAGGAGAAAG TAAGGAAATT GACGCCACCA
     4441 AAGCCTTCTC TCAACTGGAG ATTGCTAAAG CAGAGGGCat ggttagtaaa ggagaagaaa
     4501 ataacatggc aCTGATTAAG GAGAACATGC ACATGAAGCT GTACATGGAG GGCACCGTGA
     4561 ACAACCACCA CTTCAAGTGC ACATCCGAGG GCGAAGGCAA GCCCTACGAG GGCACCCAGA
     4621 CCATGAGAAT CAAGgccGTC GAGGGCGGCC CTCTCCCCTT CGCCTTCGAC ATCCTGGCTA
     4681 CCAGCTTCAT GTACGGCAGC AAAACCTTCA TCAACCACAC CCAGGGCATC CCCGACTTCT
     4741 TTAAGCAGTC CTTCCCTGAG GGCTTCACAT GGGAGAGAGT CACCACATAC GAAGACGGGG
     4801 GCGTGCTGAC CGCTACCCAG GACACCAGCC TCCAGGACGG CTGCCTCATC TACAACGTCA
     4861 AGATCAGAGG GGTGAACTTC CCATCCAACG GCCCTGTGAT GCAGAAGAAA ACACTCGGCT
     4921 GGGAGGCCTC CACCGAGacc CTGTACCCCG CTGACGGCGG CCTGGAAGGC AGAgcCGACA
     4981 TGGCCCTGAA GCTCGTGGGC GGGGGCCACC TGATCTGCAA CTTGAAGACC ACATACAGAT
     5041 CCAAGAAACC CGCTAAGAAC CTCAAGATGC CCGGCGTCTA CTATGTGGAC AGAAGACTGG
     5101 AAAGAATCAA GGAGGCCGAC AAAGAGACCT ACGTCGAGCA GCACGAGGTG GCTGTGGCCA
     5161 GATACTGCGA CCTCCCTAGC AAACTGGGGC ACAgAgtcta ATAATCGCTG GGACGCCCGG
     5221 CGGCCGCgga aacacagAAA AAAGCCCGCA CCTGACAGTG CGGGCTTTTT TTTTcgacca
     5281 aaggTAGCGA ACGACGAGTC ACTGTTGAGG ATAAATACTT TCTCTACTAG GCGCCTGTTA
     5341 CACAGGTCCT CAGCGGCGCG CCTTTGTCGG TGAACGCTCT CCTGAGTAGG ACAAATCCGC
     5401 CGGGAGCGGA TTTGAACGTT GTGAAGCAAC GGCCCGGAGG GTGGCGGGCA GGACGCCCGC
     5461 CATAAACTGC CAGGCATCAA ACTAAGCAGA AGGCCATCCT GACGGATGGC CTTTTTGCGT
     5521 TTCAGATCTA CCGGTaaacc agcaatagac ataagcggct atttaacgac cctgccctga
     5581 accgacgaca agctgacgac cgggtctccg caagtggcac ttttcgggga aatgtgcgcg
     5641 gaacccctat ttgtttattt ttctaaatac attcaaatat gtatccgctc atgaattaat
     5701 tcttagaaaa actcatcgag catcaaatga aactgcaatt tattcatatc aggattatca
     5761 ataccatatt tttgaaaaag ccgtttctgt aatgaaggag aaaactcacc gaggcagttc
     5821 cataggatgg caagatcctg gtatcggtct gcgattccga ctcgtccaac atcaatacaa
     5881 cctattaatt tcccctcgtc aaaaataagg ttatcaagtg agaaatcacc atgagtgacg
     5941 actgaatccg gtgagaatgg caaaagttta tgcatttctt tccagacttg ttcaacaggc
     6001 cagccattac gctcgtcatc aaaatcactc gcatcaacca aaccgttatt cattcgtgat
     6061 tgcgcctgag cgagacgaaa tacgcggtcg ctgttaaaag gacaattaca aacaggaatc
     6121 gaatgcaacc ggcgcaggaa cactgccagc gcatcaacaa tattttcacc tgaatcagga
     6181 tattcttcta atacctggaa tgctgttttc ccggggatcg cagtggtgag taaccatgca
     6241 tcatcaggag tacggataaa atgcttgatg gtcggaagag gcataaattc cgtcagccag
     6301 tttagtctga ccatctcatc tgtaacatca ttggcaacgc tacctttgcc atgtttcaga
     6361 aacaactctg gcgcatcggg cttcccatac aatcgataga ttgtcgcacc tgattgcccg
     6421 acattatcgc gagcccattt atacccatat aaatcagcat ccatgttgga atttaatcgc
     6481 ggcctagagc aagacgtttc ccgttgaata tggctcatac tcttcctttt tcaatattat
     6541 tgaagcattt atcagggtta ttgtctcatg agcggataca tatttgaatg tatttagaaa
     6601 aataaacaaa taggcatgct agcgcagaaa cgtcctagaa gatgccagga ggatacttag
     6661 cagagagaca ataaggccgg agcgaagccg tttttccata ggctccgccc ccctgacgaa
     6721 catcacgaaa tctgacgctc aaatcagtgg tggcgaaacc cgacaggact ataaagatac
     6781 caggcgtttc cccctgatgg ctccctcttg cgctctcctg ttcccgtcct gcggcgtccg
     6841 tgttgtggtg gaggctttac ccaaatcacc acgtcccgtt ccgtgtagac agttcgctcc
     6901 aagctgggct gtgtgcaaga accccccgtt cagcccgact gctgcgcctt atccggtaac
     6961 tatcatcttg agtccaaccc ggaaagacac gacaaaacgc cactggcagc agccattggt
     7021 aactgagaat tagtggattt agatatcgag agtcttgaag tggtggccta acagaggcta
     7081 cactgaaagg acagtatttg gtatctgcgc tccactaaag ccagttacca ggttaagcag
     7141 ttccccaact gacttaacct tcgatcaaac cgcctcccca ggcggttttt tcgtttacag
     7201 agcaggagat tacgacgatc gtaaaaggat ctcaagaaga tcctttacgg attcccgaca
     7261 ccatcactct agatttcagt gcaatttatc tcttcaaatg tagcacctga agtcagcccc
     7321 atacgatata agttgtaatt ctcatgttag tcatgccccg cgcccaccgg aaggagctga
     7381 ctgggttgCT CCTAgGGTCT GATTCGTTAC CAATTATGAC AACTTGACGG CTACATCATT
     7441 CACTTTTTCT TCACAACCGG CACGGAACTC GCTCGGGCTG GCCCCGGTGC ATTTTTTAAA
     7501 TACCCGCGAG AAATAGAGTT GATCGTCAAA ACCAACATTG CGACCGACGG TGGCGATAGG
     7561 CATCCGGGTG GTGCTCAAAA GCAGCTTCGC CTGGCTGATA CGTTGGTCCT CGCGCCAGCT
     7621 TAAGACGCTA ATCCCTAACT GCTGGCGGAA AAGATGTGAC AGACGCGACG GCGACAAGCA
     7681 AACATGCTGT GCGACGCTGG CGATATCAAA ATTGCTGTCT GCCAGGTGAT CGCTGATGTA
     7741 CTGACAAGCC TCGCGTACCC GATTATCCAT CGGTGGATGG AGCGACTCGT TAATCGCTTC
     7801 CATGCGCCGC AGTAACAATT GCTCAAGCAG ATTTATCGCC AGCAGCTCCG AATAGCGCCC
     7861 TTCCCCTTGC CCGGCGTTAA TGATTTGCCC AAACAGGTCG CTGAAATGCG GCTGGTGCGC
     7921 TTCATCCGGG CGAAAGAACC CCGTATTGGC AAATATTGAC GGCCAGTTAA GCCATTCATG
     7981 CCAGTAGGCG CGCGGACGAA AGTAAACCCA CTGGTGATAC CATTCGCGAG CCTCCGGATG
     8041 ACGACCGTAG TGATGAATCT CTCCTGGCGG GAACAGCAAA ATATCACCCG GTCGGCAAAC
     8101 AAATTCTCGT CCCTGATTTT TCACCACCCC CTGACCGCGA ATGGTGAGAT TGAGAATATA
     8161 ACCTTTCATT CCCAGCGGTC GGTCGATAAA AAAATCGAGA TAACCGTTGG CCTCAATCGG
     8221 CGTTAAACCC GCCACCAGAT GGGCATTAAA CGAGTATCCC GGCAGCAGGG GATCATTTTG
     8281 CGCTTCAGCC AT
//
