# Supplementary material for: Robustness and innovation in synthetic genotype networks
Source: Nat Commun. 2023 Apr 28;14:2454. doi: 10.1038/s41467-023-38033-3 (PMC10147661; doi:10.1038/s41467-023-38033-3)
Supplement: Supplementary file 6 — Supplementary Data 2 [file 41467_2023_38033_MOESM6_ESM.zip › Data_S2/Data_S2_2b.1.gb]

LOCUS       2b.1                    8288 bp ds-DNA     circular     07-JUL-2022
DEFINITION  .
KEYWORDS    "or pN1-011 + pN2-011 + pN3-011" "pN1-006.2 + pN2-007 + pN3-007"   
FEATURES             Location/Qualifiers
     promoter        274..302
                     /label="P(BAD) promoter"
                     /ApEinfo_revcolor=#ffef86
                     /ApEinfo_fwdcolor=#ffef86
     misc_feature    315..320
                     /label="EcoRI"
                     /ApEinfo_revcolor=#ff9ccd
                     /ApEinfo_fwdcolor=#ff9ccd
     misc_feature    321..350
                     /label="Linker_14"
                     /ApEinfo_revcolor=#f8d3a9
                     /ApEinfo_fwdcolor=#f8d3a9
     misc_feature    351..356
                     /label="SacI"
                     /ApEinfo_revcolor=#ff9ccd
                     /ApEinfo_fwdcolor=#ff9ccd
     misc_feature    357..371
                     /label="Prefix"
                     /ApEinfo_revcolor=#b1ff67
                     /ApEinfo_fwdcolor=#b1ff67
     misc_feature    complement(372..394)
                     /label="bs-4"
                     /ApEinfo_revcolor=#84b0dc
                     /ApEinfo_fwdcolor=#84b0dc
     misc_feature    395..409
                     /label="Suffix"
                     /ApEinfo_revcolor=#b1ff67
                     /ApEinfo_fwdcolor=#b1ff67
     misc_feature    410..439
                     /label="Linker_1"
                     /ApEinfo_revcolor=#f8d3a9
                     /ApEinfo_fwdcolor=#f8d3a9
     misc_feature    440..454
                     /label="Prefix"
                     /ApEinfo_revcolor=#b1ff67
                     /ApEinfo_fwdcolor=#b1ff67
     misc_feature    455..474
                     /label="Csy4 site"
                     /ApEinfo_revcolor=#c7b0e3
                     /ApEinfo_fwdcolor=#c7b0e3
     misc_feature    475..576
                     /label="sgRNA-1t4"
                     /ApEinfo_revcolor=#84b0dc
                     /ApEinfo_fwdcolor=#84b0dc
     misc_feature    577..596
                     /label="Csy4 site"
                     /ApEinfo_revcolor=#c7b0e3
                     /ApEinfo_fwdcolor=#c7b0e3
     misc_feature    597..611
                     /label="Suffix"
                     /ApEinfo_revcolor=#b1ff67
                     /ApEinfo_fwdcolor=#b1ff67
     misc_feature    612..641
                     /label="Linker_22"
                     /ApEinfo_revcolor=#f8d3a9
                     /ApEinfo_fwdcolor=#f8d3a9
     misc_feature    642..656
                     /label="Prefix"
                     /ApEinfo_revcolor=#b1ff67
                     /ApEinfo_fwdcolor=#b1ff67
     misc_feature    657..676
                     /label="Csy4 site"
                     /ApEinfo_revcolor=#c7b0e3
                     /ApEinfo_fwdcolor=#c7b0e3
     misc_feature    677..782
                     /label="sgRNA-2"
                     /ApEinfo_revcolor=#84b0dc
                     /ApEinfo_fwdcolor=#84b0dc
     misc_feature    783..802
                     /label="Csy4 site"
                     /ApEinfo_revcolor=#c7b0e3
                     /ApEinfo_fwdcolor=#c7b0e3
     misc_feature    803..817
                     /label="Suffix"
                     /ApEinfo_revcolor=#b1ff67
                     /ApEinfo_fwdcolor=#b1ff67
     misc_feature    818..823
                     /label="XhoI"
                     /ApEinfo_revcolor=#ff9ccd
                     /ApEinfo_fwdcolor=#ff9ccd
     misc_feature    824..853
                     /label="Linker_0"
                     /ApEinfo_revcolor=#f8d3a9
                     /ApEinfo_fwdcolor=#f8d3a9
     misc_feature    854..868
                     /label="Prefix"
                     /ApEinfo_revcolor=#b1ff67
                     /ApEinfo_fwdcolor=#b1ff67
     misc_feature    869..888
                     /label="Csy4 site"
                     /ApEinfo_revcolor=#c7b0e3
                     /ApEinfo_fwdcolor=#c7b0e3
     misc_feature    889..922
                     /label="RBS"
                     /ApEinfo_revcolor=#7ea7d8
                     /ApEinfo_fwdcolor=#7ea7d8
     misc_feature    923..1576
                     /label="mKO2"
                     /ApEinfo_revcolor=#faac61
                     /ApEinfo_fwdcolor=#faac61
     misc_feature    1577..1963
                     /label="MarA"
                     /ApEinfo_revcolor=#75c6a9
                     /ApEinfo_fwdcolor=#75c6a9
     misc_feature    1964..1978
                     /label="Suffix"
                     /ApEinfo_revcolor=#b1ff67
                     /ApEinfo_fwdcolor=#b1ff67
     misc_feature    1979..1984
                     /label="NcoI"
                     /ApEinfo_revcolor=#ff9ccd
                     /ApEinfo_fwdcolor=#ff9ccd
     misc_feature    1985..2074
                     /label="ECK120029600 Terminator"
                     /ApEinfo_revcolor=#b4abac
                     /ApEinfo_fwdcolor=#b4abac
     misc_feature    2075..2274
                     /label="Spacer 1"
                     /ApEinfo_revcolor=#f8d3a9
                     /ApEinfo_fwdcolor=#f8d3a9
     misc_feature    2275..2280
                     /label="HindIII"
                     /ApEinfo_revcolor=#ff9ccd
                     /ApEinfo_fwdcolor=#ff9ccd
     misc_feature    2281..2295
                     /label="Prefix"
                     /ApEinfo_revcolor=#b1ff67
                     /ApEinfo_fwdcolor=#b1ff67
     misc_feature    2296..2330
                     /label="P1 (BBa_J23100)"
                     /ApEinfo_revcolor=#ffef86
                     /ApEinfo_fwdcolor=#ffef86
     misc_feature    2331..2345
                     /label="Suffix"
                     /ApEinfo_revcolor=#b1ff67
                     /ApEinfo_fwdcolor=#b1ff67
     misc_feature    2346..2375
                     /label="Linker_24"
                     /ApEinfo_revcolor=#f8d3a9
                     /ApEinfo_fwdcolor=#f8d3a9
     misc_feature    2376..2390
                     /label="Prefix"
                     /ApEinfo_revcolor=#b1ff67
                     /ApEinfo_fwdcolor=#b1ff67
     misc_feature    complement(2391..2413)
                     /label="bs-1"
                     /ApEinfo_revcolor=#84b0dc
                     /ApEinfo_fwdcolor=#84b0dc
     misc_feature    2414..2428
                     /label="Suffix"
                     /ApEinfo_revcolor=#b1ff67
                     /ApEinfo_fwdcolor=#b1ff67
     misc_feature    2429..2458
                     /label="Linker_19"
                     /ApEinfo_revcolor=#f8d3a9
                     /ApEinfo_fwdcolor=#f8d3a9
     misc_feature    2459..2473
                     /label="Prefix"
                     /ApEinfo_revcolor=#b1ff67
                     /ApEinfo_fwdcolor=#b1ff67
     misc_feature    2474..2493
                     /label="Csy4 site"
                     /ApEinfo_revcolor=#c7b0e3
                     /ApEinfo_fwdcolor=#c7b0e3
     misc_feature    2494..2595
                     /label="sgRNA-4t4"
                     /ApEinfo_revcolor=#84b0dc
                     /ApEinfo_fwdcolor=#84b0dc
     misc_feature    2596..2615
                     /label="Csy4 site"
                     /ApEinfo_revcolor=#c7b0e3
                     /ApEinfo_fwdcolor=#c7b0e3
     misc_feature    2616..2630
                     /label="Suffix"
                     /ApEinfo_revcolor=#b1ff67
                     /ApEinfo_fwdcolor=#b1ff67
     misc_feature    2631..2636
                     /label="BamHI"
                     /ApEinfo_revcolor=#ff9ccd
                     /ApEinfo_fwdcolor=#ff9ccd
     misc_feature    2637..2666
                     /label="Linker_10"
                     /ApEinfo_revcolor=#f8d3a9
                     /ApEinfo_fwdcolor=#f8d3a9
     misc_feature    2667..2681
                     /label="Prefix"
                     /ApEinfo_revcolor=#b1ff67
                     /ApEinfo_fwdcolor=#b1ff67
     misc_feature    2682..2701
                     /label="Csy4 site"
                     /ApEinfo_revcolor=#c7b0e3
                     /ApEinfo_fwdcolor=#c7b0e3
     misc_feature    2702..2735
                     /label="RBS"
                     /ApEinfo_revcolor=#7ea7d8
                     /ApEinfo_fwdcolor=#7ea7d8
     gene            2736..3449
                     /label="sfGFP"
                     /ApEinfo_revcolor=#b1ff67
                     /ApEinfo_fwdcolor=#b1ff67
     misc_feature    3450..3515
                     /label="MarAn20"
                     /ApEinfo_revcolor=#75c6a9
                     /ApEinfo_fwdcolor=#75c6a9
     misc_feature    3516..3530
                     /label="Suffix"
                     /ApEinfo_revcolor=#b1ff67
                     /ApEinfo_fwdcolor=#b1ff67
     misc_feature    3531..3538
                     /label="SbfI"
                     /ApEinfo_revcolor=#ff9ccd
                     /ApEinfo_fwdcolor=#ff9ccd
     misc_feature    3539..3599
                     /label="L3S2P21 Terminator"
                     /ApEinfo_revcolor=#b4abac
                     /ApEinfo_fwdcolor=#b4abac
     misc_feature    3600..3799
                     /label="Spacer 2.5"
                     /ApEinfo_revcolor=#f8d3a9
                     /ApEinfo_fwdcolor=#f8d3a9
     misc_feature    3800..3805
                     /label="SalI"
                     /ApEinfo_revcolor=#ff9ccd
                     /ApEinfo_fwdcolor=#ff9ccd
     misc_feature    3806..3820
                     /label="Prefix"
                     /ApEinfo_revcolor=#b1ff67
                     /ApEinfo_fwdcolor=#b1ff67
     misc_feature    3821..3855
                     /label="P0.1 (BBa_J23150)"
                     /ApEinfo_revcolor=#ffef86
                     /ApEinfo_fwdcolor=#ffef86
     misc_feature    3856..3870
                     /label="Suffix"
                     /ApEinfo_revcolor=#b1ff67
                     /ApEinfo_fwdcolor=#b1ff67
     misc_feature    3871..3900
                     /label="Linker_25"
                     /ApEinfo_revcolor=#f8d3a9
                     /ApEinfo_fwdcolor=#f8d3a9
     misc_feature    3901..3915
                     /label="Prefix"
                     /ApEinfo_revcolor=#b1ff67
                     /ApEinfo_fwdcolor=#b1ff67
     misc_feature    complement(3916..3938)
                     /label="bs-2"
                     /ApEinfo_revcolor=#84b0dc
                     /ApEinfo_fwdcolor=#84b0dc
     misc_feature    3939..3953
                     /label="Suffix"
                     /ApEinfo_revcolor=#b1ff67
                     /ApEinfo_fwdcolor=#b1ff67
     misc_feature    3954..3983
                     /label="Linker_17"
                     /ApEinfo_revcolor=#f8d3a9
                     /ApEinfo_fwdcolor=#f8d3a9
     misc_feature    3984..3998
                     /label="Prefix"
                     /ApEinfo_revcolor=#b1ff67
                     /ApEinfo_fwdcolor=#b1ff67
     misc_feature    3999..4018
                     /label="Csy4 site"
                     /ApEinfo_revcolor=#c7b0e3
                     /ApEinfo_fwdcolor=#c7b0e3
     misc_feature    4019..4124
                     /label="sgRNA-1"
                     /ApEinfo_revcolor=#84b0dc
                     /ApEinfo_fwdcolor=#84b0dc
     misc_feature    4125..4144
                     /label="Csy4 site"
                     /ApEinfo_revcolor=#c7b0e3
                     /ApEinfo_fwdcolor=#c7b0e3
     misc_feature    4145..4159
                     /label="Suffix"
                     /ApEinfo_revcolor=#b1ff67
                     /ApEinfo_fwdcolor=#b1ff67
     misc_feature    4160..4165
                     /label="AatII"
                     /ApEinfo_revcolor=#ff9ccd
                     /ApEinfo_fwdcolor=#ff9ccd
     misc_feature    4166..4195
                     /label="Linker_11"
                     /ApEinfo_revcolor=#f8d3a9
                     /ApEinfo_fwdcolor=#f8d3a9
     misc_feature    4196..4210
                     /label="Prefix"
                     /ApEinfo_revcolor=#b1ff67
                     /ApEinfo_fwdcolor=#b1ff67
     misc_feature    4211..4230
                     /label="Csy4 site"
                     /ApEinfo_revcolor=#c7b0e3
                     /ApEinfo_fwdcolor=#c7b0e3
     misc_feature    4231..4264
                     /label="RBS"
                     /ApEinfo_revcolor=#7ea7d8
                     /ApEinfo_fwdcolor=#7ea7d8
     misc_feature    4265..4474
                     /label="RepA70"
                     /ApEinfo_revcolor=#75c6a9
                     /ApEinfo_fwdcolor=#75c6a9
     misc_feature    4475..5200
                     /label="mKate2"
                     /ApEinfo_revcolor=#d59687
                     /ApEinfo_fwdcolor=#d59687
     misc_feature    5201..5215
                     /label="Suffix"
                     /ApEinfo_revcolor=#b1ff67
                     /ApEinfo_fwdcolor=#b1ff67
     misc_feature    5216..5223
                     /label="NotI"
                     /ApEinfo_revcolor=#ff9ccd
                     /ApEinfo_fwdcolor=#ff9ccd
     misc_feature    5224..5280
                     /label="ECK120033737 Terminator"
                     /ApEinfo_revcolor=#b4abac
                     /ApEinfo_fwdcolor=#b4abac
     misc_feature    5281..5325
                     /label="Linker_8"
                     /ApEinfo_revcolor=#f8d3a9
                     /ApEinfo_fwdcolor=#f8d3a9
     misc_feature    5326..5331
                     /label="KasI"
                     /ApEinfo_revcolor=#ff9ccd
                     /ApEinfo_fwdcolor=#ff9ccd
     misc_feature    5332..5343
                     /label="Spacer 15"
                     /ApEinfo_revcolor=#f8d3a9
                     /ApEinfo_fwdcolor=#f8d3a9
     misc_feature    5344..5350
                     /label="BbvCI"
                     /ApEinfo_revcolor=#ff9ccd
                     /ApEinfo_fwdcolor=#ff9ccd
     misc_feature    5351..5358
                     /label="AscI"
                     /ApEinfo_revcolor=#ff9ccd
                     /ApEinfo_fwdcolor=#ff9ccd
     gene            complement(5699..6514)
                     /label="KanR"
                     /ApEinfo_revcolor=#d6b295
                     /ApEinfo_fwdcolor=#d6b295
     oriT            6624..7259
                     /label="ColA ori"
                     /ApEinfo_revcolor=#9eafd2
                     /ApEinfo_fwdcolor=#9eafd2
     gene            complement(7410..8288)
                     /label="araC"
                     /ApEinfo_revcolor=#d59687
                     /ApEinfo_fwdcolor=#d59687
ORIGIN
        1 ACTTTTCATA CTCCCGCCAT TCAGAGAAGA AACCAATTGT CCATATTGCA TCAGACATTG
       61 CCGTCACTGC GTCTTTTACT GGCTCTTCTC GCTAACCAAA CCGGTAACCC CGCTTATTAA
      121 AAGCATTCTG TAACAAAGCG GGACCAAAGC CATGACAAAA ACGCGTAACA AAAGTGTCTA
      181 TAATCACGGC AGAAAAGTCC ACATTGATTA TTTGCACGGC GTCACACTTT GCTATGCCAT
      241 AGCATTTTTA TCCATAAGAT TAGCGGtTCC TACCTGACGC TTTTTATCGC AACTCTCTAC
      301 TGTTTCTCCA TACCGAATTC ATAGGATAGA TTCTGGAAAC TTTACCGTCC GAGCTCCAGC
      361 CTGCGGTCCG GccaTACATA CTCTAAGATG TGTCTCGCTG GGACGCCCGG GGACTACACT
      421 TACGAAACTA TTGATTGCTC AGCCTGCGGT CCGGGTTCAC TGCCGTATAG GCAGAAGCTA
      481 GACTCTAGTG GTTTcAGAGC TATGCTGGAA ACAGCATAGC AAGTTgAAAT AAGGCTAGTC
      541 CGTTATCAAC TTGAAAAAGT GGCACCGAGT CGGTGCGTTC ACTGCCGTAT AGGCAGTCGC
      601 TGGGACGCCC GTAGAACTCT GTGAGGATAA AGTCTCCCTT ACAGCCTGCG GTCCGGGTTC
      661 ACTGCCGTAT AGGCAGATCA GTGTGTACTA AGTACTGTTT cAGAGCTATG CTGGAAACAG
      721 CATAGCAAGT TgAAATAAGG CTAGTCCGTT ATCAACTTGA AAAAGTGGCA CCGAGTCGGT
      781 GCGTTCACTG CCGTATAGGC AGTCGCTGGG ACGCCCGCTC GAGCAATAAA CAGTTGATAG
      841 GGCTTCTCCG TTACAGCCTG CGGTCCGGGT TCACTGCCGT ATAGGCAGTA ATTTTGTTTA
      901 ACTTTAAGAA GGAGATATAC ATATGGTTTC GGTTATCAAA CCAGAGATGA AAATGCGTTA
      961 CTATATGGAT GGTTCAGTAA ATGGTCACGA ATTTACTATT GAGGGCGAGG GTACGGGACG
     1021 CCCATACGAG GGGCACCAGG AAATGACTTT ACGCGTCACA ATGGCTGAAG GCGGGCCTAT
     1081 GCCGTTTGCG TTCGATCTTG TTAGTCATGT CTTTTGTTAC GGTCACCGTG TATTTACTAA
     1141 ATACCCCGAG GAAATTCCAG ACTATTTCAA ACAAGCCTTC CCGGAAGGTT TGTCTTGGGA
     1201 GCGCAGTTTA GAGTTTGAAG ACGGTGGCTC GGCCAGCGTG TCAGCTCATA TTAGTCTTCG
     1261 CGGCAATACA TTTTATCACA AGTCAAAGTT CACCGGCGTG AACTTCCCCG CAGACGGCCC
     1321 AATCATGCAG AATCAAAGTG TTGATTGGGA ACCGTCCACA GAGAAGATTA CAGCTTCCGA
     1381 TGGAGTCTTA AAGGGCGATG TAACCATGTA CTTAAAATTA GAAGGGGGAG GGAACCATAA
     1441 ATGTCAGATG AAGACTACCT ATAAGGCCGC AAAAGAGATT CTTGAAATGC CCGGAGACCA
     1501 CTACATTGGG CATCGTTTGG TCCGTAAGAC AGAAGGAAAT ATTACTGAAC AGGTCGAAGA
     1561 CGCTGTGGCA CACAGCATGT CCCGCCGTAA TACTGACGCC ATCACAATCC ACAGCATCCT
     1621 GGATTGGATT GAAGACAACT TGGAGTCGCC GTTGAGTTTA GAAAAAGTTA GTGAACGTAG
     1681 TGGTTACTCA AAGTGGCACC TTCAGCGCAT GTTTAAGAAG GAAACGGGTC ATTCATTGGG
     1741 TCAATATATT CGTTCTCGCA AGATGACTGA AATTGCCCAG AAATTGAAAG AGTCTAATGA
     1801 ACCTATTTTG TACCTGGCGG AGCGTTACGG CTTTGAAAGT CAGCAAACCC TTACACGTAC
     1861 CTTCAAGAAT TACTTTGACG TTCCACCACA CAAATATCGT ATGACCAACA TGCAGGGTGA
     1921 GTCACGTTTT TTGCATCCGT TGAATCATTA CAATTCCTAA TAATCGCTGG GACGCCCGCC
     1981 ATGGTTCAGC CAAAAAACTT AAGACCGCCG GTCTTGTCCA CTACCTTGCA GTAATGCGGT
     2041 GGACAGGATC GGCGGTTTTC TTTTCTCTTC TCAATTCTTC TGACCTGTAA CGAATAATAG
     2101 ATAGTAAAGT AGTCTCCGAT TGAGTTTTCT CTGCCGAGTC CCACCCAGTT CTGTGATTTC
     2161 AGTAAGTTGG TAATTGATAC ACTGTTGCGA GAACTGCTGC CTGGTAGTAG ATAGGTTGTT
     2221 ATTGAGTAAG AAGGTAAAGT GAACGAAATC CCTGAAACTG AGACTGTAGA AAATAAGCTT
     2281 CAGCCTGCGG TCCGGttgac ggctagctca gtcctaggta cagtgctagc TCGCTGGGAC
     2341 GCCCGAGATA GCCGTTACAC AGGTGACACT TATTTCAGCC TGCGGTCCGG ccaCACTAGA
     2401 GTCTAGCTTG AGATCGCTGG GACGCCCGTG AACAGTTGCT CTGATTGAAA CCACGATTCA
     2461 GCCTGCGGTC CGGGTTCACT GCCGTATAGG CAGCATCTTA GAGTATGTAG TTTcAGAGCT
     2521 ATGCTGGAAA CAGCATAGCA AGTTgAAATA AGGCTAGTCC GTTATCAACT TGAAAAAGTG
     2581 GCACCGAGTC GGTGCGTTCA CTGCCGTATA GGCAGTCGCT GGGACGCCCG GGATCCAAGA
     2641 GATTTCTACA CGATTGAGCA CTGTCTCAGC CTGCGGTCCG GGTTCACTGC CGTATAGGCA
     2701 GTAATTTTGT TTAACTTTAA GAAGGAGATA TACATATGCG TAAAGGCGAA GAACTGTTTA
     2761 CCGGTGTGGT TCCGATTCTG GTGGAACTGG ACGGCGATGT TAATGGTCAT AAATTCAGTG
     2821 TTCGCGGCGA AGGTGAAGGC GATGCGACGA ACGGCAAACT GACCCTGAAA TTTATCTGCA
     2881 CCACGGGTAA ACTGCCGGTC CCGTGGCCGA CGCTGGTGAC CACGCTGACC TATGGCGTTC
     2941 AATGTTTTGC GCGTTACCCG GATCACATGA AACAGCACGA CTTTTTCAAA TCGGCCATGC
     3001 CGGAAGGCTA TGTGCAGGAA CGTACGATTA GCTTTAAAGA CGATGGTACG TATAAAACCC
     3061 GCGCGGAAGT GAAATTCGAA GGCGATACCC TGGTTAACCG TATCGAACTG AAAGGTATCG
     3121 ATTTCAAAGA AGACGGCAAT ATTCTGGGTC ATAAACTGGA ATATAACTTC AATTCCCACA
     3181 ACGTGTACAT CACCGCGGAT AAACAGAAAA ACGGCATTAA AGCCAATTTC AAAATCCGCC
     3241 ATAATGTGGA AGATGGTAGC GTTCAGCTGG CCGACCACTA TCAGCAAAAC ACGCCGATTG
     3301 GTGATGGCCC GGTCCTGCTG CCGGACAATC ACTACCTGAG TACCCAGTCC GTGCTGTCAA
     3361 AAGATCCGAA CGAAAAACGT GACCACATGG TCCTGCTGGA ATTTGTGACG GCTGCGGGTA
     3421 TCACCCACGG CATGGACGAA CTGTATAAAA TGTCCCGCCG TAATACTGAC GCCATCACAA
     3481 TCCACAGCAT CCTGGATTGG ATTGAAGACT AATAATCGCT GGGACGCCCG CCTGCAGGCT
     3541 CGGTACCAAA TTCCAGAAAA GAGGCCTCCC GAAAGGGGGG CCTTTTTTCG TTTTGGTCCT
     3601 AATAGATAAA GGATAGGTCT GGTAGTGTTG TTCGTTCTCG CAGGTAAATC AATAATACTC
     3661 AGCAGTTCCG TAGACTTTTC AGTGGGACAG GGTAGCGATA ACAGATAGAT TGTAATAAGA
     3721 CACAGTAGGT GCTCGTAGTT GCGTGAAGAG AACCGCTCAG GAAATCCAGT CAGAAGTATT
     3781 GGTAATCGTT GAAAACTCAG TCGACCAGCC TGCGGTCCGG TTTACGGCTA GCTCAGTCCT
     3841 AGGTATTATG CTAGCTCGCT GGGACGCCCG AGTGACGACT GCGAAGTAAC CTCTATTTAT
     3901 CAGCCTGCGG TCCGGccaAG TACTTAGTAC ACACTGATTC GCTGGGACGC CCGGTAGTGC
     3961 TTATCAGACC CAATACTGTT GAACAGCCTG CGGTCCGGGT TCACTGCCGT ATAGGCAGTC
     4021 TCAAGCTAGA CTCTAGTGGT TTcAGAGCTA TGCTGGAAAC AGCATAGCAA GTTgAAATAA
     4081 GGCTAGTCCG TTATCAACTT GAAAAAGTGG CACCGAGTCG GTGCGTTCAC TGCCGTATAG
     4141 GCAGTCGCTG GGACGCCCGG ACGTCCTATT ACACTCGTCG TTGGAAACTG AAGATCAGCC
     4201 TGCGGTCCGG GTTCACTGCC GTATAGGCAG TAATTTTGTT TAACTTTAAG AAGGAGATAT
     4261 ACATATGAAT CAGTCATTCA TCTCGGACAT CTTATATGCC GACATCGAAT CGAAGGCTAA
     4321 GGAACTTACA GTCAATTCCA ACAATACTGT CCAGCCGGTC GCGCTTATGC GCTTAGGAGT
     4381 TTTCGTTCCC AAACCTTCCA AGAGCAAAGG AGAAAGTAAG GAAATTGACG CCACCAAAGC
     4441 CTTCTCTCAA CTGGAGATTG CTAAAGCAGA GGGCatggtt agtaaaggag aagaaaataa
     4501 catggcaCTG ATTAAGGAGA ACATGCACAT GAAGCTGTAC ATGGAGGGCA CCGTGAACAA
     4561 CCACCACTTC AAGTGCACAT CCGAGGGCGA AGGCAAGCCC TACGAGGGCA CCCAGACCAT
     4621 GAGAATCAAG gccGTCGAGG GCGGCCCTCT CCCCTTCGCC TTCGACATCC TGGCTACCAG
     4681 CTTCATGTAC GGCAGCAAAA CCTTCATCAA CCACACCCAG GGCATCCCCG ACTTCTTTAA
     4741 GCAGTCCTTC CCTGAGGGCT TCACATGGGA GAGAGTCACC ACATACGAAG ACGGGGGCGT
     4801 GCTGACCGCT ACCCAGGACA CCAGCCTCCA GGACGGCTGC CTCATCTACA ACGTCAAGAT
     4861 CAGAGGGGTG AACTTCCCAT CCAACGGCCC TGTGATGCAG AAGAAAACAC TCGGCTGGGA
     4921 GGCCTCCACC GAGaccCTGT ACCCCGCTGA CGGCGGCCTG GAAGGCAGAg cCGACATGGC
     4981 CCTGAAGCTC GTGGGCGGGG GCCACCTGAT CTGCAACTTG AAGACCACAT ACAGATCCAA
     5041 GAAACCCGCT AAGAACCTCA AGATGCCCGG CGTCTACTAT GTGGACAGAA GACTGGAAAG
     5101 AATCAAGGAG GCCGACAAAG AGACCTACGT CGAGCAGCAC GAGGTGGCTG TGGCCAGATA
     5161 CTGCGACCTC CCTAGCAAAC TGGGGCACAg AgtctaATAA TCGCTGGGAC GCCCGGCGGC
     5221 CGCggaaaca cagAAAAAAG CCCGCACCTG ACAGTGCGGG CTTTTTTTTT cgaccaaagg
     5281 TAGCGAACGA CGAGTCACTG TTGAGGATAA ATACTTTCTC TACTAGGCGC CTGTTACACA
     5341 GGTCCTCAGC GGCGCGCCTT TGTCGGTGAA CGCTCTCCTG AGTAGGACAA ATCCGCCGGG
     5401 AGCGGATTTG AACGTTGTGA AGCAACGGCC CGGAGGGTGG CGGGCAGGAC GCCCGCCATA
     5461 AACTGCCAGG CATCAAACTA AGCAGAAGGC CATCCTGACG GATGGCCTTT TTGCGTTTCA
     5521 GATCTACCGG Taaaccagca atagacataa gcggctattt aacgaccctg ccctgaaccg
     5581 acgacaagct gacgaccggg tctccgcaag tggcactttt cggggaaatg tgcgcggaac
     5641 ccctatttgt ttatttttct aaatacattc aaatatgtat ccgctcatga attaattctt
     5701 agaaaaactc atcgagcatc aaatgaaact gcaatttatt catatcagga ttatcaatac
     5761 catatttttg aaaaagccgt ttctgtaatg aaggagaaaa ctcaccgagg cagttccata
     5821 ggatggcaag atcctggtat cggtctgcga ttccgactcg tccaacatca atacaaccta
     5881 ttaatttccc ctcgtcaaaa ataaggttat caagtgagaa atcaccatga gtgacgactg
     5941 aatccggtga gaatggcaaa agtttatgca tttctttcca gacttgttca acaggccagc
     6001 cattacgctc gtcatcaaaa tcactcgcat caaccaaacc gttattcatt cgtgattgcg
     6061 cctgagcgag acgaaatacg cggtcgctgt taaaaggaca attacaaaca ggaatcgaat
     6121 gcaaccggcg caggaacact gccagcgcat caacaatatt ttcacctgaa tcaggatatt
     6181 cttctaatac ctggaatgct gttttcccgg ggatcgcagt ggtgagtaac catgcatcat
     6241 caggagtacg gataaaatgc ttgatggtcg gaagaggcat aaattccgtc agccagttta
     6301 gtctgaccat ctcatctgta acatcattgg caacgctacc tttgccatgt ttcagaaaca
     6361 actctggcgc atcgggcttc ccatacaatc gatagattgt cgcacctgat tgcccgacat
     6421 tatcgcgagc ccatttatac ccatataaat cagcatccat gttggaattt aatcgcggcc
     6481 tagagcaaga cgtttcccgt tgaatatggc tcatactctt cctttttcaa tattattgaa
     6541 gcatttatca gggttattgt ctcatgagcg gatacatatt tgaatgtatt tagaaaaata
     6601 aacaaatagg catgctagcg cagaaacgtc ctagaagatg ccaggaggat acttagcaga
     6661 gagacaataa ggccggagcg aagccgtttt tccataggct ccgcccccct gacgaacatc
     6721 acgaaatctg acgctcaaat cagtggtggc gaaacccgac aggactataa agataccagg
     6781 cgtttccccc tgatggctcc ctcttgcgct ctcctgttcc cgtcctgcgg cgtccgtgtt
     6841 gtggtggagg ctttacccaa atcaccacgt cccgttccgt gtagacagtt cgctccaagc
     6901 tgggctgtgt gcaagaaccc cccgttcagc ccgactgctg cgccttatcc ggtaactatc
     6961 atcttgagtc caacccggaa agacacgaca aaacgccact ggcagcagcc attggtaact
     7021 gagaattagt ggatttagat atcgagagtc ttgaagtggt ggcctaacag aggctacact
     7081 gaaaggacag tatttggtat ctgcgctcca ctaaagccag ttaccaggtt aagcagttcc
     7141 ccaactgact taaccttcga tcaaaccgcc tccccaggcg gttttttcgt ttacagagca
     7201 ggagattacg acgatcgtaa aaggatctca agaagatcct ttacggattc ccgacaccat
     7261 cactctagat ttcagtgcaa tttatctctt caaatgtagc acctgaagtc agccccatac
     7321 gatataagtt gtaattctca tgttagtcat gccccgcgcc caccggaagg agctgactgg
     7381 gttgCTCCTA gGGTCTGATT CGTTACCAAT TATGACAACT TGACGGCTAC ATCATTCACT
     7441 TTTTCTTCAC AACCGGCACG GAACTCGCTC GGGCTGGCCC CGGTGCATTT TTTAAATACC
     7501 CGCGAGAAAT AGAGTTGATC GTCAAAACCA ACATTGCGAC CGACGGTGGC GATAGGCATC
     7561 CGGGTGGTGC TCAAAAGCAG CTTCGCCTGG CTGATACGTT GGTCCTCGCG CCAGCTTAAG
     7621 ACGCTAATCC CTAACTGCTG GCGGAAAAGA TGTGACAGAC GCGACGGCGA CAAGCAAACA
     7681 TGCTGTGCGA CGCTGGCGAT ATCAAAATTG CTGTCTGCCA GGTGATCGCT GATGTACTGA
     7741 CAAGCCTCGC GTACCCGATT ATCCATCGGT GGATGGAGCG ACTCGTTAAT CGCTTCCATG
     7801 CGCCGCAGTA ACAATTGCTC AAGCAGATTT ATCGCCAGCA GCTCCGAATA GCGCCCTTCC
     7861 CCTTGCCCGG CGTTAATGAT TTGCCCAAAC AGGTCGCTGA AATGCGGCTG GTGCGCTTCA
     7921 TCCGGGCGAA AGAACCCCGT ATTGGCAAAT ATTGACGGCC AGTTAAGCCA TTCATGCCAG
     7981 TAGGCGCGCG GACGAAAGTA AACCCACTGG TGATACCATT CGCGAGCCTC CGGATGACGA
     8041 CCGTAGTGAT GAATCTCTCC TGGCGGGAAC AGCAAAATAT CACCCGGTCG GCAAACAAAT
     8101 TCTCGTCCCT GATTTTTCAC CACCCCCTGA CCGCGAATGG TGAGATTGAG AATATAACCT
     8161 TTCATTCCCA GCGGTCGGTC GATAAAAAAA TCGAGATAAC CGTTGGCCTC AATCGGCGTT
     8221 AAACCCGCCA CCAGATGGGC ATTAAACGAG TATCCCGGCA GCAGGGGATC ATTTTGCGCT
     8281 TCAGCCAT
//
