# Supplementary material for: Robustness and innovation in synthetic genotype networks
Source: Nat Commun. 2023 Apr 28;14:2454. doi: 10.1038/s41467-023-38033-3 (PMC10147661; doi:10.1038/s41467-023-38033-3)
Supplement: Supplementary file 6 — Supplementary Data 2 [file 41467_2023_38033_MOESM6_ESM.zip › Data_S2/Data_S2_2c-CT.1.gb]

LOCUS       2c-CT.1                 8412 bp ds-DNA     circular     07-JUL-2022
DEFINITION  .
KEYWORDS    "or pN1-011 + pN2-011 + pN3-011" "pN1-006.2 + pN2-007 + pN3-007"   
FEATURES             Location/Qualifiers
     promoter        274..302
                     /label="P(BAD) promoter"
                     /ApEinfo_revcolor=#ffef86
                     /ApEinfo_fwdcolor=#ffef86
     misc_feature    315..320
                     /label="EcoRI"
                     /ApEinfo_revcolor=#ff9ccd
                     /ApEinfo_fwdcolor=#ff9ccd
     misc_feature    321..350
                     /label="Linker_14"
                     /ApEinfo_revcolor=#f8d3a9
                     /ApEinfo_fwdcolor=#f8d3a9
     misc_feature    351..356
                     /label="SacI"
                     /ApEinfo_revcolor=#ff9ccd
                     /ApEinfo_fwdcolor=#ff9ccd
     misc_feature    357..371
                     /label="Prefix"
                     /ApEinfo_revcolor=#b1ff67
                     /ApEinfo_fwdcolor=#b1ff67
     misc_feature    372..391
                     /label="Csy4 site"
                     /ApEinfo_revcolor=#c7b0e3
                     /ApEinfo_fwdcolor=#c7b0e3
     misc_feature    392..493
                     /label="sgRNA-1t4"
                     /ApEinfo_revcolor=#84b0dc
                     /ApEinfo_fwdcolor=#84b0dc
     misc_feature    494..513
                     /label="Csy4 site"
                     /ApEinfo_revcolor=#c7b0e3
                     /ApEinfo_fwdcolor=#c7b0e3
     misc_feature    514..528
                     /label="Suffix"
                     /ApEinfo_revcolor=#b1ff67
                     /ApEinfo_fwdcolor=#b1ff67
     misc_feature    529..558
                     /label="Linker_1"
                     /ApEinfo_revcolor=#f8d3a9
                     /ApEinfo_fwdcolor=#f8d3a9
     misc_feature    559..573
                     /label="Prefix"
                     /ApEinfo_revcolor=#b1ff67
                     /ApEinfo_fwdcolor=#b1ff67
     misc_feature    574..593
                     /label="Csy4 site"
                     /ApEinfo_revcolor=#c7b0e3
                     /ApEinfo_fwdcolor=#c7b0e3
     misc_feature    594..699
                     /label="sgRNA-2"
                     /ApEinfo_revcolor=#84b0dc
                     /ApEinfo_fwdcolor=#84b0dc
     misc_feature    700..719
                     /label="Csy4 site"
                     /ApEinfo_revcolor=#c7b0e3
                     /ApEinfo_fwdcolor=#c7b0e3
     misc_feature    720..734
                     /label="Suffix"
                     /ApEinfo_revcolor=#b1ff67
                     /ApEinfo_fwdcolor=#b1ff67
     misc_feature    735..740
                     /label="XhoI"
                     /ApEinfo_revcolor=#ff9ccd
                     /ApEinfo_fwdcolor=#ff9ccd
     misc_feature    741..770
                     /label="Linker_0"
                     /ApEinfo_revcolor=#f8d3a9
                     /ApEinfo_fwdcolor=#f8d3a9
     misc_feature    771..785
                     /label="Prefix"
                     /ApEinfo_revcolor=#b1ff67
                     /ApEinfo_fwdcolor=#b1ff67
     misc_feature    786..805
                     /label="Csy4 site"
                     /ApEinfo_revcolor=#c7b0e3
                     /ApEinfo_fwdcolor=#c7b0e3
     misc_feature    806..839
                     /label="RBS"
                     /ApEinfo_revcolor=#7ea7d8
                     /ApEinfo_fwdcolor=#7ea7d8
     misc_feature    840..1493
                     /label="mKO2"
                     /ApEinfo_revcolor=#faac61
                     /ApEinfo_fwdcolor=#faac61
     misc_feature    1494..1880
                     /label="MarA"
                     /ApEinfo_revcolor=#75c6a9
                     /ApEinfo_fwdcolor=#75c6a9
     misc_feature    1881..1895
                     /label="Suffix"
                     /ApEinfo_revcolor=#b1ff67
                     /ApEinfo_fwdcolor=#b1ff67
     misc_feature    1896..1901
                     /label="NcoI"
                     /ApEinfo_revcolor=#ff9ccd
                     /ApEinfo_fwdcolor=#ff9ccd
     misc_feature    1902..1991
                     /label="ECK120029600 Terminator"
                     /ApEinfo_revcolor=#b4abac
                     /ApEinfo_fwdcolor=#b4abac
     misc_feature    1992..2191
                     /label="Spacer 1"
                     /ApEinfo_revcolor=#f8d3a9
                     /ApEinfo_fwdcolor=#f8d3a9
     misc_feature    2192..2197
                     /label="HindIII"
                     /ApEinfo_revcolor=#ff9ccd
                     /ApEinfo_fwdcolor=#ff9ccd
     misc_feature    2198..2212
                     /label="Prefix"
                     /ApEinfo_revcolor=#b1ff67
                     /ApEinfo_fwdcolor=#b1ff67
     misc_feature    2213..2247
                     /label="P1 (BBa_J23100)"
                     /ApEinfo_revcolor=#ffef86
                     /ApEinfo_fwdcolor=#ffef86
     misc_feature    2248..2262
                     /label="Suffix"
                     /ApEinfo_revcolor=#b1ff67
                     /ApEinfo_fwdcolor=#b1ff67
     misc_feature    2263..2292
                     /label="Linker_24"
                     /ApEinfo_revcolor=#f8d3a9
                     /ApEinfo_fwdcolor=#f8d3a9
     misc_feature    2293..2307
                     /label="Prefix"
                     /ApEinfo_revcolor=#b1ff67
                     /ApEinfo_fwdcolor=#b1ff67
     misc_feature    complement(2308..2330)
                     /label="bs-1"
                     /ApEinfo_revcolor=#84b0dc
                     /ApEinfo_fwdcolor=#84b0dc
     misc_feature    2331..2345
                     /label="Suffix"
                     /ApEinfo_revcolor=#b1ff67
                     /ApEinfo_fwdcolor=#b1ff67
     misc_feature    2346..2351
                     /label="BamHI"
                     /ApEinfo_revcolor=#ff9ccd
                     /ApEinfo_fwdcolor=#ff9ccd
     misc_feature    2352..2381
                     /label="Linker_10"
                     /ApEinfo_revcolor=#f8d3a9
                     /ApEinfo_fwdcolor=#f8d3a9
     misc_feature    2382..2396
                     /label="Prefix"
                     /ApEinfo_revcolor=#b1ff67
                     /ApEinfo_fwdcolor=#b1ff67
     misc_feature    2397..2416
                     /label="Csy4 site"
                     /ApEinfo_revcolor=#c7b0e3
                     /ApEinfo_fwdcolor=#c7b0e3
     misc_feature    2417..2450
                     /label="RBS"
                     /ApEinfo_revcolor=#7ea7d8
                     /ApEinfo_fwdcolor=#7ea7d8
     gene            2451..3164
                     /label="sfGFP"
                     /ApEinfo_revcolor=#b1ff67
                     /ApEinfo_fwdcolor=#b1ff67
     misc_feature    3165..3230
                     /label="MarAn20"
                     /ApEinfo_revcolor=#75c6a9
                     /ApEinfo_fwdcolor=#75c6a9
     misc_feature    3231..3245
                     /label="Suffix"
                     /ApEinfo_revcolor=#b1ff67
                     /ApEinfo_fwdcolor=#b1ff67
     misc_feature    3246..3275
                     /label="Linker_19"
                     /ApEinfo_revcolor=#f8d3a9
                     /ApEinfo_fwdcolor=#f8d3a9
     misc_feature    3276..3290
                     /label="Prefix"
                     /ApEinfo_revcolor=#b1ff67
                     /ApEinfo_fwdcolor=#b1ff67
     misc_feature    3291..3310
                     /label="Csy4 site"
                     /ApEinfo_revcolor=#c7b0e3
                     /ApEinfo_fwdcolor=#c7b0e3
     misc_feature    3311..3416
                     /label="sgRNA-4"
                     /ApEinfo_revcolor=#84b0dc
                     /ApEinfo_fwdcolor=#84b0dc
     misc_feature    3417..3436
                     /label="Csy4 site"
                     /ApEinfo_revcolor=#c7b0e3
                     /ApEinfo_fwdcolor=#c7b0e3
     misc_feature    3437..3451
                     /label="Suffix"
                     /ApEinfo_revcolor=#b1ff67
                     /ApEinfo_fwdcolor=#b1ff67
     misc_feature    3452..3459
                     /label="SbfI"
                     /ApEinfo_revcolor=#ff9ccd
                     /ApEinfo_fwdcolor=#ff9ccd
     misc_feature    3460..3520
                     /label="L3S2P21 Terminator"
                     /ApEinfo_revcolor=#b4abac
                     /ApEinfo_fwdcolor=#b4abac
     misc_feature    3521..3720
                     /label="Spacer 2.5"
                     /ApEinfo_revcolor=#f8d3a9
                     /ApEinfo_fwdcolor=#f8d3a9
     misc_feature    3721..3726
                     /label="SalI"
                     /ApEinfo_revcolor=#ff9ccd
                     /ApEinfo_fwdcolor=#ff9ccd
     misc_feature    3727..3741
                     /label="Prefix"
                     /ApEinfo_revcolor=#b1ff67
                     /ApEinfo_fwdcolor=#b1ff67
     misc_feature    3742..3776
                     /label="P0.1 (BBa_J23150)"
                     /ApEinfo_revcolor=#ffef86
                     /ApEinfo_fwdcolor=#ffef86
     misc_feature    3777..3791
                     /label="Suffix"
                     /ApEinfo_revcolor=#b1ff67
                     /ApEinfo_fwdcolor=#b1ff67
     misc_feature    3792..3821
                     /label="Linker_25"
                     /ApEinfo_revcolor=#f8d3a9
                     /ApEinfo_fwdcolor=#f8d3a9
     misc_feature    3822..3836
                     /label="Prefix"
                     /ApEinfo_revcolor=#b1ff67
                     /ApEinfo_fwdcolor=#b1ff67
     misc_feature    complement(3837..3859)
                     /label="bs-2"
                     /ApEinfo_revcolor=#84b0dc
                     /ApEinfo_fwdcolor=#84b0dc
     misc_feature    3860..3979
                     /label="Spacer 2.2 (partial)"
                     /ApEinfo_revcolor=#f8d3a9
                     /ApEinfo_fwdcolor=#f8d3a9
     misc_feature    3980..3994
                     /label="Suffix"
                     /ApEinfo_revcolor=#b1ff67
                     /ApEinfo_fwdcolor=#b1ff67
     misc_feature    3995..4024
                     /label="Linker_21"
                     /ApEinfo_revcolor=#f8d3a9
                     /ApEinfo_fwdcolor=#f8d3a9
     misc_feature    4025..4039
                     /label="Prefix"
                     /ApEinfo_revcolor=#b1ff67
                     /ApEinfo_fwdcolor=#b1ff67
     misc_feature    complement(4040..4062)
                     /label="bs-4"
                     /ApEinfo_revcolor=#84b0dc
                     /ApEinfo_fwdcolor=#84b0dc
     misc_feature    4063..4077
                     /label="Suffix"
                     /ApEinfo_revcolor=#b1ff67
                     /ApEinfo_fwdcolor=#b1ff67
     misc_feature    4078..4107
                     /label="Linker_17"
                     /ApEinfo_revcolor=#f8d3a9
                     /ApEinfo_fwdcolor=#f8d3a9
     misc_feature    4108..4122
                     /label="Prefix"
                     /ApEinfo_revcolor=#b1ff67
                     /ApEinfo_fwdcolor=#b1ff67
     misc_feature    4123..4142
                     /label="Csy4 site"
                     /ApEinfo_revcolor=#c7b0e3
                     /ApEinfo_fwdcolor=#c7b0e3
     misc_feature    4143..4248
                     /label="sgRNA-1"
                     /ApEinfo_revcolor=#84b0dc
                     /ApEinfo_fwdcolor=#84b0dc
     misc_feature    4249..4268
                     /label="Csy4 site"
                     /ApEinfo_revcolor=#c7b0e3
                     /ApEinfo_fwdcolor=#c7b0e3
     misc_feature    4269..4283
                     /label="Suffix"
                     /ApEinfo_revcolor=#b1ff67
                     /ApEinfo_fwdcolor=#b1ff67
     misc_feature    4284..4289
                     /label="AatII"
                     /ApEinfo_revcolor=#ff9ccd
                     /ApEinfo_fwdcolor=#ff9ccd
     misc_feature    4290..4319
                     /label="Linker_11"
                     /ApEinfo_revcolor=#f8d3a9
                     /ApEinfo_fwdcolor=#f8d3a9
     misc_feature    4320..4334
                     /label="Prefix"
                     /ApEinfo_revcolor=#b1ff67
                     /ApEinfo_fwdcolor=#b1ff67
     misc_feature    4335..4354
                     /label="Csy4 site"
                     /ApEinfo_revcolor=#c7b0e3
                     /ApEinfo_fwdcolor=#c7b0e3
     misc_feature    4355..4388
                     /label="RBS"
                     /ApEinfo_revcolor=#7ea7d8
                     /ApEinfo_fwdcolor=#7ea7d8
     misc_feature    4389..4598
                     /label="RepA70"
                     /ApEinfo_revcolor=#75c6a9
                     /ApEinfo_fwdcolor=#75c6a9
     misc_feature    4599..5324
                     /label="mKate2"
                     /ApEinfo_revcolor=#d59687
                     /ApEinfo_fwdcolor=#d59687
     misc_feature    5325..5339
                     /label="Suffix"
                     /ApEinfo_revcolor=#b1ff67
                     /ApEinfo_fwdcolor=#b1ff67
     misc_feature    5340..5347
                     /label="NotI"
                     /ApEinfo_revcolor=#ff9ccd
                     /ApEinfo_fwdcolor=#ff9ccd
     misc_feature    5348..5404
                     /label="ECK120033737 Terminator"
                     /ApEinfo_revcolor=#b4abac
                     /ApEinfo_fwdcolor=#b4abac
     misc_feature    5405..5449
                     /label="Linker_8"
                     /ApEinfo_revcolor=#f8d3a9
                     /ApEinfo_fwdcolor=#f8d3a9
     misc_feature    5450..5455
                     /label="KasI"
                     /ApEinfo_revcolor=#ff9ccd
                     /ApEinfo_fwdcolor=#ff9ccd
     misc_feature    5456..5467
                     /label="Spacer 15"
                     /ApEinfo_revcolor=#f8d3a9
                     /ApEinfo_fwdcolor=#f8d3a9
     misc_feature    5468..5474
                     /label="BbvCI"
                     /ApEinfo_revcolor=#ff9ccd
                     /ApEinfo_fwdcolor=#ff9ccd
     misc_feature    5475..5482
                     /label="AscI"
                     /ApEinfo_revcolor=#ff9ccd
                     /ApEinfo_fwdcolor=#ff9ccd
     gene            complement(5823..6638)
                     /label="KanR"
                     /ApEinfo_revcolor=#d6b295
                     /ApEinfo_fwdcolor=#d6b295
     oriT            6748..7383
                     /label="ColA ori"
                     /ApEinfo_revcolor=#9eafd2
                     /ApEinfo_fwdcolor=#9eafd2
     gene            complement(7534..8412)
                     /label="araC"
                     /ApEinfo_revcolor=#d59687
                     /ApEinfo_fwdcolor=#d59687
ORIGIN
        1 ACTTTTCATA CTCCCGCCAT TCAGAGAAGA AACCAATTGT CCATATTGCA TCAGACATTG
       61 CCGTCACTGC GTCTTTTACT GGCTCTTCTC GCTAACCAAA CCGGTAACCC CGCTTATTAA
      121 AAGCATTCTG TAACAAAGCG GGACCAAAGC CATGACAAAA ACGCGTAACA AAAGTGTCTA
      181 TAATCACGGC AGAAAAGTCC ACATTGATTA TTTGCACGGC GTCACACTTT GCTATGCCAT
      241 AGCATTTTTA TCCATAAGAT TAGCGGtTCC TACCTGACGC TTTTTATCGC AACTCTCTAC
      301 TGTTTCTCCA TACCGAATTC ATAGGATAGA TTCTGGAAAC TTTACCGTCC GAGCTCCAGC
      361 CTGCGGTCCG GGTTCACTGC CGTATAGGCA GAAGCTAGAC TCTAGTGGTT TcAGAGCTAT
      421 GCTGGAAACA GCATAGCAAG TTgAAATAAG GCTAGTCCGT TATCAACTTG AAAAAGTGGC
      481 ACCGAGTCGG TGCGTTCACT GCCGTATAGG CAGTCGCTGG GACGCCCGGG GACTACACTT
      541 ACGAAACTAT TGATTGCTCA GCCTGCGGTC CGGGTTCACT GCCGTATAGG CAGATCAGTG
      601 TGTACTAAGT ACTGTTTcAG AGCTATGCTG GAAACAGCAT AGCAAGTTgA AATAAGGCTA
      661 GTCCGTTATC AACTTGAAAA AGTGGCACCG AGTCGGTGCG TTCACTGCCG TATAGGCAGT
      721 CGCTGGGACG CCCGCTCGAG CAATAAACAG TTGATAGGGC TTCTCCGTTA CAGCCTGCGG
      781 TCCGGGTTCA CTGCCGTATA GGCAGTAATT TTGTTTAACT TTAAGAAGGA GATATACATA
      841 TGGTTTCGGT TATCAAACCA GAGATGAAAA TGCGTTACTA TATGGATGGT TCAGTAAATG
      901 GTCACGAATT TACTATTGAG GGCGAGGGTA CGGGACGCCC ATACGAGGGG CACCAGGAAA
      961 TGACTTTACG CGTCACAATG GCTGAAGGCG GGCCTATGCC GTTTGCGTTC GATCTTGTTA
     1021 GTCATGTCTT TTGTTACGGT CACCGTGTAT TTACTAAATA CCCCGAGGAA ATTCCAGACT
     1081 ATTTCAAACA AGCCTTCCCG GAAGGTTTGT CTTGGGAGCG CAGTTTAGAG TTTGAAGACG
     1141 GTGGCTCGGC CAGCGTGTCA GCTCATATTA GTCTTCGCGG CAATACATTT TATCACAAGT
     1201 CAAAGTTCAC CGGCGTGAAC TTCCCCGCAG ACGGCCCAAT CATGCAGAAT CAAAGTGTTG
     1261 ATTGGGAACC GTCCACAGAG AAGATTACAG CTTCCGATGG AGTCTTAAAG GGCGATGTAA
     1321 CCATGTACTT AAAATTAGAA GGGGGAGGGA ACCATAAATG TCAGATGAAG ACTACCTATA
     1381 AGGCCGCAAA AGAGATTCTT GAAATGCCCG GAGACCACTA CATTGGGCAT CGTTTGGTCC
     1441 GTAAGACAGA AGGAAATATT ACTGAACAGG TCGAAGACGC TGTGGCACAC AGCATGTCCC
     1501 GCCGTAATAC TGACGCCATC ACAATCCACA GCATCCTGGA TTGGATTGAA GACAACTTGG
     1561 AGTCGCCGTT GAGTTTAGAA AAAGTTAGTG AACGTAGTGG TTACTCAAAG TGGCACCTTC
     1621 AGCGCATGTT TAAGAAGGAA ACGGGTCATT CATTGGGTCA ATATATTCGT TCTCGCAAGA
     1681 TGACTGAAAT TGCCCAGAAA TTGAAAGAGT CTAATGAACC TATTTTGTAC CTGGCGGAGC
     1741 GTTACGGCTT TGAAAGTCAG CAAACCCTTA CACGTACCTT CAAGAATTAC TTTGACGTTC
     1801 CACCACACAA ATATCGTATG ACCAACATGC AGGGTGAGTC ACGTTTTTTG CATCCGTTGA
     1861 ATCATTACAA TTCCTAATAA TCGCTGGGAC GCCCGCCATG GTTCAGCCAA AAAACTTAAG
     1921 ACCGCCGGTC TTGTCCACTA CCTTGCAGTA ATGCGGTGGA CAGGATCGGC GGTTTTCTTT
     1981 TCTCTTCTCA ATTCTTCTGA CCTGTAACGA ATAATAGATA GTAAAGTAGT CTCCGATTGA
     2041 GTTTTCTCTG CCGAGTCCCA CCCAGTTCTG TGATTTCAGT AAGTTGGTAA TTGATACACT
     2101 GTTGCGAGAA CTGCTGCCTG GTAGTAGATA GGTTGTTATT GAGTAAGAAG GTAAAGTGAA
     2161 CGAAATCCCT GAAACTGAGA CTGTAGAAAA TAAGCTTCAG CCTGCGGTCC GGttgacggc
     2221 tagctcagtc ctaggtacag tgctagcTCG CTGGGACGCC CGAGATAGCC GTTACACAGG
     2281 TGACACTTAT TTCAGCCTGC GGTCCGGcca CACTAGAGTC TAGCTTGAGA TCGCTGGGAC
     2341 GCCCGGGATC CAAGAGATTT CTACACGATT GAGCACTGTC TCAGCCTGCG GTCCGGGTTC
     2401 ACTGCCGTAT AGGCAGTAAT TTTGTTTAAC TTTAAGAAGG AGATATACAT ATGCGTAAAG
     2461 GCGAAGAACT GTTTACCGGT GTGGTTCCGA TTCTGGTGGA ACTGGACGGC GATGTTAATG
     2521 GTCATAAATT CAGTGTTCGC GGCGAAGGTG AAGGCGATGC GACGAACGGC AAACTGACCC
     2581 TGAAATTTAT CTGCACCACG GGTAAACTGC CGGTCCCGTG GCCGACGCTG GTGACCACGC
     2641 TGACCTATGG CGTTCAATGT TTTGCGCGTT ACCCGGATCA CATGAAACAG CACGACTTTT
     2701 TCAAATCGGC CATGCCGGAA GGCTATGTGC AGGAACGTAC GATTAGCTTT AAAGACGATG
     2761 GTACGTATAA AACCCGCGCG GAAGTGAAAT TCGAAGGCGA TACCCTGGTT AACCGTATCG
     2821 AACTGAAAGG TATCGATTTC AAAGAAGACG GCAATATTCT GGGTCATAAA CTGGAATATA
     2881 ACTTCAATTC CCACAACGTG TACATCACCG CGGATAAACA GAAAAACGGC ATTAAAGCCA
     2941 ATTTCAAAAT CCGCCATAAT GTGGAAGATG GTAGCGTTCA GCTGGCCGAC CACTATCAGC
     3001 AAAACACGCC GATTGGTGAT GGCCCGGTCC TGCTGCCGGA CAATCACTAC CTGAGTACCC
     3061 AGTCCGTGCT GTCAAAAGAT CCGAACGAAA AACGTGACCA CATGGTCCTG CTGGAATTTG
     3121 TGACGGCTGC GGGTATCACC CACGGCATGG ACGAACTGTA TAAAATGTCC CGCCGTAATA
     3181 CTGACGCCAT CACAATCCAC AGCATCCTGG ATTGGATTGA AGACTAATAA TCGCTGGGAC
     3241 GCCCGTGAAC AGTTGCTCTG ATTGAAACCA CGATTCAGCC TGCGGTCCGG GTTCACTGCC
     3301 GTATAGGCAG GACACATCTT AGAGTATGTA GTTTcAGAGC TATGCTGGAA ACAGCATAGC
     3361 AAGTTgAAAT AAGGCTAGTC CGTTATCAAC TTGAAAAAGT GGCACCGAGT CGGTGCGTTC
     3421 ACTGCCGTAT AGGCAGTCGC TGGGACGCCC GCCTGCAGGC TCGGTACCAA ATTCCAGAAA
     3481 AGAGGCCTCC CGAAAGGGGG GCCTTTTTTC GTTTTGGTCC TAATAGATAA AGGATAGGTC
     3541 TGGTAGTGTT GTTCGTTCTC GCAGGTAAAT CAATAATACT CAGCAGTTCC GTAGACTTTT
     3601 CAGTGGGACA GGGTAGCGAT AACAGATAGA TTGTAATAAG ACACAGTAGG TGCTCGTAGT
     3661 TGCGTGAAGA GAACCGCTCA GGAAATCCAG TCAGAAGTAT TGGTAATCGT TGAAAACTCA
     3721 GTCGACCAGC CTGCGGTCCG GTTTACGGCT AGCTCAGTCC TAGGTATTAT GCTAGCTCGC
     3781 TGGGACGCCC GAGTGACGAC TGCGAAGTAA CCTCTATTTA TCAGCCTGCG GTCCGGccaA
     3841 GTACTTAGTA CACACTGATC CTCACTCCGA ACGAATCACA ATACGCTCCA ATCTTCAACT
     3901 ACACGATAAA ACTGGTAATC CCAACAACCT GACTCACACT CTACTTTCTC AACGAGGAAC
     3961 TTCTTATTCT GATACAATCT CGCTGGGACG CCCGAGAGCC GAATCGCACT TATTTACAGT
     4021 AGTTCAGCCT GCGGTCCGGc caTACATACT CTAAGATGTG TCTCGCTGGG ACGCCCGGTA
     4081 GTGCTTATCA GACCCAATAC TGTTGAACAG CCTGCGGTCC GGGTTCACTG CCGTATAGGC
     4141 AGTCTCAAGC TAGACTCTAG TGGTTTcAGA GCTATGCTGG AAACAGCATA GCAAGTTgAA
     4201 ATAAGGCTAG TCCGTTATCA ACTTGAAAAA GTGGCACCGA GTCGGTGCGT TCACTGCCGT
     4261 ATAGGCAGTC GCTGGGACGC CCGGACGTCC TATTACACTC GTCGTTGGAA ACTGAAGATC
     4321 AGCCTGCGGT CCGGGTTCAC TGCCGTATAG GCAGTAATTT TGTTTAACTT TAAGAAGGAG
     4381 ATATACATAT GAATCAGTCA TTCATCTCGG ACATCTTATA TGCCGACATC GAATCGAAGG
     4441 CTAAGGAACT TACAGTCAAT TCCAACAATA CTGTCCAGCC GGTCGCGCTT ATGCGCTTAG
     4501 GAGTTTTCGT TCCCAAACCT TCCAAGAGCA AAGGAGAAAG TAAGGAAATT GACGCCACCA
     4561 AAGCCTTCTC TCAACTGGAG ATTGCTAAAG CAGAGGGCat ggttagtaaa ggagaagaaa
     4621 ataacatggc aCTGATTAAG GAGAACATGC ACATGAAGCT GTACATGGAG GGCACCGTGA
     4681 ACAACCACCA CTTCAAGTGC ACATCCGAGG GCGAAGGCAA GCCCTACGAG GGCACCCAGA
     4741 CCATGAGAAT CAAGgccGTC GAGGGCGGCC CTCTCCCCTT CGCCTTCGAC ATCCTGGCTA
     4801 CCAGCTTCAT GTACGGCAGC AAAACCTTCA TCAACCACAC CCAGGGCATC CCCGACTTCT
     4861 TTAAGCAGTC CTTCCCTGAG GGCTTCACAT GGGAGAGAGT CACCACATAC GAAGACGGGG
     4921 GCGTGCTGAC CGCTACCCAG GACACCAGCC TCCAGGACGG CTGCCTCATC TACAACGTCA
     4981 AGATCAGAGG GGTGAACTTC CCATCCAACG GCCCTGTGAT GCAGAAGAAA ACACTCGGCT
     5041 GGGAGGCCTC CACCGAGacc CTGTACCCCG CTGACGGCGG CCTGGAAGGC AGAgcCGACA
     5101 TGGCCCTGAA GCTCGTGGGC GGGGGCCACC TGATCTGCAA CTTGAAGACC ACATACAGAT
     5161 CCAAGAAACC CGCTAAGAAC CTCAAGATGC CCGGCGTCTA CTATGTGGAC AGAAGACTGG
     5221 AAAGAATCAA GGAGGCCGAC AAAGAGACCT ACGTCGAGCA GCACGAGGTG GCTGTGGCCA
     5281 GATACTGCGA CCTCCCTAGC AAACTGGGGC ACAgAgtcta ATAATCGCTG GGACGCCCGG
     5341 CGGCCGCgga aacacagAAA AAAGCCCGCA CCTGACAGTG CGGGCTTTTT TTTTcgacca
     5401 aaggTAGCGA ACGACGAGTC ACTGTTGAGG ATAAATACTT TCTCTACTAG GCGCCTGTTA
     5461 CACAGGTCCT CAGCGGCGCG CCTTTGTCGG TGAACGCTCT CCTGAGTAGG ACAAATCCGC
     5521 CGGGAGCGGA TTTGAACGTT GTGAAGCAAC GGCCCGGAGG GTGGCGGGCA GGACGCCCGC
     5581 CATAAACTGC CAGGCATCAA ACTAAGCAGA AGGCCATCCT GACGGATGGC CTTTTTGCGT
     5641 TTCAGATCTA CCGGTaaacc agcaatagac ataagcggct atttaacgac cctgccctga
     5701 accgacgaca agctgacgac cgggtctccg caagtggcac ttttcgggga aatgtgcgcg
     5761 gaacccctat ttgtttattt ttctaaatac attcaaatat gtatccgctc atgaattaat
     5821 tcttagaaaa actcatcgag catcaaatga aactgcaatt tattcatatc aggattatca
     5881 ataccatatt tttgaaaaag ccgtttctgt aatgaaggag aaaactcacc gaggcagttc
     5941 cataggatgg caagatcctg gtatcggtct gcgattccga ctcgtccaac atcaatacaa
     6001 cctattaatt tcccctcgtc aaaaataagg ttatcaagtg agaaatcacc atgagtgacg
     6061 actgaatccg gtgagaatgg caaaagttta tgcatttctt tccagacttg ttcaacaggc
     6121 cagccattac gctcgtcatc aaaatcactc gcatcaacca aaccgttatt cattcgtgat
     6181 tgcgcctgag cgagacgaaa tacgcggtcg ctgttaaaag gacaattaca aacaggaatc
     6241 gaatgcaacc ggcgcaggaa cactgccagc gcatcaacaa tattttcacc tgaatcagga
     6301 tattcttcta atacctggaa tgctgttttc ccggggatcg cagtggtgag taaccatgca
     6361 tcatcaggag tacggataaa atgcttgatg gtcggaagag gcataaattc cgtcagccag
     6421 tttagtctga ccatctcatc tgtaacatca ttggcaacgc tacctttgcc atgtttcaga
     6481 aacaactctg gcgcatcggg cttcccatac aatcgataga ttgtcgcacc tgattgcccg
     6541 acattatcgc gagcccattt atacccatat aaatcagcat ccatgttgga atttaatcgc
     6601 ggcctagagc aagacgtttc ccgttgaata tggctcatac tcttcctttt tcaatattat
     6661 tgaagcattt atcagggtta ttgtctcatg agcggataca tatttgaatg tatttagaaa
     6721 aataaacaaa taggcatgct agcgcagaaa cgtcctagaa gatgccagga ggatacttag
     6781 cagagagaca ataaggccgg agcgaagccg tttttccata ggctccgccc ccctgacgaa
     6841 catcacgaaa tctgacgctc aaatcagtgg tggcgaaacc cgacaggact ataaagatac
     6901 caggcgtttc cccctgatgg ctccctcttg cgctctcctg ttcccgtcct gcggcgtccg
     6961 tgttgtggtg gaggctttac ccaaatcacc acgtcccgtt ccgtgtagac agttcgctcc
     7021 aagctgggct gtgtgcaaga accccccgtt cagcccgact gctgcgcctt atccggtaac
     7081 tatcatcttg agtccaaccc ggaaagacac gacaaaacgc cactggcagc agccattggt
     7141 aactgagaat tagtggattt agatatcgag agtcttgaag tggtggccta acagaggcta
     7201 cactgaaagg acagtatttg gtatctgcgc tccactaaag ccagttacca ggttaagcag
     7261 ttccccaact gacttaacct tcgatcaaac cgcctcccca ggcggttttt tcgtttacag
     7321 agcaggagat tacgacgatc gtaaaaggat ctcaagaaga tcctttacgg attcccgaca
     7381 ccatcactct agatttcagt gcaatttatc tcttcaaatg tagcacctga agtcagcccc
     7441 atacgatata agttgtaatt ctcatgttag tcatgccccg cgcccaccgg aaggagctga
     7501 ctgggttgCT CCTAgGGTCT GATTCGTTAC CAATTATGAC AACTTGACGG CTACATCATT
     7561 CACTTTTTCT TCACAACCGG CACGGAACTC GCTCGGGCTG GCCCCGGTGC ATTTTTTAAA
     7621 TACCCGCGAG AAATAGAGTT GATCGTCAAA ACCAACATTG CGACCGACGG TGGCGATAGG
     7681 CATCCGGGTG GTGCTCAAAA GCAGCTTCGC CTGGCTGATA CGTTGGTCCT CGCGCCAGCT
     7741 TAAGACGCTA ATCCCTAACT GCTGGCGGAA AAGATGTGAC AGACGCGACG GCGACAAGCA
     7801 AACATGCTGT GCGACGCTGG CGATATCAAA ATTGCTGTCT GCCAGGTGAT CGCTGATGTA
     7861 CTGACAAGCC TCGCGTACCC GATTATCCAT CGGTGGATGG AGCGACTCGT TAATCGCTTC
     7921 CATGCGCCGC AGTAACAATT GCTCAAGCAG ATTTATCGCC AGCAGCTCCG AATAGCGCCC
     7981 TTCCCCTTGC CCGGCGTTAA TGATTTGCCC AAACAGGTCG CTGAAATGCG GCTGGTGCGC
     8041 TTCATCCGGG CGAAAGAACC CCGTATTGGC AAATATTGAC GGCCAGTTAA GCCATTCATG
     8101 CCAGTAGGCG CGCGGACGAA AGTAAACCCA CTGGTGATAC CATTCGCGAG CCTCCGGATG
     8161 ACGACCGTAG TGATGAATCT CTCCTGGCGG GAACAGCAAA ATATCACCCG GTCGGCAAAC
     8221 AAATTCTCGT CCCTGATTTT TCACCACCCC CTGACCGCGA ATGGTGAGAT TGAGAATATA
     8281 ACCTTTCATT CCCAGCGGTC GGTCGATAAA AAAATCGAGA TAACCGTTGG CCTCAATCGG
     8341 CGTTAAACCC GCCACCAGAT GGGCATTAAA CGAGTATCCC GGCAGCAGGG GATCATTTTG
     8401 CGCTTCAGCC AT
//
