# Supplementary material for: Robustness and innovation in synthetic genotype networks
Source: Nat Commun. 2023 Apr 28;14:2454. doi: 10.1038/s41467-023-38033-3 (PMC10147661; doi:10.1038/s41467-023-38033-3)
Supplement: Supplementary file 6 — Supplementary Data 2 [file 41467_2023_38033_MOESM6_ESM.zip › Data_S2/Data_S2_2c-CT.3.gb]

LOCUS       2c-CT.3                 8263 bp ds-DNA     circular     07-JUL-2022
DEFINITION  .
KEYWORDS    "or pN1-011 + pN2-011 + pN3-011" "pN1-006.2 + pN2-007 + pN3-007"   
FEATURES             Location/Qualifiers
     promoter        274..302
                     /label="P(BAD) promoter"
                     /ApEinfo_revcolor=#ffef86
                     /ApEinfo_fwdcolor=#ffef86
     misc_feature    315..320
                     /label="EcoRI"
                     /ApEinfo_revcolor=#ff9ccd
                     /ApEinfo_fwdcolor=#ff9ccd
     misc_feature    321..350
                     /label="Linker_14"
                     /ApEinfo_revcolor=#f8d3a9
                     /ApEinfo_fwdcolor=#f8d3a9
     misc_feature    351..356
                     /label="SacI"
                     /ApEinfo_revcolor=#ff9ccd
                     /ApEinfo_fwdcolor=#ff9ccd
     misc_feature    357..371
                     /label="Prefix"
                     /ApEinfo_revcolor=#b1ff67
                     /ApEinfo_fwdcolor=#b1ff67
     misc_feature    372..391
                     /label="Csy4 site"
                     /ApEinfo_revcolor=#c7b0e3
                     /ApEinfo_fwdcolor=#c7b0e3
     misc_feature    392..493
                     /label="sgRNA-1t4"
                     /ApEinfo_revcolor=#84b0dc
                     /ApEinfo_fwdcolor=#84b0dc
     misc_feature    494..513
                     /label="Csy4 site"
                     /ApEinfo_revcolor=#c7b0e3
                     /ApEinfo_fwdcolor=#c7b0e3
     misc_feature    514..528
                     /label="Suffix"
                     /ApEinfo_revcolor=#b1ff67
                     /ApEinfo_fwdcolor=#b1ff67
     misc_feature    529..558
                     /label="Linker_1"
                     /ApEinfo_revcolor=#f8d3a9
                     /ApEinfo_fwdcolor=#f8d3a9
     misc_feature    559..573
                     /label="Prefix"
                     /ApEinfo_revcolor=#b1ff67
                     /ApEinfo_fwdcolor=#b1ff67
     misc_feature    574..593
                     /label="Csy4 site"
                     /ApEinfo_revcolor=#c7b0e3
                     /ApEinfo_fwdcolor=#c7b0e3
     misc_feature    594..699
                     /label="sgRNA-2"
                     /ApEinfo_revcolor=#84b0dc
                     /ApEinfo_fwdcolor=#84b0dc
     misc_feature    700..719
                     /label="Csy4 site"
                     /ApEinfo_revcolor=#c7b0e3
                     /ApEinfo_fwdcolor=#c7b0e3
     misc_feature    720..734
                     /label="Suffix"
                     /ApEinfo_revcolor=#b1ff67
                     /ApEinfo_fwdcolor=#b1ff67
     misc_feature    735..740
                     /label="XhoI"
                     /ApEinfo_revcolor=#ff9ccd
                     /ApEinfo_fwdcolor=#ff9ccd
     misc_feature    741..770
                     /label="Linker_0"
                     /ApEinfo_revcolor=#f8d3a9
                     /ApEinfo_fwdcolor=#f8d3a9
     misc_feature    771..785
                     /label="Prefix"
                     /ApEinfo_revcolor=#b1ff67
                     /ApEinfo_fwdcolor=#b1ff67
     misc_feature    786..805
                     /label="Csy4 site"
                     /ApEinfo_revcolor=#c7b0e3
                     /ApEinfo_fwdcolor=#c7b0e3
     misc_feature    806..839
                     /label="RBS"
                     /ApEinfo_revcolor=#7ea7d8
                     /ApEinfo_fwdcolor=#7ea7d8
     misc_feature    840..1493
                     /label="mKO2"
                     /ApEinfo_revcolor=#faac61
                     /ApEinfo_fwdcolor=#faac61
     misc_feature    1494..1880
                     /label="MarA"
                     /ApEinfo_revcolor=#75c6a9
                     /ApEinfo_fwdcolor=#75c6a9
     misc_feature    1881..1895
                     /label="Suffix"
                     /ApEinfo_revcolor=#b1ff67
                     /ApEinfo_fwdcolor=#b1ff67
     misc_feature    1896..1901
                     /label="NcoI"
                     /ApEinfo_revcolor=#ff9ccd
                     /ApEinfo_fwdcolor=#ff9ccd
     misc_feature    1902..1991
                     /label="ECK120029600 Terminator"
                     /ApEinfo_revcolor=#b4abac
                     /ApEinfo_fwdcolor=#b4abac
     misc_feature    1992..2191
                     /label="Spacer 1"
                     /ApEinfo_revcolor=#f8d3a9
                     /ApEinfo_fwdcolor=#f8d3a9
     misc_feature    2192..2197
                     /label="HindIII"
                     /ApEinfo_revcolor=#ff9ccd
                     /ApEinfo_fwdcolor=#ff9ccd
     misc_feature    2198..2212
                     /label="Prefix"
                     /ApEinfo_revcolor=#b1ff67
                     /ApEinfo_fwdcolor=#b1ff67
     misc_feature    2213..2247
                     /label="P1 (BBa_J23100)"
                     /ApEinfo_revcolor=#ffef86
                     /ApEinfo_fwdcolor=#ffef86
     misc_feature    2248..2262
                     /label="Suffix"
                     /ApEinfo_revcolor=#b1ff67
                     /ApEinfo_fwdcolor=#b1ff67
     misc_feature    2263..2292
                     /label="Linker_24"
                     /ApEinfo_revcolor=#f8d3a9
                     /ApEinfo_fwdcolor=#f8d3a9
     misc_feature    2293..2307
                     /label="Prefix"
                     /ApEinfo_revcolor=#b1ff67
                     /ApEinfo_fwdcolor=#b1ff67
     misc_feature    complement(2308..2330)
                     /label="bs-1"
                     /ApEinfo_revcolor=#84b0dc
                     /ApEinfo_fwdcolor=#84b0dc
     misc_feature    2331..2345
                     /label="Suffix"
                     /ApEinfo_revcolor=#b1ff67
                     /ApEinfo_fwdcolor=#b1ff67
     misc_feature    2346..2375
                     /label="Linker_19"
                     /ApEinfo_revcolor=#f8d3a9
                     /ApEinfo_fwdcolor=#f8d3a9
     misc_feature    2376..2390
                     /label="Prefix"
                     /ApEinfo_revcolor=#b1ff67
                     /ApEinfo_fwdcolor=#b1ff67
     misc_feature    2391..2590
                     /label="Spacer 2.2"
                     /ApEinfo_revcolor=#f8d3a9
                     /ApEinfo_fwdcolor=#f8d3a9
     misc_feature    2591..2605
                     /label="Suffix"
                     /ApEinfo_revcolor=#b1ff67
                     /ApEinfo_fwdcolor=#b1ff67
     misc_feature    2606..2611
                     /label="BamHI"
                     /ApEinfo_revcolor=#ff9ccd
                     /ApEinfo_fwdcolor=#ff9ccd
     misc_feature    2612..2641
                     /label="Linker_10"
                     /ApEinfo_revcolor=#f8d3a9
                     /ApEinfo_fwdcolor=#f8d3a9
     misc_feature    2642..2656
                     /label="Prefix"
                     /ApEinfo_revcolor=#b1ff67
                     /ApEinfo_fwdcolor=#b1ff67
     misc_feature    2657..2676
                     /label="Csy4 site"
                     /ApEinfo_revcolor=#c7b0e3
                     /ApEinfo_fwdcolor=#c7b0e3
     misc_feature    2677..2710
                     /label="RBS"
                     /ApEinfo_revcolor=#7ea7d8
                     /ApEinfo_fwdcolor=#7ea7d8
     gene            2711..3424
                     /label="sfGFP"
                     /ApEinfo_revcolor=#b1ff67
                     /ApEinfo_fwdcolor=#b1ff67
     misc_feature    3425..3490
                     /label="MarAn20"
                     /ApEinfo_revcolor=#75c6a9
                     /ApEinfo_fwdcolor=#75c6a9
     misc_feature    3491..3505
                     /label="Suffix"
                     /ApEinfo_revcolor=#b1ff67
                     /ApEinfo_fwdcolor=#b1ff67
     misc_feature    3506..3513
                     /label="SbfI"
                     /ApEinfo_revcolor=#ff9ccd
                     /ApEinfo_fwdcolor=#ff9ccd
     misc_feature    3514..3574
                     /label="L3S2P21 Terminator"
                     /ApEinfo_revcolor=#b4abac
                     /ApEinfo_fwdcolor=#b4abac
     misc_feature    3575..3774
                     /label="Spacer 2.5"
                     /ApEinfo_revcolor=#f8d3a9
                     /ApEinfo_fwdcolor=#f8d3a9
     misc_feature    3775..3780
                     /label="SalI"
                     /ApEinfo_revcolor=#ff9ccd
                     /ApEinfo_fwdcolor=#ff9ccd
     misc_feature    3781..3795
                     /label="Prefix"
                     /ApEinfo_revcolor=#b1ff67
                     /ApEinfo_fwdcolor=#b1ff67
     misc_feature    3796..3830
                     /label="P0.1 (BBa_J23150)"
                     /ApEinfo_revcolor=#ffef86
                     /ApEinfo_fwdcolor=#ffef86
     misc_feature    3831..3845
                     /label="Suffix"
                     /ApEinfo_revcolor=#b1ff67
                     /ApEinfo_fwdcolor=#b1ff67
     misc_feature    3846..3875
                     /label="Linker_25"
                     /ApEinfo_revcolor=#f8d3a9
                     /ApEinfo_fwdcolor=#f8d3a9
     misc_feature    3876..3890
                     /label="Prefix"
                     /ApEinfo_revcolor=#b1ff67
                     /ApEinfo_fwdcolor=#b1ff67
     misc_feature    complement(3891..3913)
                     /label="bs-2"
                     /ApEinfo_revcolor=#84b0dc
                     /ApEinfo_fwdcolor=#84b0dc
     misc_feature    3914..3928
                     /label="Suffix"
                     /ApEinfo_revcolor=#b1ff67
                     /ApEinfo_fwdcolor=#b1ff67
     misc_feature    3929..3958
                     /label="Linker_17"
                     /ApEinfo_revcolor=#f8d3a9
                     /ApEinfo_fwdcolor=#f8d3a9
     misc_feature    3959..3973
                     /label="Prefix"
                     /ApEinfo_revcolor=#b1ff67
                     /ApEinfo_fwdcolor=#b1ff67
     misc_feature    3974..3993
                     /label="Csy4 site"
                     /ApEinfo_revcolor=#c7b0e3
                     /ApEinfo_fwdcolor=#c7b0e3
     misc_feature    3994..4099
                     /label="sgRNA-1"
                     /ApEinfo_revcolor=#84b0dc
                     /ApEinfo_fwdcolor=#84b0dc
     misc_feature    4100..4119
                     /label="Csy4 site"
                     /ApEinfo_revcolor=#c7b0e3
                     /ApEinfo_fwdcolor=#c7b0e3
     misc_feature    4120..4134
                     /label="Suffix"
                     /ApEinfo_revcolor=#b1ff67
                     /ApEinfo_fwdcolor=#b1ff67
     misc_feature    4135..4140
                     /label="AatII"
                     /ApEinfo_revcolor=#ff9ccd
                     /ApEinfo_fwdcolor=#ff9ccd
     misc_feature    4141..4170
                     /label="Linker_11"
                     /ApEinfo_revcolor=#f8d3a9
                     /ApEinfo_fwdcolor=#f8d3a9
     misc_feature    4171..4185
                     /label="Prefix"
                     /ApEinfo_revcolor=#b1ff67
                     /ApEinfo_fwdcolor=#b1ff67
     misc_feature    4186..4205
                     /label="Csy4 site"
                     /ApEinfo_revcolor=#c7b0e3
                     /ApEinfo_fwdcolor=#c7b0e3
     misc_feature    4206..4239
                     /label="RBS"
                     /ApEinfo_revcolor=#7ea7d8
                     /ApEinfo_fwdcolor=#7ea7d8
     misc_feature    4240..4449
                     /label="RepA70"
                     /ApEinfo_revcolor=#75c6a9
                     /ApEinfo_fwdcolor=#75c6a9
     misc_feature    4450..5175
                     /label="mKate2"
                     /ApEinfo_revcolor=#d59687
                     /ApEinfo_fwdcolor=#d59687
     misc_feature    5176..5190
                     /label="Suffix"
                     /ApEinfo_revcolor=#b1ff67
                     /ApEinfo_fwdcolor=#b1ff67
     misc_feature    5191..5198
                     /label="NotI"
                     /ApEinfo_revcolor=#ff9ccd
                     /ApEinfo_fwdcolor=#ff9ccd
     misc_feature    5199..5255
                     /label="ECK120033737 Terminator"
                     /ApEinfo_revcolor=#b4abac
                     /ApEinfo_fwdcolor=#b4abac
     misc_feature    5256..5300
                     /label="Linker_8"
                     /ApEinfo_revcolor=#f8d3a9
                     /ApEinfo_fwdcolor=#f8d3a9
     misc_feature    5301..5306
                     /label="KasI"
                     /ApEinfo_revcolor=#ff9ccd
                     /ApEinfo_fwdcolor=#ff9ccd
     misc_feature    5307..5318
                     /label="Spacer 15"
                     /ApEinfo_revcolor=#f8d3a9
                     /ApEinfo_fwdcolor=#f8d3a9
     misc_feature    5319..5325
                     /label="BbvCI"
                     /ApEinfo_revcolor=#ff9ccd
                     /ApEinfo_fwdcolor=#ff9ccd
     misc_feature    5326..5333
                     /label="AscI"
                     /ApEinfo_revcolor=#ff9ccd
                     /ApEinfo_fwdcolor=#ff9ccd
     gene            complement(5674..6489)
                     /label="KanR"
                     /ApEinfo_revcolor=#d6b295
                     /ApEinfo_fwdcolor=#d6b295
     oriT            6599..7234
                     /label="ColA ori"
                     /ApEinfo_revcolor=#9eafd2
                     /ApEinfo_fwdcolor=#9eafd2
     gene            complement(7385..8263)
                     /label="araC"
                     /ApEinfo_revcolor=#d59687
                     /ApEinfo_fwdcolor=#d59687
ORIGIN
        1 ACTTTTCATA CTCCCGCCAT TCAGAGAAGA AACCAATTGT CCATATTGCA TCAGACATTG
       61 CCGTCACTGC GTCTTTTACT GGCTCTTCTC GCTAACCAAA CCGGTAACCC CGCTTATTAA
      121 AAGCATTCTG TAACAAAGCG GGACCAAAGC CATGACAAAA ACGCGTAACA AAAGTGTCTA
      181 TAATCACGGC AGAAAAGTCC ACATTGATTA TTTGCACGGC GTCACACTTT GCTATGCCAT
      241 AGCATTTTTA TCCATAAGAT TAGCGGtTCC TACCTGACGC TTTTTATCGC AACTCTCTAC
      301 TGTTTCTCCA TACCGAATTC ATAGGATAGA TTCTGGAAAC TTTACCGTCC GAGCTCCAGC
      361 CTGCGGTCCG GGTTCACTGC CGTATAGGCA GAAGCTAGAC TCTAGTGGTT TcAGAGCTAT
      421 GCTGGAAACA GCATAGCAAG TTgAAATAAG GCTAGTCCGT TATCAACTTG AAAAAGTGGC
      481 ACCGAGTCGG TGCGTTCACT GCCGTATAGG CAGTCGCTGG GACGCCCGGG GACTACACTT
      541 ACGAAACTAT TGATTGCTCA GCCTGCGGTC CGGGTTCACT GCCGTATAGG CAGATCAGTG
      601 TGTACTAAGT ACTGTTTcAG AGCTATGCTG GAAACAGCAT AGCAAGTTgA AATAAGGCTA
      661 GTCCGTTATC AACTTGAAAA AGTGGCACCG AGTCGGTGCG TTCACTGCCG TATAGGCAGT
      721 CGCTGGGACG CCCGCTCGAG CAATAAACAG TTGATAGGGC TTCTCCGTTA CAGCCTGCGG
      781 TCCGGGTTCA CTGCCGTATA GGCAGTAATT TTGTTTAACT TTAAGAAGGA GATATACATA
      841 TGGTTTCGGT TATCAAACCA GAGATGAAAA TGCGTTACTA TATGGATGGT TCAGTAAATG
      901 GTCACGAATT TACTATTGAG GGCGAGGGTA CGGGACGCCC ATACGAGGGG CACCAGGAAA
      961 TGACTTTACG CGTCACAATG GCTGAAGGCG GGCCTATGCC GTTTGCGTTC GATCTTGTTA
     1021 GTCATGTCTT TTGTTACGGT CACCGTGTAT TTACTAAATA CCCCGAGGAA ATTCCAGACT
     1081 ATTTCAAACA AGCCTTCCCG GAAGGTTTGT CTTGGGAGCG CAGTTTAGAG TTTGAAGACG
     1141 GTGGCTCGGC CAGCGTGTCA GCTCATATTA GTCTTCGCGG CAATACATTT TATCACAAGT
     1201 CAAAGTTCAC CGGCGTGAAC TTCCCCGCAG ACGGCCCAAT CATGCAGAAT CAAAGTGTTG
     1261 ATTGGGAACC GTCCACAGAG AAGATTACAG CTTCCGATGG AGTCTTAAAG GGCGATGTAA
     1321 CCATGTACTT AAAATTAGAA GGGGGAGGGA ACCATAAATG TCAGATGAAG ACTACCTATA
     1381 AGGCCGCAAA AGAGATTCTT GAAATGCCCG GAGACCACTA CATTGGGCAT CGTTTGGTCC
     1441 GTAAGACAGA AGGAAATATT ACTGAACAGG TCGAAGACGC TGTGGCACAC AGCATGTCCC
     1501 GCCGTAATAC TGACGCCATC ACAATCCACA GCATCCTGGA TTGGATTGAA GACAACTTGG
     1561 AGTCGCCGTT GAGTTTAGAA AAAGTTAGTG AACGTAGTGG TTACTCAAAG TGGCACCTTC
     1621 AGCGCATGTT TAAGAAGGAA ACGGGTCATT CATTGGGTCA ATATATTCGT TCTCGCAAGA
     1681 TGACTGAAAT TGCCCAGAAA TTGAAAGAGT CTAATGAACC TATTTTGTAC CTGGCGGAGC
     1741 GTTACGGCTT TGAAAGTCAG CAAACCCTTA CACGTACCTT CAAGAATTAC TTTGACGTTC
     1801 CACCACACAA ATATCGTATG ACCAACATGC AGGGTGAGTC ACGTTTTTTG CATCCGTTGA
     1861 ATCATTACAA TTCCTAATAA TCGCTGGGAC GCCCGCCATG GTTCAGCCAA AAAACTTAAG
     1921 ACCGCCGGTC TTGTCCACTA CCTTGCAGTA ATGCGGTGGA CAGGATCGGC GGTTTTCTTT
     1981 TCTCTTCTCA ATTCTTCTGA CCTGTAACGA ATAATAGATA GTAAAGTAGT CTCCGATTGA
     2041 GTTTTCTCTG CCGAGTCCCA CCCAGTTCTG TGATTTCAGT AAGTTGGTAA TTGATACACT
     2101 GTTGCGAGAA CTGCTGCCTG GTAGTAGATA GGTTGTTATT GAGTAAGAAG GTAAAGTGAA
     2161 CGAAATCCCT GAAACTGAGA CTGTAGAAAA TAAGCTTCAG CCTGCGGTCC GGttgacggc
     2221 tagctcagtc ctaggtacag tgctagcTCG CTGGGACGCC CGAGATAGCC GTTACACAGG
     2281 TGACACTTAT TTCAGCCTGC GGTCCGGcca CACTAGAGTC TAGCTTGAGA TCGCTGGGAC
     2341 GCCCGTGAAC AGTTGCTCTG ATTGAAACCA CGATTCAGCC TGCGGTCCGG TGTAAGAGAA
     2401 ATCCACGAAG GAAAAGGTGA AAGCAGAACA GATAATCAGT AATAGTAGCA ACTCAACCAC
     2461 AGGACACTTC CCTCACTCCG AACGAATCAC AATACGCTCC AATCTTCAAC TACACGATAA
     2521 AACTGGTAAT CCCAACAACC TGACTCACAC TCTACTTTCT CAACGAGGAA CTTCTTATTC
     2581 TGATACAATC TCGCTGGGAC GCCCGGGATC CAAGAGATTT CTACACGATT GAGCACTGTC
     2641 TCAGCCTGCG GTCCGGGTTC ACTGCCGTAT AGGCAGTAAT TTTGTTTAAC TTTAAGAAGG
     2701 AGATATACAT ATGCGTAAAG GCGAAGAACT GTTTACCGGT GTGGTTCCGA TTCTGGTGGA
     2761 ACTGGACGGC GATGTTAATG GTCATAAATT CAGTGTTCGC GGCGAAGGTG AAGGCGATGC
     2821 GACGAACGGC AAACTGACCC TGAAATTTAT CTGCACCACG GGTAAACTGC CGGTCCCGTG
     2881 GCCGACGCTG GTGACCACGC TGACCTATGG CGTTCAATGT TTTGCGCGTT ACCCGGATCA
     2941 CATGAAACAG CACGACTTTT TCAAATCGGC CATGCCGGAA GGCTATGTGC AGGAACGTAC
     3001 GATTAGCTTT AAAGACGATG GTACGTATAA AACCCGCGCG GAAGTGAAAT TCGAAGGCGA
     3061 TACCCTGGTT AACCGTATCG AACTGAAAGG TATCGATTTC AAAGAAGACG GCAATATTCT
     3121 GGGTCATAAA CTGGAATATA ACTTCAATTC CCACAACGTG TACATCACCG CGGATAAACA
     3181 GAAAAACGGC ATTAAAGCCA ATTTCAAAAT CCGCCATAAT GTGGAAGATG GTAGCGTTCA
     3241 GCTGGCCGAC CACTATCAGC AAAACACGCC GATTGGTGAT GGCCCGGTCC TGCTGCCGGA
     3301 CAATCACTAC CTGAGTACCC AGTCCGTGCT GTCAAAAGAT CCGAACGAAA AACGTGACCA
     3361 CATGGTCCTG CTGGAATTTG TGACGGCTGC GGGTATCACC CACGGCATGG ACGAACTGTA
     3421 TAAAATGTCC CGCCGTAATA CTGACGCCAT CACAATCCAC AGCATCCTGG ATTGGATTGA
     3481 AGACTAATAA TCGCTGGGAC GCCCGCCTGC AGGCTCGGTA CCAAATTCCA GAAAAGAGGC
     3541 CTCCCGAAAG GGGGGCCTTT TTTCGTTTTG GTCCTAATAG ATAAAGGATA GGTCTGGTAG
     3601 TGTTGTTCGT TCTCGCAGGT AAATCAATAA TACTCAGCAG TTCCGTAGAC TTTTCAGTGG
     3661 GACAGGGTAG CGATAACAGA TAGATTGTAA TAAGACACAG TAGGTGCTCG TAGTTGCGTG
     3721 AAGAGAACCG CTCAGGAAAT CCAGTCAGAA GTATTGGTAA TCGTTGAAAA CTCAGTCGAC
     3781 CAGCCTGCGG TCCGGTTTAC GGCTAGCTCA GTCCTAGGTA TTATGCTAGC TCGCTGGGAC
     3841 GCCCGAGTGA CGACTGCGAA GTAACCTCTA TTTATCAGCC TGCGGTCCGG ccaAGTACTT
     3901 AGTACACACT GATTCGCTGG GACGCCCGGT AGTGCTTATC AGACCCAATA CTGTTGAACA
     3961 GCCTGCGGTC CGGGTTCACT GCCGTATAGG CAGTCTCAAG CTAGACTCTA GTGGTTTcAG
     4021 AGCTATGCTG GAAACAGCAT AGCAAGTTgA AATAAGGCTA GTCCGTTATC AACTTGAAAA
     4081 AGTGGCACCG AGTCGGTGCG TTCACTGCCG TATAGGCAGT CGCTGGGACG CCCGGACGTC
     4141 CTATTACACT CGTCGTTGGA AACTGAAGAT CAGCCTGCGG TCCGGGTTCA CTGCCGTATA
     4201 GGCAGTAATT TTGTTTAACT TTAAGAAGGA GATATACATA TGAATCAGTC ATTCATCTCG
     4261 GACATCTTAT ATGCCGACAT CGAATCGAAG GCTAAGGAAC TTACAGTCAA TTCCAACAAT
     4321 ACTGTCCAGC CGGTCGCGCT TATGCGCTTA GGAGTTTTCG TTCCCAAACC TTCCAAGAGC
     4381 AAAGGAGAAA GTAAGGAAAT TGACGCCACC AAAGCCTTCT CTCAACTGGA GATTGCTAAA
     4441 GCAGAGGGCa tggttagtaa aggagaagaa aataacatgg caCTGATTAA GGAGAACATG
     4501 CACATGAAGC TGTACATGGA GGGCACCGTG AACAACCACC ACTTCAAGTG CACATCCGAG
     4561 GGCGAAGGCA AGCCCTACGA GGGCACCCAG ACCATGAGAA TCAAGgccGT CGAGGGCGGC
     4621 CCTCTCCCCT TCGCCTTCGA CATCCTGGCT ACCAGCTTCA TGTACGGCAG CAAAACCTTC
     4681 ATCAACCACA CCCAGGGCAT CCCCGACTTC TTTAAGCAGT CCTTCCCTGA GGGCTTCACA
     4741 TGGGAGAGAG TCACCACATA CGAAGACGGG GGCGTGCTGA CCGCTACCCA GGACACCAGC
     4801 CTCCAGGACG GCTGCCTCAT CTACAACGTC AAGATCAGAG GGGTGAACTT CCCATCCAAC
     4861 GGCCCTGTGA TGCAGAAGAA AACACTCGGC TGGGAGGCCT CCACCGAGac cCTGTACCCC
     4921 GCTGACGGCG GCCTGGAAGG CAGAgcCGAC ATGGCCCTGA AGCTCGTGGG CGGGGGCCAC
     4981 CTGATCTGCA ACTTGAAGAC CACATACAGA TCCAAGAAAC CCGCTAAGAA CCTCAAGATG
     5041 CCCGGCGTCT ACTATGTGGA CAGAAGACTG GAAAGAATCA AGGAGGCCGA CAAAGAGACC
     5101 TACGTCGAGC AGCACGAGGT GGCTGTGGCC AGATACTGCG ACCTCCCTAG CAAACTGGGG
     5161 CACAgAgtct aATAATCGCT GGGACGCCCG GCGGCCGCgg aaacacagAA AAAAGCCCGC
     5221 ACCTGACAGT GCGGGCTTTT TTTTTcgacc aaaggTAGCG AACGACGAGT CACTGTTGAG
     5281 GATAAATACT TTCTCTACTA GGCGCCTGTT ACACAGGTCC TCAGCGGCGC GCCTTTGTCG
     5341 GTGAACGCTC TCCTGAGTAG GACAAATCCG CCGGGAGCGG ATTTGAACGT TGTGAAGCAA
     5401 CGGCCCGGAG GGTGGCGGGC AGGACGCCCG CCATAAACTG CCAGGCATCA AACTAAGCAG
     5461 AAGGCCATCC TGACGGATGG CCTTTTTGCG TTTCAGATCT ACCGGTaaac cagcaataga
     5521 cataagcggc tatttaacga ccctgccctg aaccgacgac aagctgacga ccgggtctcc
     5581 gcaagtggca cttttcgggg aaatgtgcgc ggaaccccta tttgtttatt tttctaaata
     5641 cattcaaata tgtatccgct catgaattaa ttcttagaaa aactcatcga gcatcaaatg
     5701 aaactgcaat ttattcatat caggattatc aataccatat ttttgaaaaa gccgtttctg
     5761 taatgaagga gaaaactcac cgaggcagtt ccataggatg gcaagatcct ggtatcggtc
     5821 tgcgattccg actcgtccaa catcaataca acctattaat ttcccctcgt caaaaataag
     5881 gttatcaagt gagaaatcac catgagtgac gactgaatcc ggtgagaatg gcaaaagttt
     5941 atgcatttct ttccagactt gttcaacagg ccagccatta cgctcgtcat caaaatcact
     6001 cgcatcaacc aaaccgttat tcattcgtga ttgcgcctga gcgagacgaa atacgcggtc
     6061 gctgttaaaa ggacaattac aaacaggaat cgaatgcaac cggcgcagga acactgccag
     6121 cgcatcaaca atattttcac ctgaatcagg atattcttct aatacctgga atgctgtttt
     6181 cccggggatc gcagtggtga gtaaccatgc atcatcagga gtacggataa aatgcttgat
     6241 ggtcggaaga ggcataaatt ccgtcagcca gtttagtctg accatctcat ctgtaacatc
     6301 attggcaacg ctacctttgc catgtttcag aaacaactct ggcgcatcgg gcttcccata
     6361 caatcgatag attgtcgcac ctgattgccc gacattatcg cgagcccatt tatacccata
     6421 taaatcagca tccatgttgg aatttaatcg cggcctagag caagacgttt cccgttgaat
     6481 atggctcata ctcttccttt ttcaatatta ttgaagcatt tatcagggtt attgtctcat
     6541 gagcggatac atatttgaat gtatttagaa aaataaacaa ataggcatgc tagcgcagaa
     6601 acgtcctaga agatgccagg aggatactta gcagagagac aataaggccg gagcgaagcc
     6661 gtttttccat aggctccgcc cccctgacga acatcacgaa atctgacgct caaatcagtg
     6721 gtggcgaaac ccgacaggac tataaagata ccaggcgttt ccccctgatg gctccctctt
     6781 gcgctctcct gttcccgtcc tgcggcgtcc gtgttgtggt ggaggcttta cccaaatcac
     6841 cacgtcccgt tccgtgtaga cagttcgctc caagctgggc tgtgtgcaag aaccccccgt
     6901 tcagcccgac tgctgcgcct tatccggtaa ctatcatctt gagtccaacc cggaaagaca
     6961 cgacaaaacg ccactggcag cagccattgg taactgagaa ttagtggatt tagatatcga
     7021 gagtcttgaa gtggtggcct aacagaggct acactgaaag gacagtattt ggtatctgcg
     7081 ctccactaaa gccagttacc aggttaagca gttccccaac tgacttaacc ttcgatcaaa
     7141 ccgcctcccc aggcggtttt ttcgtttaca gagcaggaga ttacgacgat cgtaaaagga
     7201 tctcaagaag atcctttacg gattcccgac accatcactc tagatttcag tgcaatttat
     7261 ctcttcaaat gtagcacctg aagtcagccc catacgatat aagttgtaat tctcatgtta
     7321 gtcatgcccc gcgcccaccg gaaggagctg actgggttgC TCCTAgGGTC TGATTCGTTA
     7381 CCAATTATGA CAACTTGACG GCTACATCAT TCACTTTTTC TTCACAACCG GCACGGAACT
     7441 CGCTCGGGCT GGCCCCGGTG CATTTTTTAA ATACCCGCGA GAAATAGAGT TGATCGTCAA
     7501 AACCAACATT GCGACCGACG GTGGCGATAG GCATCCGGGT GGTGCTCAAA AGCAGCTTCG
     7561 CCTGGCTGAT ACGTTGGTCC TCGCGCCAGC TTAAGACGCT AATCCCTAAC TGCTGGCGGA
     7621 AAAGATGTGA CAGACGCGAC GGCGACAAGC AAACATGCTG TGCGACGCTG GCGATATCAA
     7681 AATTGCTGTC TGCCAGGTGA TCGCTGATGT ACTGACAAGC CTCGCGTACC CGATTATCCA
     7741 TCGGTGGATG GAGCGACTCG TTAATCGCTT CCATGCGCCG CAGTAACAAT TGCTCAAGCA
     7801 GATTTATCGC CAGCAGCTCC GAATAGCGCC CTTCCCCTTG CCCGGCGTTA ATGATTTGCC
     7861 CAAACAGGTC GCTGAAATGC GGCTGGTGCG CTTCATCCGG GCGAAAGAAC CCCGTATTGG
     7921 CAAATATTGA CGGCCAGTTA AGCCATTCAT GCCAGTAGGC GCGCGGACGA AAGTAAACCC
     7981 ACTGGTGATA CCATTCGCGA GCCTCCGGAT GACGACCGTA GTGATGAATC TCTCCTGGCG
     8041 GGAACAGCAA AATATCACCC GGTCGGCAAA CAAATTCTCG TCCCTGATTT TTCACCACCC
     8101 CCTGACCGCG AATGGTGAGA TTGAGAATAT AACCTTTCAT TCCCAGCGGT CGGTCGATAA
     8161 AAAAATCGAG ATAACCGTTG GCCTCAATCG GCGTTAAACC CGCCACCAGA TGGGCATTAA
     8221 ACGAGTATCC CGGCAGCAGG GGATCATTTT GCGCTTCAGC CAT
//
