# Supplementary material for: Robustness and innovation in synthetic genotype networks
Source: Nat Commun. 2023 Apr 28;14:2454. doi: 10.1038/s41467-023-38033-3 (PMC10147661; doi:10.1038/s41467-023-38033-3)
Supplement: Supplementary file 6 — Supplementary Data 2 [file 41467_2023_38033_MOESM6_ESM.zip › Data_S2/Data_S2_2c-CT.5.gb]

LOCUS       2c-CT.5                 8209 bp ds-DNA     circular     07-JUL-2022
DEFINITION  .
KEYWORDS    "or pN1-011 + pN2-011 + pN3-011" "pN1-006.2 + pN2-007 + pN3-007"   
FEATURES             Location/Qualifiers
     promoter        274..302
                     /label="P(BAD) promoter"
                     /ApEinfo_revcolor=#ffef86
                     /ApEinfo_fwdcolor=#ffef86
     misc_feature    315..320
                     /label="EcoRI"
                     /ApEinfo_revcolor=#ff9ccd
                     /ApEinfo_fwdcolor=#ff9ccd
     misc_feature    321..350
                     /label="Linker_14"
                     /ApEinfo_revcolor=#f8d3a9
                     /ApEinfo_fwdcolor=#f8d3a9
     misc_feature    351..356
                     /label="SacI"
                     /ApEinfo_revcolor=#ff9ccd
                     /ApEinfo_fwdcolor=#ff9ccd
     misc_feature    357..371
                     /label="Prefix"
                     /ApEinfo_revcolor=#b1ff67
                     /ApEinfo_fwdcolor=#b1ff67
     misc_feature    372..391
                     /label="Csy4 site"
                     /ApEinfo_revcolor=#c7b0e3
                     /ApEinfo_fwdcolor=#c7b0e3
     misc_feature    392..493
                     /label="sgRNA-1t4"
                     /ApEinfo_revcolor=#84b0dc
                     /ApEinfo_fwdcolor=#84b0dc
     misc_feature    494..513
                     /label="Csy4 site"
                     /ApEinfo_revcolor=#c7b0e3
                     /ApEinfo_fwdcolor=#c7b0e3
     misc_feature    514..528
                     /label="Suffix"
                     /ApEinfo_revcolor=#b1ff67
                     /ApEinfo_fwdcolor=#b1ff67
     misc_feature    529..558
                     /label="Linker_1"
                     /ApEinfo_revcolor=#f8d3a9
                     /ApEinfo_fwdcolor=#f8d3a9
     misc_feature    559..573
                     /label="Prefix"
                     /ApEinfo_revcolor=#b1ff67
                     /ApEinfo_fwdcolor=#b1ff67
     misc_feature    574..593
                     /label="Csy4 site"
                     /ApEinfo_revcolor=#c7b0e3
                     /ApEinfo_fwdcolor=#c7b0e3
     misc_feature    594..699
                     /label="sgRNA-2"
                     /ApEinfo_revcolor=#84b0dc
                     /ApEinfo_fwdcolor=#84b0dc
     misc_feature    700..719
                     /label="Csy4 site"
                     /ApEinfo_revcolor=#c7b0e3
                     /ApEinfo_fwdcolor=#c7b0e3
     misc_feature    720..734
                     /label="Suffix"
                     /ApEinfo_revcolor=#b1ff67
                     /ApEinfo_fwdcolor=#b1ff67
     misc_feature    735..740
                     /label="XhoI"
                     /ApEinfo_revcolor=#ff9ccd
                     /ApEinfo_fwdcolor=#ff9ccd
     misc_feature    741..770
                     /label="Linker_0"
                     /ApEinfo_revcolor=#f8d3a9
                     /ApEinfo_fwdcolor=#f8d3a9
     misc_feature    771..785
                     /label="Prefix"
                     /ApEinfo_revcolor=#b1ff67
                     /ApEinfo_fwdcolor=#b1ff67
     misc_feature    786..805
                     /label="Csy4 site"
                     /ApEinfo_revcolor=#c7b0e3
                     /ApEinfo_fwdcolor=#c7b0e3
     misc_feature    806..839
                     /label="RBS"
                     /ApEinfo_revcolor=#7ea7d8
                     /ApEinfo_fwdcolor=#7ea7d8
     misc_feature    840..1493
                     /label="mKO2"
                     /ApEinfo_revcolor=#faac61
                     /ApEinfo_fwdcolor=#faac61
     misc_feature    1494..1880
                     /label="MarA"
                     /ApEinfo_revcolor=#75c6a9
                     /ApEinfo_fwdcolor=#75c6a9
     misc_feature    1881..1895
                     /label="Suffix"
                     /ApEinfo_revcolor=#b1ff67
                     /ApEinfo_fwdcolor=#b1ff67
     misc_feature    1896..1901
                     /label="NcoI"
                     /ApEinfo_revcolor=#ff9ccd
                     /ApEinfo_fwdcolor=#ff9ccd
     misc_feature    1902..1991
                     /label="ECK120029600 Terminator"
                     /ApEinfo_revcolor=#b4abac
                     /ApEinfo_fwdcolor=#b4abac
     misc_feature    1992..2191
                     /label="Spacer 1"
                     /ApEinfo_revcolor=#f8d3a9
                     /ApEinfo_fwdcolor=#f8d3a9
     misc_feature    2192..2197
                     /label="HindIII"
                     /ApEinfo_revcolor=#ff9ccd
                     /ApEinfo_fwdcolor=#ff9ccd
     misc_feature    2198..2212
                     /label="Prefix"
                     /ApEinfo_revcolor=#b1ff67
                     /ApEinfo_fwdcolor=#b1ff67
     misc_feature    2213..2247
                     /label="P1 (BBa_J23100)"
                     /ApEinfo_revcolor=#ffef86
                     /ApEinfo_fwdcolor=#ffef86
     misc_feature    2248..2262
                     /label="Suffix"
                     /ApEinfo_revcolor=#b1ff67
                     /ApEinfo_fwdcolor=#b1ff67
     misc_feature    2263..2292
                     /label="Linker_24"
                     /ApEinfo_revcolor=#f8d3a9
                     /ApEinfo_fwdcolor=#f8d3a9
     misc_feature    2293..2307
                     /label="Prefix"
                     /ApEinfo_revcolor=#b1ff67
                     /ApEinfo_fwdcolor=#b1ff67
     misc_feature    complement(2308..2330)
                     /label="bs-1"
                     /ApEinfo_revcolor=#84b0dc
                     /ApEinfo_fwdcolor=#84b0dc
     misc_feature    2331..2345
                     /label="Suffix"
                     /ApEinfo_revcolor=#b1ff67
                     /ApEinfo_fwdcolor=#b1ff67
     misc_feature    2346..2375
                     /label="Linker_19"
                     /ApEinfo_revcolor=#f8d3a9
                     /ApEinfo_fwdcolor=#f8d3a9
     misc_feature    2376..2390
                     /label="Prefix"
                     /ApEinfo_revcolor=#b1ff67
                     /ApEinfo_fwdcolor=#b1ff67
     misc_feature    2391..2410
                     /label="Csy4 site"
                     /ApEinfo_revcolor=#c7b0e3
                     /ApEinfo_fwdcolor=#c7b0e3
     misc_feature    2411..2516
                     /label="sgRNA-3 (orthogonal set from Didovyk et al 2015)"
                     /ApEinfo_revcolor=#84b0dc
                     /ApEinfo_fwdcolor=#84b0dc
     misc_feature    2517..2536
                     /label="Csy4 site"
                     /ApEinfo_revcolor=#c7b0e3
                     /ApEinfo_fwdcolor=#c7b0e3
     misc_feature    2537..2551
                     /label="Suffix"
                     /ApEinfo_revcolor=#b1ff67
                     /ApEinfo_fwdcolor=#b1ff67
     misc_feature    2552..2557
                     /label="BamHI"
                     /ApEinfo_revcolor=#ff9ccd
                     /ApEinfo_fwdcolor=#ff9ccd
     misc_feature    2558..2587
                     /label="Linker_10"
                     /ApEinfo_revcolor=#f8d3a9
                     /ApEinfo_fwdcolor=#f8d3a9
     misc_feature    2588..2602
                     /label="Prefix"
                     /ApEinfo_revcolor=#b1ff67
                     /ApEinfo_fwdcolor=#b1ff67
     misc_feature    2603..2622
                     /label="Csy4 site"
                     /ApEinfo_revcolor=#c7b0e3
                     /ApEinfo_fwdcolor=#c7b0e3
     misc_feature    2623..2656
                     /label="RBS"
                     /ApEinfo_revcolor=#7ea7d8
                     /ApEinfo_fwdcolor=#7ea7d8
     gene            2657..3370
                     /label="sfGFP"
                     /ApEinfo_revcolor=#b1ff67
                     /ApEinfo_fwdcolor=#b1ff67
     misc_feature    3371..3436
                     /label="MarAn20"
                     /ApEinfo_revcolor=#75c6a9
                     /ApEinfo_fwdcolor=#75c6a9
     misc_feature    3437..3451
                     /label="Suffix"
                     /ApEinfo_revcolor=#b1ff67
                     /ApEinfo_fwdcolor=#b1ff67
     misc_feature    3452..3459
                     /label="SbfI"
                     /ApEinfo_revcolor=#ff9ccd
                     /ApEinfo_fwdcolor=#ff9ccd
     misc_feature    3460..3520
                     /label="L3S2P21 Terminator"
                     /ApEinfo_revcolor=#b4abac
                     /ApEinfo_fwdcolor=#b4abac
     misc_feature    3521..3720
                     /label="Spacer 2.5"
                     /ApEinfo_revcolor=#f8d3a9
                     /ApEinfo_fwdcolor=#f8d3a9
     misc_feature    3721..3726
                     /label="SalI"
                     /ApEinfo_revcolor=#ff9ccd
                     /ApEinfo_fwdcolor=#ff9ccd
     misc_feature    3727..3741
                     /label="Prefix"
                     /ApEinfo_revcolor=#b1ff67
                     /ApEinfo_fwdcolor=#b1ff67
     misc_feature    3742..3776
                     /label="P0.1 (BBa_J23150)"
                     /ApEinfo_revcolor=#ffef86
                     /ApEinfo_fwdcolor=#ffef86
     misc_feature    3777..3791
                     /label="Suffix"
                     /ApEinfo_revcolor=#b1ff67
                     /ApEinfo_fwdcolor=#b1ff67
     misc_feature    3792..3821
                     /label="Linker_25"
                     /ApEinfo_revcolor=#f8d3a9
                     /ApEinfo_fwdcolor=#f8d3a9
     misc_feature    3822..3836
                     /label="Prefix"
                     /ApEinfo_revcolor=#b1ff67
                     /ApEinfo_fwdcolor=#b1ff67
     misc_feature    complement(3837..3859)
                     /label="bs-2"
                     /ApEinfo_revcolor=#84b0dc
                     /ApEinfo_fwdcolor=#84b0dc
     misc_feature    3860..3874
                     /label="Suffix"
                     /ApEinfo_revcolor=#b1ff67
                     /ApEinfo_fwdcolor=#b1ff67
     misc_feature    3875..3904
                     /label="Linker_17"
                     /ApEinfo_revcolor=#f8d3a9
                     /ApEinfo_fwdcolor=#f8d3a9
     misc_feature    3905..3919
                     /label="Prefix"
                     /ApEinfo_revcolor=#b1ff67
                     /ApEinfo_fwdcolor=#b1ff67
     misc_feature    3920..3939
                     /label="Csy4 site"
                     /ApEinfo_revcolor=#c7b0e3
                     /ApEinfo_fwdcolor=#c7b0e3
     misc_feature    3940..4045
                     /label="sgRNA-1"
                     /ApEinfo_revcolor=#84b0dc
                     /ApEinfo_fwdcolor=#84b0dc
     misc_feature    4046..4065
                     /label="Csy4 site"
                     /ApEinfo_revcolor=#c7b0e3
                     /ApEinfo_fwdcolor=#c7b0e3
     misc_feature    4066..4080
                     /label="Suffix"
                     /ApEinfo_revcolor=#b1ff67
                     /ApEinfo_fwdcolor=#b1ff67
     misc_feature    4081..4086
                     /label="AatII"
                     /ApEinfo_revcolor=#ff9ccd
                     /ApEinfo_fwdcolor=#ff9ccd
     misc_feature    4087..4116
                     /label="Linker_11"
                     /ApEinfo_revcolor=#f8d3a9
                     /ApEinfo_fwdcolor=#f8d3a9
     misc_feature    4117..4131
                     /label="Prefix"
                     /ApEinfo_revcolor=#b1ff67
                     /ApEinfo_fwdcolor=#b1ff67
     misc_feature    4132..4151
                     /label="Csy4 site"
                     /ApEinfo_revcolor=#c7b0e3
                     /ApEinfo_fwdcolor=#c7b0e3
     misc_feature    4152..4185
                     /label="RBS"
                     /ApEinfo_revcolor=#7ea7d8
                     /ApEinfo_fwdcolor=#7ea7d8
     misc_feature    4186..4395
                     /label="RepA70"
                     /ApEinfo_revcolor=#75c6a9
                     /ApEinfo_fwdcolor=#75c6a9
     misc_feature    4396..5121
                     /label="mKate2"
                     /ApEinfo_revcolor=#d59687
                     /ApEinfo_fwdcolor=#d59687
     misc_feature    5122..5136
                     /label="Suffix"
                     /ApEinfo_revcolor=#b1ff67
                     /ApEinfo_fwdcolor=#b1ff67
     misc_feature    5137..5144
                     /label="NotI"
                     /ApEinfo_revcolor=#ff9ccd
                     /ApEinfo_fwdcolor=#ff9ccd
     misc_feature    5145..5201
                     /label="ECK120033737 Terminator"
                     /ApEinfo_revcolor=#b4abac
                     /ApEinfo_fwdcolor=#b4abac
     misc_feature    5202..5246
                     /label="Linker_8"
                     /ApEinfo_revcolor=#f8d3a9
                     /ApEinfo_fwdcolor=#f8d3a9
     misc_feature    5247..5252
                     /label="KasI"
                     /ApEinfo_revcolor=#ff9ccd
                     /ApEinfo_fwdcolor=#ff9ccd
     misc_feature    5253..5264
                     /label="Spacer 15"
                     /ApEinfo_revcolor=#f8d3a9
                     /ApEinfo_fwdcolor=#f8d3a9
     misc_feature    5265..5271
                     /label="BbvCI"
                     /ApEinfo_revcolor=#ff9ccd
                     /ApEinfo_fwdcolor=#ff9ccd
     misc_feature    5272..5279
                     /label="AscI"
                     /ApEinfo_revcolor=#ff9ccd
                     /ApEinfo_fwdcolor=#ff9ccd
     gene            complement(5620..6435)
                     /label="KanR"
                     /ApEinfo_revcolor=#d6b295
                     /ApEinfo_fwdcolor=#d6b295
     oriT            6545..7180
                     /label="ColA ori"
                     /ApEinfo_revcolor=#9eafd2
                     /ApEinfo_fwdcolor=#9eafd2
     gene            complement(7331..8209)
                     /label="araC"
                     /ApEinfo_revcolor=#d59687
                     /ApEinfo_fwdcolor=#d59687
ORIGIN
        1 ACTTTTCATA CTCCCGCCAT TCAGAGAAGA AACCAATTGT CCATATTGCA TCAGACATTG
       61 CCGTCACTGC GTCTTTTACT GGCTCTTCTC GCTAACCAAA CCGGTAACCC CGCTTATTAA
      121 AAGCATTCTG TAACAAAGCG GGACCAAAGC CATGACAAAA ACGCGTAACA AAAGTGTCTA
      181 TAATCACGGC AGAAAAGTCC ACATTGATTA TTTGCACGGC GTCACACTTT GCTATGCCAT
      241 AGCATTTTTA TCCATAAGAT TAGCGGtTCC TACCTGACGC TTTTTATCGC AACTCTCTAC
      301 TGTTTCTCCA TACCGAATTC ATAGGATAGA TTCTGGAAAC TTTACCGTCC GAGCTCCAGC
      361 CTGCGGTCCG GGTTCACTGC CGTATAGGCA GAAGCTAGAC TCTAGTGGTT TcAGAGCTAT
      421 GCTGGAAACA GCATAGCAAG TTgAAATAAG GCTAGTCCGT TATCAACTTG AAAAAGTGGC
      481 ACCGAGTCGG TGCGTTCACT GCCGTATAGG CAGTCGCTGG GACGCCCGGG GACTACACTT
      541 ACGAAACTAT TGATTGCTCA GCCTGCGGTC CGGGTTCACT GCCGTATAGG CAGATCAGTG
      601 TGTACTAAGT ACTGTTTcAG AGCTATGCTG GAAACAGCAT AGCAAGTTgA AATAAGGCTA
      661 GTCCGTTATC AACTTGAAAA AGTGGCACCG AGTCGGTGCG TTCACTGCCG TATAGGCAGT
      721 CGCTGGGACG CCCGCTCGAG CAATAAACAG TTGATAGGGC TTCTCCGTTA CAGCCTGCGG
      781 TCCGGGTTCA CTGCCGTATA GGCAGTAATT TTGTTTAACT TTAAGAAGGA GATATACATA
      841 TGGTTTCGGT TATCAAACCA GAGATGAAAA TGCGTTACTA TATGGATGGT TCAGTAAATG
      901 GTCACGAATT TACTATTGAG GGCGAGGGTA CGGGACGCCC ATACGAGGGG CACCAGGAAA
      961 TGACTTTACG CGTCACAATG GCTGAAGGCG GGCCTATGCC GTTTGCGTTC GATCTTGTTA
     1021 GTCATGTCTT TTGTTACGGT CACCGTGTAT TTACTAAATA CCCCGAGGAA ATTCCAGACT
     1081 ATTTCAAACA AGCCTTCCCG GAAGGTTTGT CTTGGGAGCG CAGTTTAGAG TTTGAAGACG
     1141 GTGGCTCGGC CAGCGTGTCA GCTCATATTA GTCTTCGCGG CAATACATTT TATCACAAGT
     1201 CAAAGTTCAC CGGCGTGAAC TTCCCCGCAG ACGGCCCAAT CATGCAGAAT CAAAGTGTTG
     1261 ATTGGGAACC GTCCACAGAG AAGATTACAG CTTCCGATGG AGTCTTAAAG GGCGATGTAA
     1321 CCATGTACTT AAAATTAGAA GGGGGAGGGA ACCATAAATG TCAGATGAAG ACTACCTATA
     1381 AGGCCGCAAA AGAGATTCTT GAAATGCCCG GAGACCACTA CATTGGGCAT CGTTTGGTCC
     1441 GTAAGACAGA AGGAAATATT ACTGAACAGG TCGAAGACGC TGTGGCACAC AGCATGTCCC
     1501 GCCGTAATAC TGACGCCATC ACAATCCACA GCATCCTGGA TTGGATTGAA GACAACTTGG
     1561 AGTCGCCGTT GAGTTTAGAA AAAGTTAGTG AACGTAGTGG TTACTCAAAG TGGCACCTTC
     1621 AGCGCATGTT TAAGAAGGAA ACGGGTCATT CATTGGGTCA ATATATTCGT TCTCGCAAGA
     1681 TGACTGAAAT TGCCCAGAAA TTGAAAGAGT CTAATGAACC TATTTTGTAC CTGGCGGAGC
     1741 GTTACGGCTT TGAAAGTCAG CAAACCCTTA CACGTACCTT CAAGAATTAC TTTGACGTTC
     1801 CACCACACAA ATATCGTATG ACCAACATGC AGGGTGAGTC ACGTTTTTTG CATCCGTTGA
     1861 ATCATTACAA TTCCTAATAA TCGCTGGGAC GCCCGCCATG GTTCAGCCAA AAAACTTAAG
     1921 ACCGCCGGTC TTGTCCACTA CCTTGCAGTA ATGCGGTGGA CAGGATCGGC GGTTTTCTTT
     1981 TCTCTTCTCA ATTCTTCTGA CCTGTAACGA ATAATAGATA GTAAAGTAGT CTCCGATTGA
     2041 GTTTTCTCTG CCGAGTCCCA CCCAGTTCTG TGATTTCAGT AAGTTGGTAA TTGATACACT
     2101 GTTGCGAGAA CTGCTGCCTG GTAGTAGATA GGTTGTTATT GAGTAAGAAG GTAAAGTGAA
     2161 CGAAATCCCT GAAACTGAGA CTGTAGAAAA TAAGCTTCAG CCTGCGGTCC GGttgacggc
     2221 tagctcagtc ctaggtacag tgctagcTCG CTGGGACGCC CGAGATAGCC GTTACACAGG
     2281 TGACACTTAT TTCAGCCTGC GGTCCGGcca CACTAGAGTC TAGCTTGAGA TCGCTGGGAC
     2341 GCCCGTGAAC AGTTGCTCTG ATTGAAACCA CGATTCAGCC TGCGGTCCGG GTTCACTGCC
     2401 GTATAGGCAG TGACTGAGCT AGTGTACTCT GTTTcAGAGC TATGCTGGAA ACAGCATAGC
     2461 AAGTTgAAAT AAGGCTAGTC CGTTATCAAC TTGAAAAAGT GGCACCGAGT CGGTGCGTTC
     2521 ACTGCCGTAT AGGCAGTCGC TGGGACGCCC GGGATCCAAG AGATTTCTAC ACGATTGAGC
     2581 ACTGTCTCAG CCTGCGGTCC GGGTTCACTG CCGTATAGGC AGTAATTTTG TTTAACTTTA
     2641 AGAAGGAGAT ATACATATGC GTAAAGGCGA AGAACTGTTT ACCGGTGTGG TTCCGATTCT
     2701 GGTGGAACTG GACGGCGATG TTAATGGTCA TAAATTCAGT GTTCGCGGCG AAGGTGAAGG
     2761 CGATGCGACG AACGGCAAAC TGACCCTGAA ATTTATCTGC ACCACGGGTA AACTGCCGGT
     2821 CCCGTGGCCG ACGCTGGTGA CCACGCTGAC CTATGGCGTT CAATGTTTTG CGCGTTACCC
     2881 GGATCACATG AAACAGCACG ACTTTTTCAA ATCGGCCATG CCGGAAGGCT ATGTGCAGGA
     2941 ACGTACGATT AGCTTTAAAG ACGATGGTAC GTATAAAACC CGCGCGGAAG TGAAATTCGA
     3001 AGGCGATACC CTGGTTAACC GTATCGAACT GAAAGGTATC GATTTCAAAG AAGACGGCAA
     3061 TATTCTGGGT CATAAACTGG AATATAACTT CAATTCCCAC AACGTGTACA TCACCGCGGA
     3121 TAAACAGAAA AACGGCATTA AAGCCAATTT CAAAATCCGC CATAATGTGG AAGATGGTAG
     3181 CGTTCAGCTG GCCGACCACT ATCAGCAAAA CACGCCGATT GGTGATGGCC CGGTCCTGCT
     3241 GCCGGACAAT CACTACCTGA GTACCCAGTC CGTGCTGTCA AAAGATCCGA ACGAAAAACG
     3301 TGACCACATG GTCCTGCTGG AATTTGTGAC GGCTGCGGGT ATCACCCACG GCATGGACGA
     3361 ACTGTATAAA ATGTCCCGCC GTAATACTGA CGCCATCACA ATCCACAGCA TCCTGGATTG
     3421 GATTGAAGAC TAATAATCGC TGGGACGCCC GCCTGCAGGC TCGGTACCAA ATTCCAGAAA
     3481 AGAGGCCTCC CGAAAGGGGG GCCTTTTTTC GTTTTGGTCC TAATAGATAA AGGATAGGTC
     3541 TGGTAGTGTT GTTCGTTCTC GCAGGTAAAT CAATAATACT CAGCAGTTCC GTAGACTTTT
     3601 CAGTGGGACA GGGTAGCGAT AACAGATAGA TTGTAATAAG ACACAGTAGG TGCTCGTAGT
     3661 TGCGTGAAGA GAACCGCTCA GGAAATCCAG TCAGAAGTAT TGGTAATCGT TGAAAACTCA
     3721 GTCGACCAGC CTGCGGTCCG GTTTACGGCT AGCTCAGTCC TAGGTATTAT GCTAGCTCGC
     3781 TGGGACGCCC GAGTGACGAC TGCGAAGTAA CCTCTATTTA TCAGCCTGCG GTCCGGccaA
     3841 GTACTTAGTA CACACTGATT CGCTGGGACG CCCGGTAGTG CTTATCAGAC CCAATACTGT
     3901 TGAACAGCCT GCGGTCCGGG TTCACTGCCG TATAGGCAGT CTCAAGCTAG ACTCTAGTGG
     3961 TTTcAGAGCT ATGCTGGAAA CAGCATAGCA AGTTgAAATA AGGCTAGTCC GTTATCAACT
     4021 TGAAAAAGTG GCACCGAGTC GGTGCGTTCA CTGCCGTATA GGCAGTCGCT GGGACGCCCG
     4081 GACGTCCTAT TACACTCGTC GTTGGAAACT GAAGATCAGC CTGCGGTCCG GGTTCACTGC
     4141 CGTATAGGCA GTAATTTTGT TTAACTTTAA GAAGGAGATA TACATATGAA TCAGTCATTC
     4201 ATCTCGGACA TCTTATATGC CGACATCGAA TCGAAGGCTA AGGAACTTAC AGTCAATTCC
     4261 AACAATACTG TCCAGCCGGT CGCGCTTATG CGCTTAGGAG TTTTCGTTCC CAAACCTTCC
     4321 AAGAGCAAAG GAGAAAGTAA GGAAATTGAC GCCACCAAAG CCTTCTCTCA ACTGGAGATT
     4381 GCTAAAGCAG AGGGCatggt tagtaaagga gaagaaaata acatggcaCT GATTAAGGAG
     4441 AACATGCACA TGAAGCTGTA CATGGAGGGC ACCGTGAACA ACCACCACTT CAAGTGCACA
     4501 TCCGAGGGCG AAGGCAAGCC CTACGAGGGC ACCCAGACCA TGAGAATCAA GgccGTCGAG
     4561 GGCGGCCCTC TCCCCTTCGC CTTCGACATC CTGGCTACCA GCTTCATGTA CGGCAGCAAA
     4621 ACCTTCATCA ACCACACCCA GGGCATCCCC GACTTCTTTA AGCAGTCCTT CCCTGAGGGC
     4681 TTCACATGGG AGAGAGTCAC CACATACGAA GACGGGGGCG TGCTGACCGC TACCCAGGAC
     4741 ACCAGCCTCC AGGACGGCTG CCTCATCTAC AACGTCAAGA TCAGAGGGGT GAACTTCCCA
     4801 TCCAACGGCC CTGTGATGCA GAAGAAAACA CTCGGCTGGG AGGCCTCCAC CGAGaccCTG
     4861 TACCCCGCTG ACGGCGGCCT GGAAGGCAGA gcCGACATGG CCCTGAAGCT CGTGGGCGGG
     4921 GGCCACCTGA TCTGCAACTT GAAGACCACA TACAGATCCA AGAAACCCGC TAAGAACCTC
     4981 AAGATGCCCG GCGTCTACTA TGTGGACAGA AGACTGGAAA GAATCAAGGA GGCCGACAAA
     5041 GAGACCTACG TCGAGCAGCA CGAGGTGGCT GTGGCCAGAT ACTGCGACCT CCCTAGCAAA
     5101 CTGGGGCACA gAgtctaATA ATCGCTGGGA CGCCCGGCGG CCGCggaaac acagAAAAAA
     5161 GCCCGCACCT GACAGTGCGG GCTTTTTTTT Tcgaccaaag gTAGCGAACG ACGAGTCACT
     5221 GTTGAGGATA AATACTTTCT CTACTAGGCG CCTGTTACAC AGGTCCTCAG CGGCGCGCCT
     5281 TTGTCGGTGA ACGCTCTCCT GAGTAGGACA AATCCGCCGG GAGCGGATTT GAACGTTGTG
     5341 AAGCAACGGC CCGGAGGGTG GCGGGCAGGA CGCCCGCCAT AAACTGCCAG GCATCAAACT
     5401 AAGCAGAAGG CCATCCTGAC GGATGGCCTT TTTGCGTTTC AGATCTACCG GTaaaccagc
     5461 aatagacata agcggctatt taacgaccct gccctgaacc gacgacaagc tgacgaccgg
     5521 gtctccgcaa gtggcacttt tcggggaaat gtgcgcggaa cccctatttg tttatttttc
     5581 taaatacatt caaatatgta tccgctcatg aattaattct tagaaaaact catcgagcat
     5641 caaatgaaac tgcaatttat tcatatcagg attatcaata ccatattttt gaaaaagccg
     5701 tttctgtaat gaaggagaaa actcaccgag gcagttccat aggatggcaa gatcctggta
     5761 tcggtctgcg attccgactc gtccaacatc aatacaacct attaatttcc cctcgtcaaa
     5821 aataaggtta tcaagtgaga aatcaccatg agtgacgact gaatccggtg agaatggcaa
     5881 aagtttatgc atttctttcc agacttgttc aacaggccag ccattacgct cgtcatcaaa
     5941 atcactcgca tcaaccaaac cgttattcat tcgtgattgc gcctgagcga gacgaaatac
     6001 gcggtcgctg ttaaaaggac aattacaaac aggaatcgaa tgcaaccggc gcaggaacac
     6061 tgccagcgca tcaacaatat tttcacctga atcaggatat tcttctaata cctggaatgc
     6121 tgttttcccg gggatcgcag tggtgagtaa ccatgcatca tcaggagtac ggataaaatg
     6181 cttgatggtc ggaagaggca taaattccgt cagccagttt agtctgacca tctcatctgt
     6241 aacatcattg gcaacgctac ctttgccatg tttcagaaac aactctggcg catcgggctt
     6301 cccatacaat cgatagattg tcgcacctga ttgcccgaca ttatcgcgag cccatttata
     6361 cccatataaa tcagcatcca tgttggaatt taatcgcggc ctagagcaag acgtttcccg
     6421 ttgaatatgg ctcatactct tcctttttca atattattga agcatttatc agggttattg
     6481 tctcatgagc ggatacatat ttgaatgtat ttagaaaaat aaacaaatag gcatgctagc
     6541 gcagaaacgt cctagaagat gccaggagga tacttagcag agagacaata aggccggagc
     6601 gaagccgttt ttccataggc tccgcccccc tgacgaacat cacgaaatct gacgctcaaa
     6661 tcagtggtgg cgaaacccga caggactata aagataccag gcgtttcccc ctgatggctc
     6721 cctcttgcgc tctcctgttc ccgtcctgcg gcgtccgtgt tgtggtggag gctttaccca
     6781 aatcaccacg tcccgttccg tgtagacagt tcgctccaag ctgggctgtg tgcaagaacc
     6841 ccccgttcag cccgactgct gcgccttatc cggtaactat catcttgagt ccaacccgga
     6901 aagacacgac aaaacgccac tggcagcagc cattggtaac tgagaattag tggatttaga
     6961 tatcgagagt cttgaagtgg tggcctaaca gaggctacac tgaaaggaca gtatttggta
     7021 tctgcgctcc actaaagcca gttaccaggt taagcagttc cccaactgac ttaaccttcg
     7081 atcaaaccgc ctccccaggc ggttttttcg tttacagagc aggagattac gacgatcgta
     7141 aaaggatctc aagaagatcc tttacggatt cccgacacca tcactctaga tttcagtgca
     7201 atttatctct tcaaatgtag cacctgaagt cagccccata cgatataagt tgtaattctc
     7261 atgttagtca tgccccgcgc ccaccggaag gagctgactg ggttgCTCCT AgGGTCTGAT
     7321 TCGTTACCAA TTATGACAAC TTGACGGCTA CATCATTCAC TTTTTCTTCA CAACCGGCAC
     7381 GGAACTCGCT CGGGCTGGCC CCGGTGCATT TTTTAAATAC CCGCGAGAAA TAGAGTTGAT
     7441 CGTCAAAACC AACATTGCGA CCGACGGTGG CGATAGGCAT CCGGGTGGTG CTCAAAAGCA
     7501 GCTTCGCCTG GCTGATACGT TGGTCCTCGC GCCAGCTTAA GACGCTAATC CCTAACTGCT
     7561 GGCGGAAAAG ATGTGACAGA CGCGACGGCG ACAAGCAAAC ATGCTGTGCG ACGCTGGCGA
     7621 TATCAAAATT GCTGTCTGCC AGGTGATCGC TGATGTACTG ACAAGCCTCG CGTACCCGAT
     7681 TATCCATCGG TGGATGGAGC GACTCGTTAA TCGCTTCCAT GCGCCGCAGT AACAATTGCT
     7741 CAAGCAGATT TATCGCCAGC AGCTCCGAAT AGCGCCCTTC CCCTTGCCCG GCGTTAATGA
     7801 TTTGCCCAAA CAGGTCGCTG AAATGCGGCT GGTGCGCTTC ATCCGGGCGA AAGAACCCCG
     7861 TATTGGCAAA TATTGACGGC CAGTTAAGCC ATTCATGCCA GTAGGCGCGC GGACGAAAGT
     7921 AAACCCACTG GTGATACCAT TCGCGAGCCT CCGGATGACG ACCGTAGTGA TGAATCTCTC
     7981 CTGGCGGGAA CAGCAAAATA TCACCCGGTC GGCAAACAAA TTCTCGTCCC TGATTTTTCA
     8041 CCACCCCCTG ACCGCGAATG GTGAGATTGA GAATATAACC TTTCATTCCC AGCGGTCGGT
     8101 CGATAAAAAA ATCGAGATAA CCGTTGGCCT CAATCGGCGT TAAACCCGCC ACCAGATGGG
     8161 CATTAAACGA GTATCCCGGC AGCAGGGGAT CATTTTGCGC TTCAGCCAT
//
