# Supplementary material for: Robustness and innovation in synthetic genotype networks
Source: Nat Commun. 2023 Apr 28;14:2454. doi: 10.1038/s41467-023-38033-3 (PMC10147661; doi:10.1038/s41467-023-38033-3)
Supplement: Supplementary file 6 — Supplementary Data 2 [file 41467_2023_38033_MOESM6_ESM.zip › Data_S2/Data_S2_2c-CT.6.gb]

LOCUS       2c-CT.6                 8205 bp ds-DNA     circular     07-JUL-2022
DEFINITION  .
KEYWORDS    "or pN1-011 + pN2-011 + pN3-011" "pN1-006.2 + pN2-007 + pN3-007"   
FEATURES             Location/Qualifiers
     promoter        274..302
                     /label="P(BAD) promoter"
                     /ApEinfo_revcolor=#ffef86
                     /ApEinfo_fwdcolor=#ffef86
     misc_feature    315..320
                     /label="EcoRI"
                     /ApEinfo_revcolor=#ff9ccd
                     /ApEinfo_fwdcolor=#ff9ccd
     misc_feature    321..350
                     /label="Linker_14"
                     /ApEinfo_revcolor=#f8d3a9
                     /ApEinfo_fwdcolor=#f8d3a9
     misc_feature    351..356
                     /label="SacI"
                     /ApEinfo_revcolor=#ff9ccd
                     /ApEinfo_fwdcolor=#ff9ccd
     misc_feature    357..371
                     /label="Prefix"
                     /ApEinfo_revcolor=#b1ff67
                     /ApEinfo_fwdcolor=#b1ff67
     misc_feature    372..391
                     /label="Csy4 site"
                     /ApEinfo_revcolor=#c7b0e3
                     /ApEinfo_fwdcolor=#c7b0e3
     misc_feature    392..493
                     /label="sgRNA-1t4"
                     /ApEinfo_revcolor=#84b0dc
                     /ApEinfo_fwdcolor=#84b0dc
     misc_feature    494..513
                     /label="Csy4 site"
                     /ApEinfo_revcolor=#c7b0e3
                     /ApEinfo_fwdcolor=#c7b0e3
     misc_feature    514..528
                     /label="Suffix"
                     /ApEinfo_revcolor=#b1ff67
                     /ApEinfo_fwdcolor=#b1ff67
     misc_feature    529..558
                     /label="Linker_1"
                     /ApEinfo_revcolor=#f8d3a9
                     /ApEinfo_fwdcolor=#f8d3a9
     misc_feature    559..573
                     /label="Prefix"
                     /ApEinfo_revcolor=#b1ff67
                     /ApEinfo_fwdcolor=#b1ff67
     misc_feature    574..593
                     /label="Csy4 site"
                     /ApEinfo_revcolor=#c7b0e3
                     /ApEinfo_fwdcolor=#c7b0e3
     misc_feature    594..699
                     /label="sgRNA-2"
                     /ApEinfo_revcolor=#84b0dc
                     /ApEinfo_fwdcolor=#84b0dc
     misc_feature    700..719
                     /label="Csy4 site"
                     /ApEinfo_revcolor=#c7b0e3
                     /ApEinfo_fwdcolor=#c7b0e3
     misc_feature    720..734
                     /label="Suffix"
                     /ApEinfo_revcolor=#b1ff67
                     /ApEinfo_fwdcolor=#b1ff67
     misc_feature    735..740
                     /label="XhoI"
                     /ApEinfo_revcolor=#ff9ccd
                     /ApEinfo_fwdcolor=#ff9ccd
     misc_feature    741..770
                     /label="Linker_0"
                     /ApEinfo_revcolor=#f8d3a9
                     /ApEinfo_fwdcolor=#f8d3a9
     misc_feature    771..785
                     /label="Prefix"
                     /ApEinfo_revcolor=#b1ff67
                     /ApEinfo_fwdcolor=#b1ff67
     misc_feature    786..805
                     /label="Csy4 site"
                     /ApEinfo_revcolor=#c7b0e3
                     /ApEinfo_fwdcolor=#c7b0e3
     misc_feature    806..839
                     /label="RBS"
                     /ApEinfo_revcolor=#7ea7d8
                     /ApEinfo_fwdcolor=#7ea7d8
     misc_feature    840..1493
                     /label="mKO2"
                     /ApEinfo_revcolor=#faac61
                     /ApEinfo_fwdcolor=#faac61
     misc_feature    1494..1880
                     /label="MarA"
                     /ApEinfo_revcolor=#75c6a9
                     /ApEinfo_fwdcolor=#75c6a9
     misc_feature    1881..1895
                     /label="Suffix"
                     /ApEinfo_revcolor=#b1ff67
                     /ApEinfo_fwdcolor=#b1ff67
     misc_feature    1896..1901
                     /label="NcoI"
                     /ApEinfo_revcolor=#ff9ccd
                     /ApEinfo_fwdcolor=#ff9ccd
     misc_feature    1902..1991
                     /label="ECK120029600 Terminator"
                     /ApEinfo_revcolor=#b4abac
                     /ApEinfo_fwdcolor=#b4abac
     misc_feature    1992..2191
                     /label="Spacer 1"
                     /ApEinfo_revcolor=#f8d3a9
                     /ApEinfo_fwdcolor=#f8d3a9
     misc_feature    2192..2197
                     /label="HindIII"
                     /ApEinfo_revcolor=#ff9ccd
                     /ApEinfo_fwdcolor=#ff9ccd
     misc_feature    2198..2212
                     /label="Prefix"
                     /ApEinfo_revcolor=#b1ff67
                     /ApEinfo_fwdcolor=#b1ff67
     misc_feature    2213..2247
                     /label="P1 (BBa_J23100)"
                     /ApEinfo_revcolor=#ffef86
                     /ApEinfo_fwdcolor=#ffef86
     misc_feature    2248..2262
                     /label="Suffix"
                     /ApEinfo_revcolor=#b1ff67
                     /ApEinfo_fwdcolor=#b1ff67
     misc_feature    2263..2292
                     /label="Linker_24"
                     /ApEinfo_revcolor=#f8d3a9
                     /ApEinfo_fwdcolor=#f8d3a9
     misc_feature    2293..2307
                     /label="Prefix"
                     /ApEinfo_revcolor=#b1ff67
                     /ApEinfo_fwdcolor=#b1ff67
     misc_feature    complement(2308..2330)
                     /label="bs-1"
                     /ApEinfo_revcolor=#84b0dc
                     /ApEinfo_fwdcolor=#84b0dc
     misc_feature    2331..2345
                     /label="Suffix"
                     /ApEinfo_revcolor=#b1ff67
                     /ApEinfo_fwdcolor=#b1ff67
     misc_feature    2346..2375
                     /label="Linker_19"
                     /ApEinfo_revcolor=#f8d3a9
                     /ApEinfo_fwdcolor=#f8d3a9
     misc_feature    2376..2390
                     /label="Prefix"
                     /ApEinfo_revcolor=#b1ff67
                     /ApEinfo_fwdcolor=#b1ff67
     misc_feature    2391..2410
                     /label="Csy4 site"
                     /ApEinfo_revcolor=#c7b0e3
                     /ApEinfo_fwdcolor=#c7b0e3
     misc_feature    2411..2512
                     /label="sgRNA-4t4"
                     /ApEinfo_revcolor=#84b0dc
                     /ApEinfo_fwdcolor=#84b0dc
     misc_feature    2513..2532
                     /label="Csy4 site"
                     /ApEinfo_revcolor=#c7b0e3
                     /ApEinfo_fwdcolor=#c7b0e3
     misc_feature    2533..2547
                     /label="Suffix"
                     /ApEinfo_revcolor=#b1ff67
                     /ApEinfo_fwdcolor=#b1ff67
     misc_feature    2548..2553
                     /label="BamHI"
                     /ApEinfo_revcolor=#ff9ccd
                     /ApEinfo_fwdcolor=#ff9ccd
     misc_feature    2554..2583
                     /label="Linker_10"
                     /ApEinfo_revcolor=#f8d3a9
                     /ApEinfo_fwdcolor=#f8d3a9
     misc_feature    2584..2598
                     /label="Prefix"
                     /ApEinfo_revcolor=#b1ff67
                     /ApEinfo_fwdcolor=#b1ff67
     misc_feature    2599..2618
                     /label="Csy4 site"
                     /ApEinfo_revcolor=#c7b0e3
                     /ApEinfo_fwdcolor=#c7b0e3
     misc_feature    2619..2652
                     /label="RBS"
                     /ApEinfo_revcolor=#7ea7d8
                     /ApEinfo_fwdcolor=#7ea7d8
     gene            2653..3366
                     /label="sfGFP"
                     /ApEinfo_revcolor=#b1ff67
                     /ApEinfo_fwdcolor=#b1ff67
     misc_feature    3367..3432
                     /label="MarAn20"
                     /ApEinfo_revcolor=#75c6a9
                     /ApEinfo_fwdcolor=#75c6a9
     misc_feature    3433..3447
                     /label="Suffix"
                     /ApEinfo_revcolor=#b1ff67
                     /ApEinfo_fwdcolor=#b1ff67
     misc_feature    3448..3455
                     /label="SbfI"
                     /ApEinfo_revcolor=#ff9ccd
                     /ApEinfo_fwdcolor=#ff9ccd
     misc_feature    3456..3516
                     /label="L3S2P21 Terminator"
                     /ApEinfo_revcolor=#b4abac
                     /ApEinfo_fwdcolor=#b4abac
     misc_feature    3517..3716
                     /label="Spacer 2.5"
                     /ApEinfo_revcolor=#f8d3a9
                     /ApEinfo_fwdcolor=#f8d3a9
     misc_feature    3717..3722
                     /label="SalI"
                     /ApEinfo_revcolor=#ff9ccd
                     /ApEinfo_fwdcolor=#ff9ccd
     misc_feature    3723..3737
                     /label="Prefix"
                     /ApEinfo_revcolor=#b1ff67
                     /ApEinfo_fwdcolor=#b1ff67
     misc_feature    3738..3772
                     /label="P0.1 (BBa_J23150)"
                     /ApEinfo_revcolor=#ffef86
                     /ApEinfo_fwdcolor=#ffef86
     misc_feature    3773..3787
                     /label="Suffix"
                     /ApEinfo_revcolor=#b1ff67
                     /ApEinfo_fwdcolor=#b1ff67
     misc_feature    3788..3817
                     /label="Linker_25"
                     /ApEinfo_revcolor=#f8d3a9
                     /ApEinfo_fwdcolor=#f8d3a9
     misc_feature    3818..3832
                     /label="Prefix"
                     /ApEinfo_revcolor=#b1ff67
                     /ApEinfo_fwdcolor=#b1ff67
     misc_feature    complement(3833..3855)
                     /label="bs-2"
                     /ApEinfo_revcolor=#84b0dc
                     /ApEinfo_fwdcolor=#84b0dc
     misc_feature    3856..3870
                     /label="Suffix"
                     /ApEinfo_revcolor=#b1ff67
                     /ApEinfo_fwdcolor=#b1ff67
     misc_feature    3871..3900
                     /label="Linker_17"
                     /ApEinfo_revcolor=#f8d3a9
                     /ApEinfo_fwdcolor=#f8d3a9
     misc_feature    3901..3915
                     /label="Prefix"
                     /ApEinfo_revcolor=#b1ff67
                     /ApEinfo_fwdcolor=#b1ff67
     misc_feature    3916..3935
                     /label="Csy4 site"
                     /ApEinfo_revcolor=#c7b0e3
                     /ApEinfo_fwdcolor=#c7b0e3
     misc_feature    3936..4041
                     /label="sgRNA-1"
                     /ApEinfo_revcolor=#84b0dc
                     /ApEinfo_fwdcolor=#84b0dc
     misc_feature    4042..4061
                     /label="Csy4 site"
                     /ApEinfo_revcolor=#c7b0e3
                     /ApEinfo_fwdcolor=#c7b0e3
     misc_feature    4062..4076
                     /label="Suffix"
                     /ApEinfo_revcolor=#b1ff67
                     /ApEinfo_fwdcolor=#b1ff67
     misc_feature    4077..4082
                     /label="AatII"
                     /ApEinfo_revcolor=#ff9ccd
                     /ApEinfo_fwdcolor=#ff9ccd
     misc_feature    4083..4112
                     /label="Linker_11"
                     /ApEinfo_revcolor=#f8d3a9
                     /ApEinfo_fwdcolor=#f8d3a9
     misc_feature    4113..4127
                     /label="Prefix"
                     /ApEinfo_revcolor=#b1ff67
                     /ApEinfo_fwdcolor=#b1ff67
     misc_feature    4128..4147
                     /label="Csy4 site"
                     /ApEinfo_revcolor=#c7b0e3
                     /ApEinfo_fwdcolor=#c7b0e3
     misc_feature    4148..4181
                     /label="RBS"
                     /ApEinfo_revcolor=#7ea7d8
                     /ApEinfo_fwdcolor=#7ea7d8
     misc_feature    4182..4391
                     /label="RepA70"
                     /ApEinfo_revcolor=#75c6a9
                     /ApEinfo_fwdcolor=#75c6a9
     misc_feature    4392..5117
                     /label="mKate2"
                     /ApEinfo_revcolor=#d59687
                     /ApEinfo_fwdcolor=#d59687
     misc_feature    5118..5132
                     /label="Suffix"
                     /ApEinfo_revcolor=#b1ff67
                     /ApEinfo_fwdcolor=#b1ff67
     misc_feature    5133..5140
                     /label="NotI"
                     /ApEinfo_revcolor=#ff9ccd
                     /ApEinfo_fwdcolor=#ff9ccd
     misc_feature    5141..5197
                     /label="ECK120033737 Terminator"
                     /ApEinfo_revcolor=#b4abac
                     /ApEinfo_fwdcolor=#b4abac
     misc_feature    5198..5242
                     /label="Linker_8"
                     /ApEinfo_revcolor=#f8d3a9
                     /ApEinfo_fwdcolor=#f8d3a9
     misc_feature    5243..5248
                     /label="KasI"
                     /ApEinfo_revcolor=#ff9ccd
                     /ApEinfo_fwdcolor=#ff9ccd
     misc_feature    5249..5260
                     /label="Spacer 15"
                     /ApEinfo_revcolor=#f8d3a9
                     /ApEinfo_fwdcolor=#f8d3a9
     misc_feature    5261..5267
                     /label="BbvCI"
                     /ApEinfo_revcolor=#ff9ccd
                     /ApEinfo_fwdcolor=#ff9ccd
     misc_feature    5268..5275
                     /label="AscI"
                     /ApEinfo_revcolor=#ff9ccd
                     /ApEinfo_fwdcolor=#ff9ccd
     gene            complement(5616..6431)
                     /label="KanR"
                     /ApEinfo_revcolor=#d6b295
                     /ApEinfo_fwdcolor=#d6b295
     oriT            6541..7176
                     /label="ColA ori"
                     /ApEinfo_revcolor=#9eafd2
                     /ApEinfo_fwdcolor=#9eafd2
     gene            complement(7327..8205)
                     /label="araC"
                     /ApEinfo_revcolor=#d59687
                     /ApEinfo_fwdcolor=#d59687
ORIGIN
        1 ACTTTTCATA CTCCCGCCAT TCAGAGAAGA AACCAATTGT CCATATTGCA TCAGACATTG
       61 CCGTCACTGC GTCTTTTACT GGCTCTTCTC GCTAACCAAA CCGGTAACCC CGCTTATTAA
      121 AAGCATTCTG TAACAAAGCG GGACCAAAGC CATGACAAAA ACGCGTAACA AAAGTGTCTA
      181 TAATCACGGC AGAAAAGTCC ACATTGATTA TTTGCACGGC GTCACACTTT GCTATGCCAT
      241 AGCATTTTTA TCCATAAGAT TAGCGGtTCC TACCTGACGC TTTTTATCGC AACTCTCTAC
      301 TGTTTCTCCA TACCGAATTC ATAGGATAGA TTCTGGAAAC TTTACCGTCC GAGCTCCAGC
      361 CTGCGGTCCG GGTTCACTGC CGTATAGGCA GAAGCTAGAC TCTAGTGGTT TcAGAGCTAT
      421 GCTGGAAACA GCATAGCAAG TTgAAATAAG GCTAGTCCGT TATCAACTTG AAAAAGTGGC
      481 ACCGAGTCGG TGCGTTCACT GCCGTATAGG CAGTCGCTGG GACGCCCGGG GACTACACTT
      541 ACGAAACTAT TGATTGCTCA GCCTGCGGTC CGGGTTCACT GCCGTATAGG CAGATCAGTG
      601 TGTACTAAGT ACTGTTTcAG AGCTATGCTG GAAACAGCAT AGCAAGTTgA AATAAGGCTA
      661 GTCCGTTATC AACTTGAAAA AGTGGCACCG AGTCGGTGCG TTCACTGCCG TATAGGCAGT
      721 CGCTGGGACG CCCGCTCGAG CAATAAACAG TTGATAGGGC TTCTCCGTTA CAGCCTGCGG
      781 TCCGGGTTCA CTGCCGTATA GGCAGTAATT TTGTTTAACT TTAAGAAGGA GATATACATA
      841 TGGTTTCGGT TATCAAACCA GAGATGAAAA TGCGTTACTA TATGGATGGT TCAGTAAATG
      901 GTCACGAATT TACTATTGAG GGCGAGGGTA CGGGACGCCC ATACGAGGGG CACCAGGAAA
      961 TGACTTTACG CGTCACAATG GCTGAAGGCG GGCCTATGCC GTTTGCGTTC GATCTTGTTA
     1021 GTCATGTCTT TTGTTACGGT CACCGTGTAT TTACTAAATA CCCCGAGGAA ATTCCAGACT
     1081 ATTTCAAACA AGCCTTCCCG GAAGGTTTGT CTTGGGAGCG CAGTTTAGAG TTTGAAGACG
     1141 GTGGCTCGGC CAGCGTGTCA GCTCATATTA GTCTTCGCGG CAATACATTT TATCACAAGT
     1201 CAAAGTTCAC CGGCGTGAAC TTCCCCGCAG ACGGCCCAAT CATGCAGAAT CAAAGTGTTG
     1261 ATTGGGAACC GTCCACAGAG AAGATTACAG CTTCCGATGG AGTCTTAAAG GGCGATGTAA
     1321 CCATGTACTT AAAATTAGAA GGGGGAGGGA ACCATAAATG TCAGATGAAG ACTACCTATA
     1381 AGGCCGCAAA AGAGATTCTT GAAATGCCCG GAGACCACTA CATTGGGCAT CGTTTGGTCC
     1441 GTAAGACAGA AGGAAATATT ACTGAACAGG TCGAAGACGC TGTGGCACAC AGCATGTCCC
     1501 GCCGTAATAC TGACGCCATC ACAATCCACA GCATCCTGGA TTGGATTGAA GACAACTTGG
     1561 AGTCGCCGTT GAGTTTAGAA AAAGTTAGTG AACGTAGTGG TTACTCAAAG TGGCACCTTC
     1621 AGCGCATGTT TAAGAAGGAA ACGGGTCATT CATTGGGTCA ATATATTCGT TCTCGCAAGA
     1681 TGACTGAAAT TGCCCAGAAA TTGAAAGAGT CTAATGAACC TATTTTGTAC CTGGCGGAGC
     1741 GTTACGGCTT TGAAAGTCAG CAAACCCTTA CACGTACCTT CAAGAATTAC TTTGACGTTC
     1801 CACCACACAA ATATCGTATG ACCAACATGC AGGGTGAGTC ACGTTTTTTG CATCCGTTGA
     1861 ATCATTACAA TTCCTAATAA TCGCTGGGAC GCCCGCCATG GTTCAGCCAA AAAACTTAAG
     1921 ACCGCCGGTC TTGTCCACTA CCTTGCAGTA ATGCGGTGGA CAGGATCGGC GGTTTTCTTT
     1981 TCTCTTCTCA ATTCTTCTGA CCTGTAACGA ATAATAGATA GTAAAGTAGT CTCCGATTGA
     2041 GTTTTCTCTG CCGAGTCCCA CCCAGTTCTG TGATTTCAGT AAGTTGGTAA TTGATACACT
     2101 GTTGCGAGAA CTGCTGCCTG GTAGTAGATA GGTTGTTATT GAGTAAGAAG GTAAAGTGAA
     2161 CGAAATCCCT GAAACTGAGA CTGTAGAAAA TAAGCTTCAG CCTGCGGTCC GGttgacggc
     2221 tagctcagtc ctaggtacag tgctagcTCG CTGGGACGCC CGAGATAGCC GTTACACAGG
     2281 TGACACTTAT TTCAGCCTGC GGTCCGGcca CACTAGAGTC TAGCTTGAGA TCGCTGGGAC
     2341 GCCCGTGAAC AGTTGCTCTG ATTGAAACCA CGATTCAGCC TGCGGTCCGG GTTCACTGCC
     2401 GTATAGGCAG CATCTTAGAG TATGTAGTTT cAGAGCTATG CTGGAAACAG CATAGCAAGT
     2461 TgAAATAAGG CTAGTCCGTT ATCAACTTGA AAAAGTGGCA CCGAGTCGGT GCGTTCACTG
     2521 CCGTATAGGC AGTCGCTGGG ACGCCCGGGA TCCAAGAGAT TTCTACACGA TTGAGCACTG
     2581 TCTCAGCCTG CGGTCCGGGT TCACTGCCGT ATAGGCAGTA ATTTTGTTTA ACTTTAAGAA
     2641 GGAGATATAC ATATGCGTAA AGGCGAAGAA CTGTTTACCG GTGTGGTTCC GATTCTGGTG
     2701 GAACTGGACG GCGATGTTAA TGGTCATAAA TTCAGTGTTC GCGGCGAAGG TGAAGGCGAT
     2761 GCGACGAACG GCAAACTGAC CCTGAAATTT ATCTGCACCA CGGGTAAACT GCCGGTCCCG
     2821 TGGCCGACGC TGGTGACCAC GCTGACCTAT GGCGTTCAAT GTTTTGCGCG TTACCCGGAT
     2881 CACATGAAAC AGCACGACTT TTTCAAATCG GCCATGCCGG AAGGCTATGT GCAGGAACGT
     2941 ACGATTAGCT TTAAAGACGA TGGTACGTAT AAAACCCGCG CGGAAGTGAA ATTCGAAGGC
     3001 GATACCCTGG TTAACCGTAT CGAACTGAAA GGTATCGATT TCAAAGAAGA CGGCAATATT
     3061 CTGGGTCATA AACTGGAATA TAACTTCAAT TCCCACAACG TGTACATCAC CGCGGATAAA
     3121 CAGAAAAACG GCATTAAAGC CAATTTCAAA ATCCGCCATA ATGTGGAAGA TGGTAGCGTT
     3181 CAGCTGGCCG ACCACTATCA GCAAAACACG CCGATTGGTG ATGGCCCGGT CCTGCTGCCG
     3241 GACAATCACT ACCTGAGTAC CCAGTCCGTG CTGTCAAAAG ATCCGAACGA AAAACGTGAC
     3301 CACATGGTCC TGCTGGAATT TGTGACGGCT GCGGGTATCA CCCACGGCAT GGACGAACTG
     3361 TATAAAATGT CCCGCCGTAA TACTGACGCC ATCACAATCC ACAGCATCCT GGATTGGATT
     3421 GAAGACTAAT AATCGCTGGG ACGCCCGCCT GCAGGCTCGG TACCAAATTC CAGAAAAGAG
     3481 GCCTCCCGAA AGGGGGGCCT TTTTTCGTTT TGGTCCTAAT AGATAAAGGA TAGGTCTGGT
     3541 AGTGTTGTTC GTTCTCGCAG GTAAATCAAT AATACTCAGC AGTTCCGTAG ACTTTTCAGT
     3601 GGGACAGGGT AGCGATAACA GATAGATTGT AATAAGACAC AGTAGGTGCT CGTAGTTGCG
     3661 TGAAGAGAAC CGCTCAGGAA ATCCAGTCAG AAGTATTGGT AATCGTTGAA AACTCAGTCG
     3721 ACCAGCCTGC GGTCCGGTTT ACGGCTAGCT CAGTCCTAGG TATTATGCTA GCTCGCTGGG
     3781 ACGCCCGAGT GACGACTGCG AAGTAACCTC TATTTATCAG CCTGCGGTCC GGccaAGTAC
     3841 TTAGTACACA CTGATTCGCT GGGACGCCCG GTAGTGCTTA TCAGACCCAA TACTGTTGAA
     3901 CAGCCTGCGG TCCGGGTTCA CTGCCGTATA GGCAGTCTCA AGCTAGACTC TAGTGGTTTc
     3961 AGAGCTATGC TGGAAACAGC ATAGCAAGTT gAAATAAGGC TAGTCCGTTA TCAACTTGAA
     4021 AAAGTGGCAC CGAGTCGGTG CGTTCACTGC CGTATAGGCA GTCGCTGGGA CGCCCGGACG
     4081 TCCTATTACA CTCGTCGTTG GAAACTGAAG ATCAGCCTGC GGTCCGGGTT CACTGCCGTA
     4141 TAGGCAGTAA TTTTGTTTAA CTTTAAGAAG GAGATATACA TATGAATCAG TCATTCATCT
     4201 CGGACATCTT ATATGCCGAC ATCGAATCGA AGGCTAAGGA ACTTACAGTC AATTCCAACA
     4261 ATACTGTCCA GCCGGTCGCG CTTATGCGCT TAGGAGTTTT CGTTCCCAAA CCTTCCAAGA
     4321 GCAAAGGAGA AAGTAAGGAA ATTGACGCCA CCAAAGCCTT CTCTCAACTG GAGATTGCTA
     4381 AAGCAGAGGG Catggttagt aaaggagaag aaaataacat ggcaCTGATT AAGGAGAACA
     4441 TGCACATGAA GCTGTACATG GAGGGCACCG TGAACAACCA CCACTTCAAG TGCACATCCG
     4501 AGGGCGAAGG CAAGCCCTAC GAGGGCACCC AGACCATGAG AATCAAGgcc GTCGAGGGCG
     4561 GCCCTCTCCC CTTCGCCTTC GACATCCTGG CTACCAGCTT CATGTACGGC AGCAAAACCT
     4621 TCATCAACCA CACCCAGGGC ATCCCCGACT TCTTTAAGCA GTCCTTCCCT GAGGGCTTCA
     4681 CATGGGAGAG AGTCACCACA TACGAAGACG GGGGCGTGCT GACCGCTACC CAGGACACCA
     4741 GCCTCCAGGA CGGCTGCCTC ATCTACAACG TCAAGATCAG AGGGGTGAAC TTCCCATCCA
     4801 ACGGCCCTGT GATGCAGAAG AAAACACTCG GCTGGGAGGC CTCCACCGAG accCTGTACC
     4861 CCGCTGACGG CGGCCTGGAA GGCAGAgcCG ACATGGCCCT GAAGCTCGTG GGCGGGGGCC
     4921 ACCTGATCTG CAACTTGAAG ACCACATACA GATCCAAGAA ACCCGCTAAG AACCTCAAGA
     4981 TGCCCGGCGT CTACTATGTG GACAGAAGAC TGGAAAGAAT CAAGGAGGCC GACAAAGAGA
     5041 CCTACGTCGA GCAGCACGAG GTGGCTGTGG CCAGATACTG CGACCTCCCT AGCAAACTGG
     5101 GGCACAgAgt ctaATAATCG CTGGGACGCC CGGCGGCCGC ggaaacacag AAAAAAGCCC
     5161 GCACCTGACA GTGCGGGCTT TTTTTTTcga ccaaaggTAG CGAACGACGA GTCACTGTTG
     5221 AGGATAAATA CTTTCTCTAC TAGGCGCCTG TTACACAGGT CCTCAGCGGC GCGCCTTTGT
     5281 CGGTGAACGC TCTCCTGAGT AGGACAAATC CGCCGGGAGC GGATTTGAAC GTTGTGAAGC
     5341 AACGGCCCGG AGGGTGGCGG GCAGGACGCC CGCCATAAAC TGCCAGGCAT CAAACTAAGC
     5401 AGAAGGCCAT CCTGACGGAT GGCCTTTTTG CGTTTCAGAT CTACCGGTaa accagcaata
     5461 gacataagcg gctatttaac gaccctgccc tgaaccgacg acaagctgac gaccgggtct
     5521 ccgcaagtgg cacttttcgg ggaaatgtgc gcggaacccc tatttgttta tttttctaaa
     5581 tacattcaaa tatgtatccg ctcatgaatt aattcttaga aaaactcatc gagcatcaaa
     5641 tgaaactgca atttattcat atcaggatta tcaataccat atttttgaaa aagccgtttc
     5701 tgtaatgaag gagaaaactc accgaggcag ttccatagga tggcaagatc ctggtatcgg
     5761 tctgcgattc cgactcgtcc aacatcaata caacctatta atttcccctc gtcaaaaata
     5821 aggttatcaa gtgagaaatc accatgagtg acgactgaat ccggtgagaa tggcaaaagt
     5881 ttatgcattt ctttccagac ttgttcaaca ggccagccat tacgctcgtc atcaaaatca
     5941 ctcgcatcaa ccaaaccgtt attcattcgt gattgcgcct gagcgagacg aaatacgcgg
     6001 tcgctgttaa aaggacaatt acaaacagga atcgaatgca accggcgcag gaacactgcc
     6061 agcgcatcaa caatattttc acctgaatca ggatattctt ctaatacctg gaatgctgtt
     6121 ttcccgggga tcgcagtggt gagtaaccat gcatcatcag gagtacggat aaaatgcttg
     6181 atggtcggaa gaggcataaa ttccgtcagc cagtttagtc tgaccatctc atctgtaaca
     6241 tcattggcaa cgctaccttt gccatgtttc agaaacaact ctggcgcatc gggcttccca
     6301 tacaatcgat agattgtcgc acctgattgc ccgacattat cgcgagccca tttataccca
     6361 tataaatcag catccatgtt ggaatttaat cgcggcctag agcaagacgt ttcccgttga
     6421 atatggctca tactcttcct ttttcaatat tattgaagca tttatcaggg ttattgtctc
     6481 atgagcggat acatatttga atgtatttag aaaaataaac aaataggcat gctagcgcag
     6541 aaacgtccta gaagatgcca ggaggatact tagcagagag acaataaggc cggagcgaag
     6601 ccgtttttcc ataggctccg cccccctgac gaacatcacg aaatctgacg ctcaaatcag
     6661 tggtggcgaa acccgacagg actataaaga taccaggcgt ttccccctga tggctccctc
     6721 ttgcgctctc ctgttcccgt cctgcggcgt ccgtgttgtg gtggaggctt tacccaaatc
     6781 accacgtccc gttccgtgta gacagttcgc tccaagctgg gctgtgtgca agaacccccc
     6841 gttcagcccg actgctgcgc cttatccggt aactatcatc ttgagtccaa cccggaaaga
     6901 cacgacaaaa cgccactggc agcagccatt ggtaactgag aattagtgga tttagatatc
     6961 gagagtcttg aagtggtggc ctaacagagg ctacactgaa aggacagtat ttggtatctg
     7021 cgctccacta aagccagtta ccaggttaag cagttcccca actgacttaa ccttcgatca
     7081 aaccgcctcc ccaggcggtt ttttcgttta cagagcagga gattacgacg atcgtaaaag
     7141 gatctcaaga agatccttta cggattcccg acaccatcac tctagatttc agtgcaattt
     7201 atctcttcaa atgtagcacc tgaagtcagc cccatacgat ataagttgta attctcatgt
     7261 tagtcatgcc ccgcgcccac cggaaggagc tgactgggtt gCTCCTAgGG TCTGATTCGT
     7321 TACCAATTAT GACAACTTGA CGGCTACATC ATTCACTTTT TCTTCACAAC CGGCACGGAA
     7381 CTCGCTCGGG CTGGCCCCGG TGCATTTTTT AAATACCCGC GAGAAATAGA GTTGATCGTC
     7441 AAAACCAACA TTGCGACCGA CGGTGGCGAT AGGCATCCGG GTGGTGCTCA AAAGCAGCTT
     7501 CGCCTGGCTG ATACGTTGGT CCTCGCGCCA GCTTAAGACG CTAATCCCTA ACTGCTGGCG
     7561 GAAAAGATGT GACAGACGCG ACGGCGACAA GCAAACATGC TGTGCGACGC TGGCGATATC
     7621 AAAATTGCTG TCTGCCAGGT GATCGCTGAT GTACTGACAA GCCTCGCGTA CCCGATTATC
     7681 CATCGGTGGA TGGAGCGACT CGTTAATCGC TTCCATGCGC CGCAGTAACA ATTGCTCAAG
     7741 CAGATTTATC GCCAGCAGCT CCGAATAGCG CCCTTCCCCT TGCCCGGCGT TAATGATTTG
     7801 CCCAAACAGG TCGCTGAAAT GCGGCTGGTG CGCTTCATCC GGGCGAAAGA ACCCCGTATT
     7861 GGCAAATATT GACGGCCAGT TAAGCCATTC ATGCCAGTAG GCGCGCGGAC GAAAGTAAAC
     7921 CCACTGGTGA TACCATTCGC GAGCCTCCGG ATGACGACCG TAGTGATGAA TCTCTCCTGG
     7981 CGGGAACAGC AAAATATCAC CCGGTCGGCA AACAAATTCT CGTCCCTGAT TTTTCACCAC
     8041 CCCCTGACCG CGAATGGTGA GATTGAGAAT ATAACCTTTC ATTCCCAGCG GTCGGTCGAT
     8101 AAAAAAATCG AGATAACCGT TGGCCTCAAT CGGCGTTAAA CCCGCCACCA GATGGGCATT
     8161 AAACGAGTAT CCCGGCAGCA GGGGATCATT TTGCGCTTCA GCCAT
//
