# Supplementary material for: Robustness and innovation in synthetic genotype networks
Source: Nat Commun. 2023 Apr 28;14:2454. doi: 10.1038/s41467-023-38033-3 (PMC10147661; doi:10.1038/s41467-023-38033-3)
Supplement: Supplementary file 6 — Supplementary Data 2 [file 41467_2023_38033_MOESM6_ESM.zip › Data_S2/Data_S2_2c-NF-1.gb]

LOCUS       2c-NF.1                 8416 bp ds-DNA     circular     07-JUL-2022
DEFINITION  .
KEYWORDS    "or pN1-011 + pN2-011 + pN3-011" "pN1-006.2 + pN2-007 + pN3-007"   
FEATURES             Location/Qualifiers
     promoter        274..302
                     /label="P(BAD) promoter"
                     /ApEinfo_revcolor=#ffef86
                     /ApEinfo_fwdcolor=#ffef86
     misc_feature    315..320
                     /label="EcoRI"
                     /ApEinfo_revcolor=#ff9ccd
                     /ApEinfo_fwdcolor=#ff9ccd
     misc_feature    321..350
                     /label="Linker_14"
                     /ApEinfo_revcolor=#f8d3a9
                     /ApEinfo_fwdcolor=#f8d3a9
     misc_feature    351..356
                     /label="SacI"
                     /ApEinfo_revcolor=#ff9ccd
                     /ApEinfo_fwdcolor=#ff9ccd
     misc_feature    357..371
                     /label="Prefix"
                     /ApEinfo_revcolor=#b1ff67
                     /ApEinfo_fwdcolor=#b1ff67
     misc_feature    372..391
                     /label="Csy4 site"
                     /ApEinfo_revcolor=#c7b0e3
                     /ApEinfo_fwdcolor=#c7b0e3
     misc_feature    392..497
                     /label="sgRNA-1"
                     /ApEinfo_revcolor=#84b0dc
                     /ApEinfo_fwdcolor=#84b0dc
     misc_feature    498..517
                     /label="Csy4 site"
                     /ApEinfo_revcolor=#c7b0e3
                     /ApEinfo_fwdcolor=#c7b0e3
     misc_feature    518..532
                     /label="Suffix"
                     /ApEinfo_revcolor=#b1ff67
                     /ApEinfo_fwdcolor=#b1ff67
     misc_feature    533..562
                     /label="Linker_1"
                     /ApEinfo_revcolor=#f8d3a9
                     /ApEinfo_fwdcolor=#f8d3a9
     misc_feature    563..577
                     /label="Prefix"
                     /ApEinfo_revcolor=#b1ff67
                     /ApEinfo_fwdcolor=#b1ff67
     misc_feature    578..597
                     /label="Csy4 site"
                     /ApEinfo_revcolor=#c7b0e3
                     /ApEinfo_fwdcolor=#c7b0e3
     misc_feature    598..703
                     /label="sgRNA-2"
                     /ApEinfo_revcolor=#84b0dc
                     /ApEinfo_fwdcolor=#84b0dc
     misc_feature    704..723
                     /label="Csy4 site"
                     /ApEinfo_revcolor=#c7b0e3
                     /ApEinfo_fwdcolor=#c7b0e3
     misc_feature    724..738
                     /label="Suffix"
                     /ApEinfo_revcolor=#b1ff67
                     /ApEinfo_fwdcolor=#b1ff67
     misc_feature    739..744
                     /label="XhoI"
                     /ApEinfo_revcolor=#ff9ccd
                     /ApEinfo_fwdcolor=#ff9ccd
     misc_feature    745..774
                     /label="Linker_0"
                     /ApEinfo_revcolor=#f8d3a9
                     /ApEinfo_fwdcolor=#f8d3a9
     misc_feature    775..789
                     /label="Prefix"
                     /ApEinfo_revcolor=#b1ff67
                     /ApEinfo_fwdcolor=#b1ff67
     misc_feature    790..809
                     /label="Csy4 site"
                     /ApEinfo_revcolor=#c7b0e3
                     /ApEinfo_fwdcolor=#c7b0e3
     misc_feature    810..843
                     /label="RBS"
                     /ApEinfo_revcolor=#7ea7d8
                     /ApEinfo_fwdcolor=#7ea7d8
     misc_feature    844..1497
                     /label="mKO2"
                     /ApEinfo_revcolor=#faac61
                     /ApEinfo_fwdcolor=#faac61
     misc_feature    1498..1884
                     /label="MarA"
                     /ApEinfo_revcolor=#75c6a9
                     /ApEinfo_fwdcolor=#75c6a9
     misc_feature    1885..1899
                     /label="Suffix"
                     /ApEinfo_revcolor=#b1ff67
                     /ApEinfo_fwdcolor=#b1ff67
     misc_feature    1900..1905
                     /label="NcoI"
                     /ApEinfo_revcolor=#ff9ccd
                     /ApEinfo_fwdcolor=#ff9ccd
     misc_feature    1906..1995
                     /label="ECK120029600 Terminator"
                     /ApEinfo_revcolor=#b4abac
                     /ApEinfo_fwdcolor=#b4abac
     misc_feature    1996..2195
                     /label="Spacer 1"
                     /ApEinfo_revcolor=#f8d3a9
                     /ApEinfo_fwdcolor=#f8d3a9
     misc_feature    2196..2201
                     /label="HindIII"
                     /ApEinfo_revcolor=#ff9ccd
                     /ApEinfo_fwdcolor=#ff9ccd
     misc_feature    2202..2216
                     /label="Prefix"
                     /ApEinfo_revcolor=#b1ff67
                     /ApEinfo_fwdcolor=#b1ff67
     misc_feature    2217..2251
                     /label="P1 (BBa_J23100)"
                     /ApEinfo_revcolor=#ffef86
                     /ApEinfo_fwdcolor=#ffef86
     misc_feature    2252..2266
                     /label="Suffix"
                     /ApEinfo_revcolor=#b1ff67
                     /ApEinfo_fwdcolor=#b1ff67
     misc_feature    2267..2296
                     /label="Linker_24"
                     /ApEinfo_revcolor=#f8d3a9
                     /ApEinfo_fwdcolor=#f8d3a9
     misc_feature    2297..2311
                     /label="Prefix"
                     /ApEinfo_revcolor=#b1ff67
                     /ApEinfo_fwdcolor=#b1ff67
     misc_feature    complement(2312..2334)
                     /label="bs-1"
                     /ApEinfo_revcolor=#84b0dc
                     /ApEinfo_fwdcolor=#84b0dc
     misc_feature    2335..2349
                     /label="Suffix"
                     /ApEinfo_revcolor=#b1ff67
                     /ApEinfo_fwdcolor=#b1ff67
     misc_feature    2350..2379
                     /label="Linker_19"
                     /ApEinfo_revcolor=#f8d3a9
                     /ApEinfo_fwdcolor=#f8d3a9
     misc_feature    2380..2394
                     /label="Prefix"
                     /ApEinfo_revcolor=#b1ff67
                     /ApEinfo_fwdcolor=#b1ff67
     misc_feature    2395..2414
                     /label="Csy4 site"
                     /ApEinfo_revcolor=#c7b0e3
                     /ApEinfo_fwdcolor=#c7b0e3
     misc_feature    2415..2520
                     /label="sgRNA-4"
                     /ApEinfo_revcolor=#84b0dc
                     /ApEinfo_fwdcolor=#84b0dc
     misc_feature    2521..2540
                     /label="Csy4 site"
                     /ApEinfo_revcolor=#c7b0e3
                     /ApEinfo_fwdcolor=#c7b0e3
     misc_feature    2541..2555
                     /label="Suffix"
                     /ApEinfo_revcolor=#b1ff67
                     /ApEinfo_fwdcolor=#b1ff67
     misc_feature    2556..2561
                     /label="BamHI"
                     /ApEinfo_revcolor=#ff9ccd
                     /ApEinfo_fwdcolor=#ff9ccd
     misc_feature    2562..2591
                     /label="Linker_10"
                     /ApEinfo_revcolor=#f8d3a9
                     /ApEinfo_fwdcolor=#f8d3a9
     misc_feature    2592..2606
                     /label="Prefix"
                     /ApEinfo_revcolor=#b1ff67
                     /ApEinfo_fwdcolor=#b1ff67
     misc_feature    2607..2626
                     /label="Csy4 site"
                     /ApEinfo_revcolor=#c7b0e3
                     /ApEinfo_fwdcolor=#c7b0e3
     misc_feature    2627..2660
                     /label="RBS"
                     /ApEinfo_revcolor=#7ea7d8
                     /ApEinfo_fwdcolor=#7ea7d8
     gene            2661..3374
                     /label="sfGFP"
                     /ApEinfo_revcolor=#b1ff67
                     /ApEinfo_fwdcolor=#b1ff67
     misc_feature    3375..3440
                     /label="MarAn20"
                     /ApEinfo_revcolor=#75c6a9
                     /ApEinfo_fwdcolor=#75c6a9
     misc_feature    3441..3455
                     /label="Suffix"
                     /ApEinfo_revcolor=#b1ff67
                     /ApEinfo_fwdcolor=#b1ff67
     misc_feature    3456..3463
                     /label="SbfI"
                     /ApEinfo_revcolor=#ff9ccd
                     /ApEinfo_fwdcolor=#ff9ccd
     misc_feature    3464..3524
                     /label="L3S2P21 Terminator"
                     /ApEinfo_revcolor=#b4abac
                     /ApEinfo_fwdcolor=#b4abac
     misc_feature    3525..3724
                     /label="Spacer 2.5"
                     /ApEinfo_revcolor=#f8d3a9
                     /ApEinfo_fwdcolor=#f8d3a9
     misc_feature    3725..3730
                     /label="SalI"
                     /ApEinfo_revcolor=#ff9ccd
                     /ApEinfo_fwdcolor=#ff9ccd
     misc_feature    3731..3745
                     /label="Prefix"
                     /ApEinfo_revcolor=#b1ff67
                     /ApEinfo_fwdcolor=#b1ff67
     misc_feature    3746..3780
                     /label="P1 (BBa_J23100)"
                     /ApEinfo_revcolor=#ffef86
                     /ApEinfo_fwdcolor=#ffef86
     misc_feature    3781..3795
                     /label="Suffix"
                     /ApEinfo_revcolor=#b1ff67
                     /ApEinfo_fwdcolor=#b1ff67
     misc_feature    3796..3825
                     /label="Linker_25"
                     /ApEinfo_revcolor=#f8d3a9
                     /ApEinfo_fwdcolor=#f8d3a9
     misc_feature    3826..3840
                     /label="Prefix"
                     /ApEinfo_revcolor=#b1ff67
                     /ApEinfo_fwdcolor=#b1ff67
     misc_feature    complement(3841..3863)
                     /label="bs-2"
                     /ApEinfo_revcolor=#84b0dc
                     /ApEinfo_fwdcolor=#84b0dc
     misc_feature    3864..3983
                     /label="Spacer 2.2 (partial)"
                     /ApEinfo_revcolor=#f8d3a9
                     /ApEinfo_fwdcolor=#f8d3a9
     misc_feature    3984..3998
                     /label="Suffix"
                     /ApEinfo_revcolor=#b1ff67
                     /ApEinfo_fwdcolor=#b1ff67
     misc_feature    3999..4028
                     /label="Linker_21"
                     /ApEinfo_revcolor=#f8d3a9
                     /ApEinfo_fwdcolor=#f8d3a9
     misc_feature    4029..4043
                     /label="Prefix"
                     /ApEinfo_revcolor=#b1ff67
                     /ApEinfo_fwdcolor=#b1ff67
     misc_feature    complement(4044..4066)
                     /label="bs-4"
                     /ApEinfo_revcolor=#84b0dc
                     /ApEinfo_fwdcolor=#84b0dc
     misc_feature    4067..4081
                     /label="Suffix"
                     /ApEinfo_revcolor=#b1ff67
                     /ApEinfo_fwdcolor=#b1ff67
     misc_feature    4082..4111
                     /label="Linker_17"
                     /ApEinfo_revcolor=#f8d3a9
                     /ApEinfo_fwdcolor=#f8d3a9
     misc_feature    4112..4126
                     /label="Prefix"
                     /ApEinfo_revcolor=#b1ff67
                     /ApEinfo_fwdcolor=#b1ff67
     misc_feature    4127..4146
                     /label="Csy4 site"
                     /ApEinfo_revcolor=#c7b0e3
                     /ApEinfo_fwdcolor=#c7b0e3
     misc_feature    4147..4252
                     /label="sgRNA-1"
                     /ApEinfo_revcolor=#84b0dc
                     /ApEinfo_fwdcolor=#84b0dc
     misc_feature    4253..4272
                     /label="Csy4 site"
                     /ApEinfo_revcolor=#c7b0e3
                     /ApEinfo_fwdcolor=#c7b0e3
     misc_feature    4273..4287
                     /label="Suffix"
                     /ApEinfo_revcolor=#b1ff67
                     /ApEinfo_fwdcolor=#b1ff67
     misc_feature    4288..4293
                     /label="AatII"
                     /ApEinfo_revcolor=#ff9ccd
                     /ApEinfo_fwdcolor=#ff9ccd
     misc_feature    4294..4323
                     /label="Linker_11"
                     /ApEinfo_revcolor=#f8d3a9
                     /ApEinfo_fwdcolor=#f8d3a9
     misc_feature    4324..4338
                     /label="Prefix"
                     /ApEinfo_revcolor=#b1ff67
                     /ApEinfo_fwdcolor=#b1ff67
     misc_feature    4339..4358
                     /label="Csy4 site"
                     /ApEinfo_revcolor=#c7b0e3
                     /ApEinfo_fwdcolor=#c7b0e3
     misc_feature    4359..4392
                     /label="RBS"
                     /ApEinfo_revcolor=#7ea7d8
                     /ApEinfo_fwdcolor=#7ea7d8
     misc_feature    4393..4602
                     /label="RepA70"
                     /ApEinfo_revcolor=#75c6a9
                     /ApEinfo_fwdcolor=#75c6a9
     misc_feature    4603..5328
                     /label="mKate2"
                     /ApEinfo_revcolor=#d59687
                     /ApEinfo_fwdcolor=#d59687
     misc_feature    5329..5343
                     /label="Suffix"
                     /ApEinfo_revcolor=#b1ff67
                     /ApEinfo_fwdcolor=#b1ff67
     misc_feature    5344..5351
                     /label="NotI"
                     /ApEinfo_revcolor=#ff9ccd
                     /ApEinfo_fwdcolor=#ff9ccd
     misc_feature    5352..5408
                     /label="ECK120033737 Terminator"
                     /ApEinfo_revcolor=#b4abac
                     /ApEinfo_fwdcolor=#b4abac
     misc_feature    5409..5453
                     /label="Linker_8"
                     /ApEinfo_revcolor=#f8d3a9
                     /ApEinfo_fwdcolor=#f8d3a9
     misc_feature    5454..5459
                     /label="KasI"
                     /ApEinfo_revcolor=#ff9ccd
                     /ApEinfo_fwdcolor=#ff9ccd
     misc_feature    5460..5471
                     /label="Spacer 15"
                     /ApEinfo_revcolor=#f8d3a9
                     /ApEinfo_fwdcolor=#f8d3a9
     misc_feature    5472..5478
                     /label="BbvCI"
                     /ApEinfo_revcolor=#ff9ccd
                     /ApEinfo_fwdcolor=#ff9ccd
     misc_feature    5479..5486
                     /label="AscI"
                     /ApEinfo_revcolor=#ff9ccd
                     /ApEinfo_fwdcolor=#ff9ccd
     gene            complement(5827..6642)
                     /label="KanR"
                     /ApEinfo_revcolor=#d6b295
                     /ApEinfo_fwdcolor=#d6b295
     oriT            6752..7387
                     /label="ColA ori"
                     /ApEinfo_revcolor=#9eafd2
                     /ApEinfo_fwdcolor=#9eafd2
     gene            complement(7538..8416)
                     /label="araC"
                     /ApEinfo_revcolor=#d59687
                     /ApEinfo_fwdcolor=#d59687
ORIGIN
        1 ACTTTTCATA CTCCCGCCAT TCAGAGAAGA AACCAATTGT CCATATTGCA TCAGACATTG
       61 CCGTCACTGC GTCTTTTACT GGCTCTTCTC GCTAACCAAA CCGGTAACCC CGCTTATTAA
      121 AAGCATTCTG TAACAAAGCG GGACCAAAGC CATGACAAAA ACGCGTAACA AAAGTGTCTA
      181 TAATCACGGC AGAAAAGTCC ACATTGATTA TTTGCACGGC GTCACACTTT GCTATGCCAT
      241 AGCATTTTTA TCCATAAGAT TAGCGGtTCC TACCTGACGC TTTTTATCGC AACTCTCTAC
      301 TGTTTCTCCA TACCGAATTC ATAGGATAGA TTCTGGAAAC TTTACCGTCC GAGCTCCAGC
      361 CTGCGGTCCG GGTTCACTGC CGTATAGGCA GTCTCAAGCT AGACTCTAGT GGTTTcAGAG
      421 CTATGCTGGA AACAGCATAG CAAGTTgAAA TAAGGCTAGT CCGTTATCAA CTTGAAAAAG
      481 TGGCACCGAG TCGGTGCGTT CACTGCCGTA TAGGCAGTCG CTGGGACGCC CGGGGACTAC
      541 ACTTACGAAA CTATTGATTG CTCAGCCTGC GGTCCGGGTT CACTGCCGTA TAGGCAGATC
      601 AGTGTGTACT AAGTACTGTT TcAGAGCTAT GCTGGAAACA GCATAGCAAG TTgAAATAAG
      661 GCTAGTCCGT TATCAACTTG AAAAAGTGGC ACCGAGTCGG TGCGTTCACT GCCGTATAGG
      721 CAGTCGCTGG GACGCCCGCT CGAGCAATAA ACAGTTGATA GGGCTTCTCC GTTACAGCCT
      781 GCGGTCCGGG TTCACTGCCG TATAGGCAGT AATTTTGTTT AACTTTAAGA AGGAGATATA
      841 CATATGGTTT CGGTTATCAA ACCAGAGATG AAAATGCGTT ACTATATGGA TGGTTCAGTA
      901 AATGGTCACG AATTTACTAT TGAGGGCGAG GGTACGGGAC GCCCATACGA GGGGCACCAG
      961 GAAATGACTT TACGCGTCAC AATGGCTGAA GGCGGGCCTA TGCCGTTTGC GTTCGATCTT
     1021 GTTAGTCATG TCTTTTGTTA CGGTCACCGT GTATTTACTA AATACCCCGA GGAAATTCCA
     1081 GACTATTTCA AACAAGCCTT CCCGGAAGGT TTGTCTTGGG AGCGCAGTTT AGAGTTTGAA
     1141 GACGGTGGCT CGGCCAGCGT GTCAGCTCAT ATTAGTCTTC GCGGCAATAC ATTTTATCAC
     1201 AAGTCAAAGT TCACCGGCGT GAACTTCCCC GCAGACGGCC CAATCATGCA GAATCAAAGT
     1261 GTTGATTGGG AACCGTCCAC AGAGAAGATT ACAGCTTCCG ATGGAGTCTT AAAGGGCGAT
     1321 GTAACCATGT ACTTAAAATT AGAAGGGGGA GGGAACCATA AATGTCAGAT GAAGACTACC
     1381 TATAAGGCCG CAAAAGAGAT TCTTGAAATG CCCGGAGACC ACTACATTGG GCATCGTTTG
     1441 GTCCGTAAGA CAGAAGGAAA TATTACTGAA CAGGTCGAAG ACGCTGTGGC ACACAGCATG
     1501 TCCCGCCGTA ATACTGACGC CATCACAATC CACAGCATCC TGGATTGGAT TGAAGACAAC
     1561 TTGGAGTCGC CGTTGAGTTT AGAAAAAGTT AGTGAACGTA GTGGTTACTC AAAGTGGCAC
     1621 CTTCAGCGCA TGTTTAAGAA GGAAACGGGT CATTCATTGG GTCAATATAT TCGTTCTCGC
     1681 AAGATGACTG AAATTGCCCA GAAATTGAAA GAGTCTAATG AACCTATTTT GTACCTGGCG
     1741 GAGCGTTACG GCTTTGAAAG TCAGCAAACC CTTACACGTA CCTTCAAGAA TTACTTTGAC
     1801 GTTCCACCAC ACAAATATCG TATGACCAAC ATGCAGGGTG AGTCACGTTT TTTGCATCCG
     1861 TTGAATCATT ACAATTCCTA ATAATCGCTG GGACGCCCGC CATGGTTCAG CCAAAAAACT
     1921 TAAGACCGCC GGTCTTGTCC ACTACCTTGC AGTAATGCGG TGGACAGGAT CGGCGGTTTT
     1981 CTTTTCTCTT CTCAATTCTT CTGACCTGTA ACGAATAATA GATAGTAAAG TAGTCTCCGA
     2041 TTGAGTTTTC TCTGCCGAGT CCCACCCAGT TCTGTGATTT CAGTAAGTTG GTAATTGATA
     2101 CACTGTTGCG AGAACTGCTG CCTGGTAGTA GATAGGTTGT TATTGAGTAA GAAGGTAAAG
     2161 TGAACGAAAT CCCTGAAACT GAGACTGTAG AAAATAAGCT TCAGCCTGCG GTCCGGttga
     2221 cggctagctc agtcctaggt acagtgctag cTCGCTGGGA CGCCCGAGAT AGCCGTTACA
     2281 CAGGTGACAC TTATTTCAGC CTGCGGTCCG GccaCACTAG AGTCTAGCTT GAGATCGCTG
     2341 GGACGCCCGT GAACAGTTGC TCTGATTGAA ACCACGATTC AGCCTGCGGT CCGGGTTCAC
     2401 TGCCGTATAG GCAGGACACA TCTTAGAGTA TGTAGTTTcA GAGCTATGCT GGAAACAGCA
     2461 TAGCAAGTTg AAATAAGGCT AGTCCGTTAT CAACTTGAAA AAGTGGCACC GAGTCGGTGC
     2521 GTTCACTGCC GTATAGGCAG TCGCTGGGAC GCCCGGGATC CAAGAGATTT CTACACGATT
     2581 GAGCACTGTC TCAGCCTGCG GTCCGGGTTC ACTGCCGTAT AGGCAGTAAT TTTGTTTAAC
     2641 TTTAAGAAGG AGATATACAT ATGCGTAAAG GCGAAGAACT GTTTACCGGT GTGGTTCCGA
     2701 TTCTGGTGGA ACTGGACGGC GATGTTAATG GTCATAAATT CAGTGTTCGC GGCGAAGGTG
     2761 AAGGCGATGC GACGAACGGC AAACTGACCC TGAAATTTAT CTGCACCACG GGTAAACTGC
     2821 CGGTCCCGTG GCCGACGCTG GTGACCACGC TGACCTATGG CGTTCAATGT TTTGCGCGTT
     2881 ACCCGGATCA CATGAAACAG CACGACTTTT TCAAATCGGC CATGCCGGAA GGCTATGTGC
     2941 AGGAACGTAC GATTAGCTTT AAAGACGATG GTACGTATAA AACCCGCGCG GAAGTGAAAT
     3001 TCGAAGGCGA TACCCTGGTT AACCGTATCG AACTGAAAGG TATCGATTTC AAAGAAGACG
     3061 GCAATATTCT GGGTCATAAA CTGGAATATA ACTTCAATTC CCACAACGTG TACATCACCG
     3121 CGGATAAACA GAAAAACGGC ATTAAAGCCA ATTTCAAAAT CCGCCATAAT GTGGAAGATG
     3181 GTAGCGTTCA GCTGGCCGAC CACTATCAGC AAAACACGCC GATTGGTGAT GGCCCGGTCC
     3241 TGCTGCCGGA CAATCACTAC CTGAGTACCC AGTCCGTGCT GTCAAAAGAT CCGAACGAAA
     3301 AACGTGACCA CATGGTCCTG CTGGAATTTG TGACGGCTGC GGGTATCACC CACGGCATGG
     3361 ACGAACTGTA TAAAATGTCC CGCCGTAATA CTGACGCCAT CACAATCCAC AGCATCCTGG
     3421 ATTGGATTGA AGACTAATAA TCGCTGGGAC GCCCGCCTGC AGGCTCGGTA CCAAATTCCA
     3481 GAAAAGAGGC CTCCCGAAAG GGGGGCCTTT TTTCGTTTTG GTCCTAATAG ATAAAGGATA
     3541 GGTCTGGTAG TGTTGTTCGT TCTCGCAGGT AAATCAATAA TACTCAGCAG TTCCGTAGAC
     3601 TTTTCAGTGG GACAGGGTAG CGATAACAGA TAGATTGTAA TAAGACACAG TAGGTGCTCG
     3661 TAGTTGCGTG AAGAGAACCG CTCAGGAAAT CCAGTCAGAA GTATTGGTAA TCGTTGAAAA
     3721 CTCAGTCGAC CAGCCTGCGG TCCGGttgac ggctagctca gtcctaggta cagtgctagc
     3781 TCGCTGGGAC GCCCGAGTGA CGACTGCGAA GTAACCTCTA TTTATCAGCC TGCGGTCCGG
     3841 ccaAGTACTT AGTACACACT GATCCTCACT CCGAACGAAT CACAATACGC TCCAATCTTC
     3901 AACTACACGA TAAAACTGGT AATCCCAACA ACCTGACTCA CACTCTACTT TCTCAACGAG
     3961 GAACTTCTTA TTCTGATACA ATCTCGCTGG GACGCCCGAG AGCCGAATCG CACTTATTTA
     4021 CAGTAGTTCA GCCTGCGGTC CGGccaTACA TACTCTAAGA TGTGTCTCGC TGGGACGCCC
     4081 GGTAGTGCTT ATCAGACCCA ATACTGTTGA ACAGCCTGCG GTCCGGGTTC ACTGCCGTAT
     4141 AGGCAGTCTC AAGCTAGACT CTAGTGGTTT cAGAGCTATG CTGGAAACAG CATAGCAAGT
     4201 TgAAATAAGG CTAGTCCGTT ATCAACTTGA AAAAGTGGCA CCGAGTCGGT GCGTTCACTG
     4261 CCGTATAGGC AGTCGCTGGG ACGCCCGGAC GTCCTATTAC ACTCGTCGTT GGAAACTGAA
     4321 GATCAGCCTG CGGTCCGGGT TCACTGCCGT ATAGGCAGTA ATTTTGTTTA ACTTTAAGAA
     4381 GGAGATATAC ATATGAATCA GTCATTCATC TCGGACATCT TATATGCCGA CATCGAATCG
     4441 AAGGCTAAGG AACTTACAGT CAATTCCAAC AATACTGTCC AGCCGGTCGC GCTTATGCGC
     4501 TTAGGAGTTT TCGTTCCCAA ACCTTCCAAG AGCAAAGGAG AAAGTAAGGA AATTGACGCC
     4561 ACCAAAGCCT TCTCTCAACT GGAGATTGCT AAAGCAGAGG GCatggttag taaaggagaa
     4621 gaaaataaca tggcaCTGAT TAAGGAGAAC ATGCACATGA AGCTGTACAT GGAGGGCACC
     4681 GTGAACAACC ACCACTTCAA GTGCACATCC GAGGGCGAAG GCAAGCCCTA CGAGGGCACC
     4741 CAGACCATGA GAATCAAGgc cGTCGAGGGC GGCCCTCTCC CCTTCGCCTT CGACATCCTG
     4801 GCTACCAGCT TCATGTACGG CAGCAAAACC TTCATCAACC ACACCCAGGG CATCCCCGAC
     4861 TTCTTTAAGC AGTCCTTCCC TGAGGGCTTC ACATGGGAGA GAGTCACCAC ATACGAAGAC
     4921 GGGGGCGTGC TGACCGCTAC CCAGGACACC AGCCTCCAGG ACGGCTGCCT CATCTACAAC
     4981 GTCAAGATCA GAGGGGTGAA CTTCCCATCC AACGGCCCTG TGATGCAGAA GAAAACACTC
     5041 GGCTGGGAGG CCTCCACCGA GaccCTGTAC CCCGCTGACG GCGGCCTGGA AGGCAGAgcC
     5101 GACATGGCCC TGAAGCTCGT GGGCGGGGGC CACCTGATCT GCAACTTGAA GACCACATAC
     5161 AGATCCAAGA AACCCGCTAA GAACCTCAAG ATGCCCGGCG TCTACTATGT GGACAGAAGA
     5221 CTGGAAAGAA TCAAGGAGGC CGACAAAGAG ACCTACGTCG AGCAGCACGA GGTGGCTGTG
     5281 GCCAGATACT GCGACCTCCC TAGCAAACTG GGGCACAgAg tctaATAATC GCTGGGACGC
     5341 CCGGCGGCCG Cggaaacaca gAAAAAAGCC CGCACCTGAC AGTGCGGGCT TTTTTTTTcg
     5401 accaaaggTA GCGAACGACG AGTCACTGTT GAGGATAAAT ACTTTCTCTA CTAGGCGCCT
     5461 GTTACACAGG TCCTCAGCGG CGCGCCTTTG TCGGTGAACG CTCTCCTGAG TAGGACAAAT
     5521 CCGCCGGGAG CGGATTTGAA CGTTGTGAAG CAACGGCCCG GAGGGTGGCG GGCAGGACGC
     5581 CCGCCATAAA CTGCCAGGCA TCAAACTAAG CAGAAGGCCA TCCTGACGGA TGGCCTTTTT
     5641 GCGTTTCAGA TCTACCGGTa aaccagcaat agacataagc ggctatttaa cgaccctgcc
     5701 ctgaaccgac gacaagctga cgaccgggtc tccgcaagtg gcacttttcg gggaaatgtg
     5761 cgcggaaccc ctatttgttt atttttctaa atacattcaa atatgtatcc gctcatgaat
     5821 taattcttag aaaaactcat cgagcatcaa atgaaactgc aatttattca tatcaggatt
     5881 atcaatacca tatttttgaa aaagccgttt ctgtaatgaa ggagaaaact caccgaggca
     5941 gttccatagg atggcaagat cctggtatcg gtctgcgatt ccgactcgtc caacatcaat
     6001 acaacctatt aatttcccct cgtcaaaaat aaggttatca agtgagaaat caccatgagt
     6061 gacgactgaa tccggtgaga atggcaaaag tttatgcatt tctttccaga cttgttcaac
     6121 aggccagcca ttacgctcgt catcaaaatc actcgcatca accaaaccgt tattcattcg
     6181 tgattgcgcc tgagcgagac gaaatacgcg gtcgctgtta aaaggacaat tacaaacagg
     6241 aatcgaatgc aaccggcgca ggaacactgc cagcgcatca acaatatttt cacctgaatc
     6301 aggatattct tctaatacct ggaatgctgt tttcccgggg atcgcagtgg tgagtaacca
     6361 tgcatcatca ggagtacgga taaaatgctt gatggtcgga agaggcataa attccgtcag
     6421 ccagtttagt ctgaccatct catctgtaac atcattggca acgctacctt tgccatgttt
     6481 cagaaacaac tctggcgcat cgggcttccc atacaatcga tagattgtcg cacctgattg
     6541 cccgacatta tcgcgagccc atttataccc atataaatca gcatccatgt tggaatttaa
     6601 tcgcggccta gagcaagacg tttcccgttg aatatggctc atactcttcc tttttcaata
     6661 ttattgaagc atttatcagg gttattgtct catgagcgga tacatatttg aatgtattta
     6721 gaaaaataaa caaataggca tgctagcgca gaaacgtcct agaagatgcc aggaggatac
     6781 ttagcagaga gacaataagg ccggagcgaa gccgtttttc cataggctcc gcccccctga
     6841 cgaacatcac gaaatctgac gctcaaatca gtggtggcga aacccgacag gactataaag
     6901 ataccaggcg tttccccctg atggctccct cttgcgctct cctgttcccg tcctgcggcg
     6961 tccgtgttgt ggtggaggct ttacccaaat caccacgtcc cgttccgtgt agacagttcg
     7021 ctccaagctg ggctgtgtgc aagaaccccc cgttcagccc gactgctgcg ccttatccgg
     7081 taactatcat cttgagtcca acccggaaag acacgacaaa acgccactgg cagcagccat
     7141 tggtaactga gaattagtgg atttagatat cgagagtctt gaagtggtgg cctaacagag
     7201 gctacactga aaggacagta tttggtatct gcgctccact aaagccagtt accaggttaa
     7261 gcagttcccc aactgactta accttcgatc aaaccgcctc cccaggcggt tttttcgttt
     7321 acagagcagg agattacgac gatcgtaaaa ggatctcaag aagatccttt acggattccc
     7381 gacaccatca ctctagattt cagtgcaatt tatctcttca aatgtagcac ctgaagtcag
     7441 ccccatacga tataagttgt aattctcatg ttagtcatgc cccgcgccca ccggaaggag
     7501 ctgactgggt tgCTCCTAgG GTCTGATTCG TTACCAATTA TGACAACTTG ACGGCTACAT
     7561 CATTCACTTT TTCTTCACAA CCGGCACGGA ACTCGCTCGG GCTGGCCCCG GTGCATTTTT
     7621 TAAATACCCG CGAGAAATAG AGTTGATCGT CAAAACCAAC ATTGCGACCG ACGGTGGCGA
     7681 TAGGCATCCG GGTGGTGCTC AAAAGCAGCT TCGCCTGGCT GATACGTTGG TCCTCGCGCC
     7741 AGCTTAAGAC GCTAATCCCT AACTGCTGGC GGAAAAGATG TGACAGACGC GACGGCGACA
     7801 AGCAAACATG CTGTGCGACG CTGGCGATAT CAAAATTGCT GTCTGCCAGG TGATCGCTGA
     7861 TGTACTGACA AGCCTCGCGT ACCCGATTAT CCATCGGTGG ATGGAGCGAC TCGTTAATCG
     7921 CTTCCATGCG CCGCAGTAAC AATTGCTCAA GCAGATTTAT CGCCAGCAGC TCCGAATAGC
     7981 GCCCTTCCCC TTGCCCGGCG TTAATGATTT GCCCAAACAG GTCGCTGAAA TGCGGCTGGT
     8041 GCGCTTCATC CGGGCGAAAG AACCCCGTAT TGGCAAATAT TGACGGCCAG TTAAGCCATT
     8101 CATGCCAGTA GGCGCGCGGA CGAAAGTAAA CCCACTGGTG ATACCATTCG CGAGCCTCCG
     8161 GATGACGACC GTAGTGATGA ATCTCTCCTG GCGGGAACAG CAAAATATCA CCCGGTCGGC
     8221 AAACAAATTC TCGTCCCTGA TTTTTCACCA CCCCCTGACC GCGAATGGTG AGATTGAGAA
     8281 TATAACCTTT CATTCCCAGC GGTCGGTCGA TAAAAAAATC GAGATAACCG TTGGCCTCAA
     8341 TCGGCGTTAA ACCCGCCACC AGATGGGCAT TAAACGAGTA TCCCGGCAGC AGGGGATCAT
     8401 TTTGCGCTTC AGCCAT
//
