# Supplementary material for: Robustness and innovation in synthetic genotype networks
Source: Nat Commun. 2023 Apr 28;14:2454. doi: 10.1038/s41467-023-38033-3 (PMC10147661; doi:10.1038/s41467-023-38033-3)
Supplement: Supplementary file 6 — Supplementary Data 2 [file 41467_2023_38033_MOESM6_ESM.zip › Data_S2/Data_S2_2c-P.1.gb]

LOCUS       2c-P.1                  8615 bp ds-DNA     circular     23-JUL-2022
DEFINITION  .
KEYWORDS    "or pN1-011 + pN2-011 + pN3-011" "pN1-006.2 + pN2-007 + pN3-007"   
FEATURES             Location/Qualifiers
     promoter        274..302
                     /label="P(BAD) promoter"
                     /ApEinfo_revcolor=#ffef86
                     /ApEinfo_fwdcolor=#ffef86
     misc_feature    315..320
                     /label="EcoRI"
                     /ApEinfo_revcolor=#ff9ccd
                     /ApEinfo_fwdcolor=#ff9ccd
     misc_feature    321..350
                     /label="Linker_14"
                     /ApEinfo_revcolor=#f8d3a9
                     /ApEinfo_fwdcolor=#f8d3a9
     misc_feature    351..356
                     /label="SacI"
                     /ApEinfo_revcolor=#ff9ccd
                     /ApEinfo_fwdcolor=#ff9ccd
     misc_feature    357..371
                     /label="Prefix"
                     /ApEinfo_revcolor=#b1ff67
                     /ApEinfo_fwdcolor=#b1ff67
     misc_feature    372..391
                     /label="Csy4 site"
                     /ApEinfo_revcolor=#c7b0e3
                     /ApEinfo_fwdcolor=#c7b0e3
     misc_feature    392..493
                     /label="sgRNA-1t4"
                     /ApEinfo_revcolor=#84b0dc
                     /ApEinfo_fwdcolor=#84b0dc
     misc_feature    494..513
                     /label="Csy4 site"
                     /ApEinfo_revcolor=#c7b0e3
                     /ApEinfo_fwdcolor=#c7b0e3
     misc_feature    514..528
                     /label="Suffix"
                     /ApEinfo_revcolor=#b1ff67
                     /ApEinfo_fwdcolor=#b1ff67
     misc_feature    529..558
                     /label="Linker_1"
                     /ApEinfo_revcolor=#f8d3a9
                     /ApEinfo_fwdcolor=#f8d3a9
     misc_feature    559..573
                     /label="Prefix"
                     /ApEinfo_revcolor=#b1ff67
                     /ApEinfo_fwdcolor=#b1ff67
     misc_feature    574..593
                     /label="Csy4 site"
                     /ApEinfo_revcolor=#c7b0e3
                     /ApEinfo_fwdcolor=#c7b0e3
     misc_feature    594..699
                     /label="sgRNA-4"
                     /ApEinfo_revcolor=#84b0dc
                     /ApEinfo_fwdcolor=#84b0dc
     misc_feature    700..719
                     /label="Csy4 site"
                     /ApEinfo_revcolor=#c7b0e3
                     /ApEinfo_fwdcolor=#c7b0e3
     misc_feature    720..734
                     /label="Suffix"
                     /ApEinfo_revcolor=#b1ff67
                     /ApEinfo_fwdcolor=#b1ff67
     misc_feature    735..740
                     /label="XhoI"
                     /ApEinfo_revcolor=#ff9ccd
                     /ApEinfo_fwdcolor=#ff9ccd
     misc_feature    741..770
                     /label="Linker_0"
                     /ApEinfo_revcolor=#f8d3a9
                     /ApEinfo_fwdcolor=#f8d3a9
     misc_feature    771..785
                     /label="Prefix"
                     /ApEinfo_revcolor=#b1ff67
                     /ApEinfo_fwdcolor=#b1ff67
     misc_feature    786..805
                     /label="Csy4 site"
                     /ApEinfo_revcolor=#c7b0e3
                     /ApEinfo_fwdcolor=#c7b0e3
     misc_feature    806..839
                     /label="RBS"
                     /ApEinfo_revcolor=#7ea7d8
                     /ApEinfo_fwdcolor=#7ea7d8
     misc_feature    840..1493
                     /label="mKO2"
                     /ApEinfo_revcolor=#faac61
                     /ApEinfo_fwdcolor=#faac61
     misc_feature    1494..1880
                     /label="MarA"
                     /ApEinfo_revcolor=#75c6a9
                     /ApEinfo_fwdcolor=#75c6a9
     misc_feature    1881..1895
                     /label="Suffix"
                     /ApEinfo_revcolor=#b1ff67
                     /ApEinfo_fwdcolor=#b1ff67
     misc_feature    1896..1901
                     /label="NcoI"
                     /ApEinfo_revcolor=#ff9ccd
                     /ApEinfo_fwdcolor=#ff9ccd
     misc_feature    1902..1991
                     /label="ECK120029600 Terminator"
                     /ApEinfo_revcolor=#b4abac
                     /ApEinfo_fwdcolor=#b4abac
     misc_feature    1992..2191
                     /label="Spacer 1"
                     /ApEinfo_revcolor=#f8d3a9
                     /ApEinfo_fwdcolor=#f8d3a9
     misc_feature    2192..2197
                     /label="HindIII"
                     /ApEinfo_revcolor=#ff9ccd
                     /ApEinfo_fwdcolor=#ff9ccd
     misc_feature    2198..2212
                     /label="Prefix"
                     /ApEinfo_revcolor=#b1ff67
                     /ApEinfo_fwdcolor=#b1ff67
     misc_feature    2213..2247
                     /label="P1 (BBa_J23100)"
                     /ApEinfo_revcolor=#ffef86
                     /ApEinfo_fwdcolor=#ffef86
     misc_feature    2248..2262
                     /label="Suffix"
                     /ApEinfo_revcolor=#b1ff67
                     /ApEinfo_fwdcolor=#b1ff67
     misc_feature    2263..2292
                     /label="Linker_24"
                     /ApEinfo_revcolor=#f8d3a9
                     /ApEinfo_fwdcolor=#f8d3a9
     misc_feature    2293..2307
                     /label="Prefix"
                     /ApEinfo_revcolor=#b1ff67
                     /ApEinfo_fwdcolor=#b1ff67
     misc_feature    complement(2308..2330)
                     /label="bs-1"
                     /ApEinfo_revcolor=#84b0dc
                     /ApEinfo_fwdcolor=#84b0dc
     misc_feature    2331..2450
                     /label="Spacer 2.2 (partial)"
                     /ApEinfo_revcolor=#f8d3a9
                     /ApEinfo_fwdcolor=#f8d3a9
     misc_feature    2451..2465
                     /label="Suffix"
                     /ApEinfo_revcolor=#b1ff67
                     /ApEinfo_fwdcolor=#b1ff67
     misc_feature    2466..2495
                     /label="Linker_22"
                     /ApEinfo_revcolor=#f8d3a9
                     /ApEinfo_fwdcolor=#f8d3a9
     misc_feature    2496..2510
                     /label="Prefix"
                     /ApEinfo_revcolor=#b1ff67
                     /ApEinfo_fwdcolor=#b1ff67
     misc_feature    complement(2511..2533)
                     /label="bs-3"
                     /ApEinfo_revcolor=#84b0dc
                     /ApEinfo_fwdcolor=#84b0dc
     misc_feature    2534..2548
                     /label="Suffix"
                     /ApEinfo_revcolor=#b1ff67
                     /ApEinfo_fwdcolor=#b1ff67
     misc_feature    2549..2578
                     /label="Linker_19"
                     /ApEinfo_revcolor=#f8d3a9
                     /ApEinfo_fwdcolor=#f8d3a9
     misc_feature    2579..2593
                     /label="Prefix"
                     /ApEinfo_revcolor=#b1ff67
                     /ApEinfo_fwdcolor=#b1ff67
     misc_feature    2594..2613
                     /label="Csy4 site"
                     /ApEinfo_revcolor=#c7b0e3
                     /ApEinfo_fwdcolor=#c7b0e3
     misc_feature    2614..2719
                     /label="sgRNA-2"
                     /ApEinfo_revcolor=#84b0dc
                     /ApEinfo_fwdcolor=#84b0dc
     misc_feature    2720..2739
                     /label="Csy4 site"
                     /ApEinfo_revcolor=#c7b0e3
                     /ApEinfo_fwdcolor=#c7b0e3
     misc_feature    2740..2754
                     /label="Suffix"
                     /ApEinfo_revcolor=#b1ff67
                     /ApEinfo_fwdcolor=#b1ff67
     misc_feature    2755..2760
                     /label="BamHI"
                     /ApEinfo_revcolor=#ff9ccd
                     /ApEinfo_fwdcolor=#ff9ccd
     misc_feature    2761..2790
                     /label="Linker_10"
                     /ApEinfo_revcolor=#f8d3a9
                     /ApEinfo_fwdcolor=#f8d3a9
     misc_feature    2791..2805
                     /label="Prefix"
                     /ApEinfo_revcolor=#b1ff67
                     /ApEinfo_fwdcolor=#b1ff67
     misc_feature    2806..2825
                     /label="Csy4 site"
                     /ApEinfo_revcolor=#c7b0e3
                     /ApEinfo_fwdcolor=#c7b0e3
     misc_feature    2826..2859
                     /label="RBS"
                     /ApEinfo_revcolor=#7ea7d8
                     /ApEinfo_fwdcolor=#7ea7d8
     gene            2860..3573
                     /label="sfGFP"
                     /ApEinfo_revcolor=#b1ff67
                     /ApEinfo_fwdcolor=#b1ff67
     misc_feature    3574..3639
                     /label="MarAn20"
                     /ApEinfo_revcolor=#75c6a9
                     /ApEinfo_fwdcolor=#75c6a9
     misc_feature    3640..3654
                     /label="Suffix"
                     /ApEinfo_revcolor=#b1ff67
                     /ApEinfo_fwdcolor=#b1ff67
     misc_feature    3655..3662
                     /label="SbfI"
                     /ApEinfo_revcolor=#ff9ccd
                     /ApEinfo_fwdcolor=#ff9ccd
     misc_feature    3663..3723
                     /label="L3S2P21 Terminator"
                     /ApEinfo_revcolor=#b4abac
                     /ApEinfo_fwdcolor=#b4abac
     misc_feature    3724..3923
                     /label="Spacer 2.5"
                     /ApEinfo_revcolor=#f8d3a9
                     /ApEinfo_fwdcolor=#f8d3a9
     misc_feature    3924..3929
                     /label="SalI"
                     /ApEinfo_revcolor=#ff9ccd
                     /ApEinfo_fwdcolor=#ff9ccd
     misc_feature    3930..3944
                     /label="Prefix"
                     /ApEinfo_revcolor=#b1ff67
                     /ApEinfo_fwdcolor=#b1ff67
     misc_feature    3945..3979
                     /label="P1 (BBa_J23100)"
                     /ApEinfo_revcolor=#ffef86
                     /ApEinfo_fwdcolor=#ffef86
     misc_feature    3980..3994
                     /label="Suffix"
                     /ApEinfo_revcolor=#b1ff67
                     /ApEinfo_fwdcolor=#b1ff67
     misc_feature    3995..4024
                     /label="Linker_25"
                     /ApEinfo_revcolor=#f8d3a9
                     /ApEinfo_fwdcolor=#f8d3a9
     misc_feature    4025..4039
                     /label="Prefix"
                     /ApEinfo_revcolor=#b1ff67
                     /ApEinfo_fwdcolor=#b1ff67
     misc_feature    complement(4040..4062)
                     /label="bs-2"
                     /ApEinfo_revcolor=#84b0dc
                     /ApEinfo_fwdcolor=#84b0dc
     misc_feature    4063..4182
                     /label="Spacer 2.2 (partial)"
                     /ApEinfo_revcolor=#f8d3a9
                     /ApEinfo_fwdcolor=#f8d3a9
     misc_feature    4183..4197
                     /label="Suffix"
                     /ApEinfo_revcolor=#b1ff67
                     /ApEinfo_fwdcolor=#b1ff67
     misc_feature    4198..4227
                     /label="Linker_22"
                     /ApEinfo_revcolor=#f8d3a9
                     /ApEinfo_fwdcolor=#f8d3a9
     misc_feature    4228..4242
                     /label="Prefix"
                     /ApEinfo_revcolor=#b1ff67
                     /ApEinfo_fwdcolor=#b1ff67
     misc_feature    complement(4243..4265)
                     /label="bs-4"
                     /ApEinfo_revcolor=#84b0dc
                     /ApEinfo_fwdcolor=#84b0dc
     misc_feature    4266..4280
                     /label="Suffix"
                     /ApEinfo_revcolor=#b1ff67
                     /ApEinfo_fwdcolor=#b1ff67
     misc_feature    4281..4310
                     /label="Linker_17"
                     /ApEinfo_revcolor=#f8d3a9
                     /ApEinfo_fwdcolor=#f8d3a9
     misc_feature    4311..4325
                     /label="Prefix"
                     /ApEinfo_revcolor=#b1ff67
                     /ApEinfo_fwdcolor=#b1ff67
     misc_feature    4326..4345
                     /label="Csy4 site"
                     /ApEinfo_revcolor=#c7b0e3
                     /ApEinfo_fwdcolor=#c7b0e3
     misc_feature    4346..4451
                     /label="sgRNA-3"
                     /ApEinfo_revcolor=#84b0dc
                     /ApEinfo_fwdcolor=#84b0dc
     misc_feature    4452..4471
                     /label="Csy4 site"
                     /ApEinfo_revcolor=#c7b0e3
                     /ApEinfo_fwdcolor=#c7b0e3
     misc_feature    4472..4486
                     /label="Suffix"
                     /ApEinfo_revcolor=#b1ff67
                     /ApEinfo_fwdcolor=#b1ff67
     misc_feature    4487..4492
                     /label="AatII"
                     /ApEinfo_revcolor=#ff9ccd
                     /ApEinfo_fwdcolor=#ff9ccd
     misc_feature    4493..4522
                     /label="Linker_11"
                     /ApEinfo_revcolor=#f8d3a9
                     /ApEinfo_fwdcolor=#f8d3a9
     misc_feature    4523..4537
                     /label="Prefix"
                     /ApEinfo_revcolor=#b1ff67
                     /ApEinfo_fwdcolor=#b1ff67
     misc_feature    4538..4557
                     /label="Csy4 site"
                     /ApEinfo_revcolor=#c7b0e3
                     /ApEinfo_fwdcolor=#c7b0e3
     misc_feature    4558..4591
                     /label="RBS"
                     /ApEinfo_revcolor=#7ea7d8
                     /ApEinfo_fwdcolor=#7ea7d8
     misc_feature    4592..4801
                     /label="RepA70"
                     /ApEinfo_revcolor=#75c6a9
                     /ApEinfo_fwdcolor=#75c6a9
     misc_feature    4802..5527
                     /label="mKate2"
                     /ApEinfo_revcolor=#d59687
                     /ApEinfo_fwdcolor=#d59687
     misc_feature    5528..5542
                     /label="Suffix"
                     /ApEinfo_revcolor=#b1ff67
                     /ApEinfo_fwdcolor=#b1ff67
     misc_feature    5543..5550
                     /label="NotI"
                     /ApEinfo_revcolor=#ff9ccd
                     /ApEinfo_fwdcolor=#ff9ccd
     misc_feature    5551..5607
                     /label="ECK120033737 Terminator"
                     /ApEinfo_revcolor=#b4abac
                     /ApEinfo_fwdcolor=#b4abac
     misc_feature    5608..5652
                     /label="Linker_8"
                     /ApEinfo_revcolor=#f8d3a9
                     /ApEinfo_fwdcolor=#f8d3a9
     misc_feature    5653..5658
                     /label="KasI"
                     /ApEinfo_revcolor=#ff9ccd
                     /ApEinfo_fwdcolor=#ff9ccd
     misc_feature    5659..5670
                     /label="Spacer 15"
                     /ApEinfo_revcolor=#f8d3a9
                     /ApEinfo_fwdcolor=#f8d3a9
     misc_feature    5671..5677
                     /label="BbvCI"
                     /ApEinfo_revcolor=#ff9ccd
                     /ApEinfo_fwdcolor=#ff9ccd
     misc_feature    5678..5685
                     /label="AscI"
                     /ApEinfo_revcolor=#ff9ccd
                     /ApEinfo_fwdcolor=#ff9ccd
     gene            complement(6026..6841)
                     /label="KanR"
                     /ApEinfo_revcolor=#d6b295
                     /ApEinfo_fwdcolor=#d6b295
     oriT            6951..7586
                     /label="ColA ori"
                     /ApEinfo_revcolor=#9eafd2
                     /ApEinfo_fwdcolor=#9eafd2
     gene            complement(7737..8615)
                     /label="araC"
                     /ApEinfo_revcolor=#d59687
                     /ApEinfo_fwdcolor=#d59687
ORIGIN
        1 ACTTTTCATA CTCCCGCCAT TCAGAGAAGA AACCAATTGT CCATATTGCA TCAGACATTG
       61 CCGTCACTGC GTCTTTTACT GGCTCTTCTC GCTAACCAAA CCGGTAACCC CGCTTATTAA
      121 AAGCATTCTG TAACAAAGCG GGACCAAAGC CATGACAAAA ACGCGTAACA AAAGTGTCTA
      181 TAATCACGGC AGAAAAGTCC ACATTGATTA TTTGCACGGC GTCACACTTT GCTATGCCAT
      241 AGCATTTTTA TCCATAAGAT TAGCGGtTCC TACCTGACGC TTTTTATCGC AACTCTCTAC
      301 TGTTTCTCCA TACCGAATTC ATAGGATAGA TTCTGGAAAC TTTACCGTCC GAGCTCCAGC
      361 CTGCGGTCCG GGTTCACTGC CGTATAGGCA GAAGCTAGAC TCTAGTGGTT TcAGAGCTAT
      421 GCTGGAAACA GCATAGCAAG TTgAAATAAG GCTAGTCCGT TATCAACTTG AAAAAGTGGC
      481 ACCGAGTCGG TGCGTTCACT GCCGTATAGG CAGTCGCTGG GACGCCCGGG GACTACACTT
      541 ACGAAACTAT TGATTGCTCA GCCTGCGGTC CGGGTTCACT GCCGTATAGG CAGGACACAT
      601 CTTAGAGTAT GTAGTTTcAG AGCTATGCTG GAAACAGCAT AGCAAGTTgA AATAAGGCTA
      661 GTCCGTTATC AACTTGAAAA AGTGGCACCG AGTCGGTGCG TTCACTGCCG TATAGGCAGT
      721 CGCTGGGACG CCCGCTCGAG CAATAAACAG TTGATAGGGC TTCTCCGTTA CAGCCTGCGG
      781 TCCGGGTTCA CTGCCGTATA GGCAGTAATT TTGTTTAACT TTAAGAAGGA GATATACATA
      841 TGGTTTCGGT TATCAAACCA GAGATGAAAA TGCGTTACTA TATGGATGGT TCAGTAAATG
      901 GTCACGAATT TACTATTGAG GGCGAGGGTA CGGGACGCCC ATACGAGGGG CACCAGGAAA
      961 TGACTTTACG CGTCACAATG GCTGAAGGCG GGCCTATGCC GTTTGCGTTC GATCTTGTTA
     1021 GTCATGTCTT TTGTTACGGT CACCGTGTAT TTACTAAATA CCCCGAGGAA ATTCCAGACT
     1081 ATTTCAAACA AGCCTTCCCG GAAGGTTTGT CTTGGGAGCG CAGTTTAGAG TTTGAAGACG
     1141 GTGGCTCGGC CAGCGTGTCA GCTCATATTA GTCTTCGCGG CAATACATTT TATCACAAGT
     1201 CAAAGTTCAC CGGCGTGAAC TTCCCCGCAG ACGGCCCAAT CATGCAGAAT CAAAGTGTTG
     1261 ATTGGGAACC GTCCACAGAG AAGATTACAG CTTCCGATGG AGTCTTAAAG GGCGATGTAA
     1321 CCATGTACTT AAAATTAGAA GGGGGAGGGA ACCATAAATG TCAGATGAAG ACTACCTATA
     1381 AGGCCGCAAA AGAGATTCTT GAAATGCCCG GAGACCACTA CATTGGGCAT CGTTTGGTCC
     1441 GTAAGACAGA AGGAAATATT ACTGAACAGG TCGAAGACGC TGTGGCACAC AGCATGTCCC
     1501 GCCGTAATAC TGACGCCATC ACAATCCACA GCATCCTGGA TTGGATTGAA GACAACTTGG
     1561 AGTCGCCGTT GAGTTTAGAA AAAGTTAGTG AACGTAGTGG TTACTCAAAG TGGCACCTTC
     1621 AGCGCATGTT TAAGAAGGAA ACGGGTCATT CATTGGGTCA ATATATTCGT TCTCGCAAGA
     1681 TGACTGAAAT TGCCCAGAAA TTGAAAGAGT CTAATGAACC TATTTTGTAC CTGGCGGAGC
     1741 GTTACGGCTT TGAAAGTCAG CAAACCCTTA CACGTACCTT CAAGAATTAC TTTGACGTTC
     1801 CACCACACAA ATATCGTATG ACCAACATGC AGGGTGAGTC ACGTTTTTTG CATCCGTTGA
     1861 ATCATTACAA TTCCTAATAA TCGCTGGGAC GCCCGCCATG GTTCAGCCAA AAAACTTAAG
     1921 ACCGCCGGTC TTGTCCACTA CCTTGCAGTA ATGCGGTGGA CAGGATCGGC GGTTTTCTTT
     1981 TCTCTTCTCA ATTCTTCTGA CCTGTAACGA ATAATAGATA GTAAAGTAGT CTCCGATTGA
     2041 GTTTTCTCTG CCGAGTCCCA CCCAGTTCTG TGATTTCAGT AAGTTGGTAA TTGATACACT
     2101 GTTGCGAGAA CTGCTGCCTG GTAGTAGATA GGTTGTTATT GAGTAAGAAG GTAAAGTGAA
     2161 CGAAATCCCT GAAACTGAGA CTGTAGAAAA TAAGCTTCAG CCTGCGGTCC GGttgacggc
     2221 tagctcagtc ctaggtacag tgctagcTCG CTGGGACGCC CGAGATAGCC GTTACACAGG
     2281 TGACACTTAT TTCAGCCTGC GGTCCGGcca CACTAGAGTC TAGCTTGAGA CCTCACTCCG
     2341 AACGAATCAC AATACGCTCC AATCTTCAAC TACACGATAA AACTGGTAAT CCCAACAACC
     2401 TGACTCACAC TCTACTTTCT CAACGAGGAA CTTCTTATTC TGATACAATC TCGCTGGGAC
     2461 GCCCGTAGAA CTCTGTGAGG ATAAAGTCTC CCTTACAGCC TGCGGTCCGG ccaAGAGTAC
     2521 ACTAGCTCAG TCATCGCTGG GACGCCCGTG AACAGTTGCT CTGATTGAAA CCACGATTCA
     2581 GCCTGCGGTC CGGGTTCACT GCCGTATAGG CAGATCAGTG TGTACTAAGT ACTGTTTcAG
     2641 AGCTATGCTG GAAACAGCAT AGCAAGTTgA AATAAGGCTA GTCCGTTATC AACTTGAAAA
     2701 AGTGGCACCG AGTCGGTGCG TTCACTGCCG TATAGGCAGT CGCTGGGACG CCCGGGATCC
     2761 AAGAGATTTC TACACGATTG AGCACTGTCT CAGCCTGCGG TCCGGGTTCA CTGCCGTATA
     2821 GGCAGTAATT TTGTTTAACT TTAAGAAGGA GATATACATA TGCGTAAAGG CGAAGAACTG
     2881 TTTACCGGTG TGGTTCCGAT TCTGGTGGAA CTGGACGGCG ATGTTAATGG TCATAAATTC
     2941 AGTGTTCGCG GCGAAGGTGA AGGCGATGCG ACGAACGGCA AACTGACCCT GAAATTTATC
     3001 TGCACCACGG GTAAACTGCC GGTCCCGTGG CCGACGCTGG TGACCACGCT GACCTATGGC
     3061 GTTCAATGTT TTGCGCGTTA CCCGGATCAC ATGAAACAGC ACGACTTTTT CAAATCGGCC
     3121 ATGCCGGAAG GCTATGTGCA GGAACGTACG ATTAGCTTTA AAGACGATGG TACGTATAAA
     3181 ACCCGCGCGG AAGTGAAATT CGAAGGCGAT ACCCTGGTTA ACCGTATCGA ACTGAAAGGT
     3241 ATCGATTTCA AAGAAGACGG CAATATTCTG GGTCATAAAC TGGAATATAA CTTCAATTCC
     3301 CACAACGTGT ACATCACCGC GGATAAACAG AAAAACGGCA TTAAAGCCAA TTTCAAAATC
     3361 CGCCATAATG TGGAAGATGG TAGCGTTCAG CTGGCCGACC ACTATCAGCA AAACACGCCG
     3421 ATTGGTGATG GCCCGGTCCT GCTGCCGGAC AATCACTACC TGAGTACCCA GTCCGTGCTG
     3481 TCAAAAGATC CGAACGAAAA ACGTGACCAC ATGGTCCTGC TGGAATTTGT GACGGCTGCG
     3541 GGTATCACCC ACGGCATGGA CGAACTGTAT AAAATGTCCC GCCGTAATAC TGACGCCATC
     3601 ACAATCCACA GCATCCTGGA TTGGATTGAA GACTAATAAT CGCTGGGACG CCCGCCTGCA
     3661 GGCTCGGTAC CAAATTCCAG AAAAGAGGCC TCCCGAAAGG GGGGCCTTTT TTCGTTTTGG
     3721 TCCTAATAGA TAAAGGATAG GTCTGGTAGT GTTGTTCGTT CTCGCAGGTA AATCAATAAT
     3781 ACTCAGCAGT TCCGTAGACT TTTCAGTGGG ACAGGGTAGC GATAACAGAT AGATTGTAAT
     3841 AAGACACAGT AGGTGCTCGT AGTTGCGTGA AGAGAACCGC TCAGGAAATC CAGTCAGAAG
     3901 TATTGGTAAT CGTTGAAAAC TCAGTCGACC AGCCTGCGGT CCGGttgacg gctagctcag
     3961 tcctaggtac agtgctagcT CGCTGGGACG CCCGAGTGAC GACTGCGAAG TAACCTCTAT
     4021 TTATCAGCCT GCGGTCCGGc caAGTACTTA GTACACACTG ATCCTCACTC CGAACGAATC
     4081 ACAATACGCT CCAATCTTCA ACTACACGAT AAAACTGGTA ATCCCAACAA CCTGACTCAC
     4141 ACTCTACTTT CTCAACGAGG AACTTCTTAT TCTGATACAA TCTCGCTGGG ACGCCCGTAG
     4201 AACTCTGTGA GGATAAAGTC TCCCTTACAG CCTGCGGTCC GGccaTACAT ACTCTAAGAT
     4261 GTGTCTCGCT GGGACGCCCG GTAGTGCTTA TCAGACCCAA TACTGTTGAA CAGCCTGCGG
     4321 TCCGGGTTCA CTGCCGTATA GGCAGTGACT GAGCTAGTGT ACTCTGTTTc AGAGCTATGC
     4381 TGGAAACAGC ATAGCAAGTT gAAATAAGGC TAGTCCGTTA TCAACTTGAA AAAGTGGCAC
     4441 CGAGTCGGTG CGTTCACTGC CGTATAGGCA GTCGCTGGGA CGCCCGGACG TCCTATTACA
     4501 CTCGTCGTTG GAAACTGAAG ATCAGCCTGC GGTCCGGGTT CACTGCCGTA TAGGCAGTAA
     4561 TTTTGTTTAA CTTTAAGAAG GAGATATACA TATGAATCAG TCATTCATCT CGGACATCTT
     4621 ATATGCCGAC ATCGAATCGA AGGCTAAGGA ACTTACAGTC AATTCCAACA ATACTGTCCA
     4681 GCCGGTCGCG CTTATGCGCT TAGGAGTTTT CGTTCCCAAA CCTTCCAAGA GCAAAGGAGA
     4741 AAGTAAGGAA ATTGACGCCA CCAAAGCCTT CTCTCAACTG GAGATTGCTA AAGCAGAGGG
     4801 Catggttagt aaaggagaag aaaataacat ggcaCTGATT AAGGAGAACA TGCACATGAA
     4861 GCTGTACATG GAGGGCACCG TGAACAACCA CCACTTCAAG TGCACATCCG AGGGCGAAGG
     4921 CAAGCCCTAC GAGGGCACCC AGACCATGAG AATCAAGgcc GTCGAGGGCG GCCCTCTCCC
     4981 CTTCGCCTTC GACATCCTGG CTACCAGCTT CATGTACGGC AGCAAAACCT TCATCAACCA
     5041 CACCCAGGGC ATCCCCGACT TCTTTAAGCA GTCCTTCCCT GAGGGCTTCA CATGGGAGAG
     5101 AGTCACCACA TACGAAGACG GGGGCGTGCT GACCGCTACC CAGGACACCA GCCTCCAGGA
     5161 CGGCTGCCTC ATCTACAACG TCAAGATCAG AGGGGTGAAC TTCCCATCCA ACGGCCCTGT
     5221 GATGCAGAAG AAAACACTCG GCTGGGAGGC CTCCACCGAG accCTGTACC CCGCTGACGG
     5281 CGGCCTGGAA GGCAGAgcCG ACATGGCCCT GAAGCTCGTG GGCGGGGGCC ACCTGATCTG
     5341 CAACTTGAAG ACCACATACA GATCCAAGAA ACCCGCTAAG AACCTCAAGA TGCCCGGCGT
     5401 CTACTATGTG GACAGAAGAC TGGAAAGAAT CAAGGAGGCC GACAAAGAGA CCTACGTCGA
     5461 GCAGCACGAG GTGGCTGTGG CCAGATACTG CGACCTCCCT AGCAAACTGG GGCACAgAgt
     5521 ctaATAATCG CTGGGACGCC CGGCGGCCGC ggaaacacag AAAAAAGCCC GCACCTGACA
     5581 GTGCGGGCTT TTTTTTTcga ccaaaggTAG CGAACGACGA GTCACTGTTG AGGATAAATA
     5641 CTTTCTCTAC TAGGCGCCTG TTACACAGGT CCTCAGCGGC GCGCCTTTGT CGGTGAACGC
     5701 TCTCCTGAGT AGGACAAATC CGCCGGGAGC GGATTTGAAC GTTGTGAAGC AACGGCCCGG
     5761 AGGGTGGCGG GCAGGACGCC CGCCATAAAC TGCCAGGCAT CAAACTAAGC AGAAGGCCAT
     5821 CCTGACGGAT GGCCTTTTTG CGTTTCAGAT CTACCGGTaa accagcaata gacataagcg
     5881 gctatttaac gaccctgccc tgaaccgacg acaagctgac gaccgggtct ccgcaagtgg
     5941 cacttttcgg ggaaatgtgc gcggaacccc tatttgttta tttttctaaa tacattcaaa
     6001 tatgtatccg ctcatgaatt aattcttaga aaaactcatc gagcatcaaa tgaaactgca
     6061 atttattcat atcaggatta tcaataccat atttttgaaa aagccgtttc tgtaatgaag
     6121 gagaaaactc accgaggcag ttccatagga tggcaagatc ctggtatcgg tctgcgattc
     6181 cgactcgtcc aacatcaata caacctatta atttcccctc gtcaaaaata aggttatcaa
     6241 gtgagaaatc accatgagtg acgactgaat ccggtgagaa tggcaaaagt ttatgcattt
     6301 ctttccagac ttgttcaaca ggccagccat tacgctcgtc atcaaaatca ctcgcatcaa
     6361 ccaaaccgtt attcattcgt gattgcgcct gagcgagacg aaatacgcgg tcgctgttaa
     6421 aaggacaatt acaaacagga atcgaatgca accggcgcag gaacactgcc agcgcatcaa
     6481 caatattttc acctgaatca ggatattctt ctaatacctg gaatgctgtt ttcccgggga
     6541 tcgcagtggt gagtaaccat gcatcatcag gagtacggat aaaatgcttg atggtcggaa
     6601 gaggcataaa ttccgtcagc cagtttagtc tgaccatctc atctgtaaca tcattggcaa
     6661 cgctaccttt gccatgtttc agaaacaact ctggcgcatc gggcttccca tacaatcgat
     6721 agattgtcgc acctgattgc ccgacattat cgcgagccca tttataccca tataaatcag
     6781 catccatgtt ggaatttaat cgcggcctag agcaagacgt ttcccgttga atatggctca
     6841 tactcttcct ttttcaatat tattgaagca tttatcaggg ttattgtctc atgagcggat
     6901 acatatttga atgtatttag aaaaataaac aaataggcat gctagcgcag aaacgtccta
     6961 gaagatgcca ggaggatact tagcagagag acaataaggc cggagcgaag ccgtttttcc
     7021 ataggctccg cccccctgac gaacatcacg aaatctgacg ctcaaatcag tggtggcgaa
     7081 acccgacagg actataaaga taccaggcgt ttccccctga tggctccctc ttgcgctctc
     7141 ctgttcccgt cctgcggcgt ccgtgttgtg gtggaggctt tacccaaatc accacgtccc
     7201 gttccgtgta gacagttcgc tccaagctgg gctgtgtgca agaacccccc gttcagcccg
     7261 actgctgcgc cttatccggt aactatcatc ttgagtccaa cccggaaaga cacgacaaaa
     7321 cgccactggc agcagccatt ggtaactgag aattagtgga tttagatatc gagagtcttg
     7381 aagtggtggc ctaacagagg ctacactgaa aggacagtat ttggtatctg cgctccacta
     7441 aagccagtta ccaggttaag cagttcccca actgacttaa ccttcgatca aaccgcctcc
     7501 ccaggcggtt ttttcgttta cagagcagga gattacgacg atcgtaaaag gatctcaaga
     7561 agatccttta cggattcccg acaccatcac tctagatttc agtgcaattt atctcttcaa
     7621 atgtagcacc tgaagtcagc cccatacgat ataagttgta attctcatgt tagtcatgcc
     7681 ccgcgcccac cggaaggagc tgactgggtt gCTCCTAgGG TCTGATTCGT TACCAATTAT
     7741 GACAACTTGA CGGCTACATC ATTCACTTTT TCTTCACAAC CGGCACGGAA CTCGCTCGGG
     7801 CTGGCCCCGG TGCATTTTTT AAATACCCGC GAGAAATAGA GTTGATCGTC AAAACCAACA
     7861 TTGCGACCGA CGGTGGCGAT AGGCATCCGG GTGGTGCTCA AAAGCAGCTT CGCCTGGCTG
     7921 ATACGTTGGT CCTCGCGCCA GCTTAAGACG CTAATCCCTA ACTGCTGGCG GAAAAGATGT
     7981 GACAGACGCG ACGGCGACAA GCAAACATGC TGTGCGACGC TGGCGATATC AAAATTGCTG
     8041 TCTGCCAGGT GATCGCTGAT GTACTGACAA GCCTCGCGTA CCCGATTATC CATCGGTGGA
     8101 TGGAGCGACT CGTTAATCGC TTCCATGCGC CGCAGTAACA ATTGCTCAAG CAGATTTATC
     8161 GCCAGCAGCT CCGAATAGCG CCCTTCCCCT TGCCCGGCGT TAATGATTTG CCCAAACAGG
     8221 TCGCTGAAAT GCGGCTGGTG CGCTTCATCC GGGCGAAAGA ACCCCGTATT GGCAAATATT
     8281 GACGGCCAGT TAAGCCATTC ATGCCAGTAG GCGCGCGGAC GAAAGTAAAC CCACTGGTGA
     8341 TACCATTCGC GAGCCTCCGG ATGACGACCG TAGTGATGAA TCTCTCCTGG CGGGAACAGC
     8401 AAAATATCAC CCGGTCGGCA AACAAATTCT CGTCCCTGAT TTTTCACCAC CCCCTGACCG
     8461 CGAATGGTGA GATTGAGAAT ATAACCTTTC ATTCCCAGCG GTCGGTCGAT AAAAAAATCG
     8521 AGATAACCGT TGGCCTCAAT CGGCGTTAAA CCCGCCACCA GATGGGCATT AAACGAGTAT
     8581 CCCGGCAGCA GGGGATCATT TTGCGCTTCA GCCAT
//
