# Supplementary material for: Robustness and innovation in synthetic genotype networks
Source: Nat Commun. 2023 Apr 28;14:2454. doi: 10.1038/s41467-023-38033-3 (PMC10147661; doi:10.1038/s41467-023-38033-3)
Supplement: Supplementary file 6 — Supplementary Data 2 [file 41467_2023_38033_MOESM6_ESM.zip › Data_S2/Data_S2_2c.3.gb]

LOCUS       2c.3                    8408 bp ds-DNA     circular     07-JUL-2022
DEFINITION  .
KEYWORDS    "or pN1-011 + pN2-011 + pN3-011" "pN1-006.2 + pN2-007 + pN3-007"   
FEATURES             Location/Qualifiers
     promoter        274..302
                     /label="P(BAD) promoter"
                     /ApEinfo_revcolor=#ffef86
                     /ApEinfo_fwdcolor=#ffef86
     misc_feature    315..320
                     /label="EcoRI"
                     /ApEinfo_revcolor=#ff9ccd
                     /ApEinfo_fwdcolor=#ff9ccd
     misc_feature    321..350
                     /label="Linker_14"
                     /ApEinfo_revcolor=#f8d3a9
                     /ApEinfo_fwdcolor=#f8d3a9
     misc_feature    351..356
                     /label="SacI"
                     /ApEinfo_revcolor=#ff9ccd
                     /ApEinfo_fwdcolor=#ff9ccd
     misc_feature    357..371
                     /label="Prefix"
                     /ApEinfo_revcolor=#b1ff67
                     /ApEinfo_fwdcolor=#b1ff67
     misc_feature    372..391
                     /label="Csy4 site"
                     /ApEinfo_revcolor=#c7b0e3
                     /ApEinfo_fwdcolor=#c7b0e3
     misc_feature    392..493
                     /label="sgRNA-1t4"
                     /ApEinfo_revcolor=#84b0dc
                     /ApEinfo_fwdcolor=#84b0dc
     misc_feature    494..513
                     /label="Csy4 site"
                     /ApEinfo_revcolor=#c7b0e3
                     /ApEinfo_fwdcolor=#c7b0e3
     misc_feature    514..528
                     /label="Suffix"
                     /ApEinfo_revcolor=#b1ff67
                     /ApEinfo_fwdcolor=#b1ff67
     misc_feature    529..558
                     /label="Linker_1"
                     /ApEinfo_revcolor=#f8d3a9
                     /ApEinfo_fwdcolor=#f8d3a9
     misc_feature    559..573
                     /label="Prefix"
                     /ApEinfo_revcolor=#b1ff67
                     /ApEinfo_fwdcolor=#b1ff67
     misc_feature    574..593
                     /label="Csy4 site"
                     /ApEinfo_revcolor=#c7b0e3
                     /ApEinfo_fwdcolor=#c7b0e3
     misc_feature    594..699
                     /label="sgRNA-2"
                     /ApEinfo_revcolor=#84b0dc
                     /ApEinfo_fwdcolor=#84b0dc
     misc_feature    700..719
                     /label="Csy4 site"
                     /ApEinfo_revcolor=#c7b0e3
                     /ApEinfo_fwdcolor=#c7b0e3
     misc_feature    720..734
                     /label="Suffix"
                     /ApEinfo_revcolor=#b1ff67
                     /ApEinfo_fwdcolor=#b1ff67
     misc_feature    735..740
                     /label="XhoI"
                     /ApEinfo_revcolor=#ff9ccd
                     /ApEinfo_fwdcolor=#ff9ccd
     misc_feature    741..770
                     /label="Linker_0"
                     /ApEinfo_revcolor=#f8d3a9
                     /ApEinfo_fwdcolor=#f8d3a9
     misc_feature    771..785
                     /label="Prefix"
                     /ApEinfo_revcolor=#b1ff67
                     /ApEinfo_fwdcolor=#b1ff67
     misc_feature    786..805
                     /label="Csy4 site"
                     /ApEinfo_revcolor=#c7b0e3
                     /ApEinfo_fwdcolor=#c7b0e3
     misc_feature    806..839
                     /label="RBS"
                     /ApEinfo_revcolor=#7ea7d8
                     /ApEinfo_fwdcolor=#7ea7d8
     misc_feature    840..1493
                     /label="mKO2"
                     /ApEinfo_revcolor=#faac61
                     /ApEinfo_fwdcolor=#faac61
     misc_feature    1494..1880
                     /label="MarA"
                     /ApEinfo_revcolor=#75c6a9
                     /ApEinfo_fwdcolor=#75c6a9
     misc_feature    1881..1895
                     /label="Suffix"
                     /ApEinfo_revcolor=#b1ff67
                     /ApEinfo_fwdcolor=#b1ff67
     misc_feature    1896..1901
                     /label="NcoI"
                     /ApEinfo_revcolor=#ff9ccd
                     /ApEinfo_fwdcolor=#ff9ccd
     misc_feature    1902..1991
                     /label="ECK120029600 Terminator"
                     /ApEinfo_revcolor=#b4abac
                     /ApEinfo_fwdcolor=#b4abac
     misc_feature    1992..2191
                     /label="Spacer 1"
                     /ApEinfo_revcolor=#f8d3a9
                     /ApEinfo_fwdcolor=#f8d3a9
     misc_feature    2192..2197
                     /label="HindIII"
                     /ApEinfo_revcolor=#ff9ccd
                     /ApEinfo_fwdcolor=#ff9ccd
     misc_feature    2198..2212
                     /label="Prefix"
                     /ApEinfo_revcolor=#b1ff67
                     /ApEinfo_fwdcolor=#b1ff67
     misc_feature    2213..2247
                     /label="P1 (BBa_J23100)"
                     /ApEinfo_revcolor=#ffef86
                     /ApEinfo_fwdcolor=#ffef86
     misc_feature    2248..2262
                     /label="Suffix"
                     /ApEinfo_revcolor=#b1ff67
                     /ApEinfo_fwdcolor=#b1ff67
     misc_feature    2263..2292
                     /label="Linker_24"
                     /ApEinfo_revcolor=#f8d3a9
                     /ApEinfo_fwdcolor=#f8d3a9
     misc_feature    2293..2307
                     /label="Prefix"
                     /ApEinfo_revcolor=#b1ff67
                     /ApEinfo_fwdcolor=#b1ff67
     misc_feature    complement(2308..2330)
                     /label="bs-1"
                     /ApEinfo_revcolor=#84b0dc
                     /ApEinfo_fwdcolor=#84b0dc
     misc_feature    2331..2345
                     /label="Suffix"
                     /ApEinfo_revcolor=#b1ff67
                     /ApEinfo_fwdcolor=#b1ff67
     misc_feature    2346..2375
                     /label="Linker_19"
                     /ApEinfo_revcolor=#f8d3a9
                     /ApEinfo_fwdcolor=#f8d3a9
     misc_feature    2376..2390
                     /label="Prefix"
                     /ApEinfo_revcolor=#b1ff67
                     /ApEinfo_fwdcolor=#b1ff67
     misc_feature    2391..2410
                     /label="Csy4 site"
                     /ApEinfo_revcolor=#c7b0e3
                     /ApEinfo_fwdcolor=#c7b0e3
     misc_feature    2411..2512
                     /label="sgRNA-4t4"
                     /ApEinfo_revcolor=#84b0dc
                     /ApEinfo_fwdcolor=#84b0dc
     misc_feature    2513..2532
                     /label="Csy4 site"
                     /ApEinfo_revcolor=#c7b0e3
                     /ApEinfo_fwdcolor=#c7b0e3
     misc_feature    2533..2547
                     /label="Suffix"
                     /ApEinfo_revcolor=#b1ff67
                     /ApEinfo_fwdcolor=#b1ff67
     misc_feature    2548..2553
                     /label="BamHI"
                     /ApEinfo_revcolor=#ff9ccd
                     /ApEinfo_fwdcolor=#ff9ccd
     misc_feature    2554..2583
                     /label="Linker_10"
                     /ApEinfo_revcolor=#f8d3a9
                     /ApEinfo_fwdcolor=#f8d3a9
     misc_feature    2584..2598
                     /label="Prefix"
                     /ApEinfo_revcolor=#b1ff67
                     /ApEinfo_fwdcolor=#b1ff67
     misc_feature    2599..2618
                     /label="Csy4 site"
                     /ApEinfo_revcolor=#c7b0e3
                     /ApEinfo_fwdcolor=#c7b0e3
     misc_feature    2619..2652
                     /label="RBS"
                     /ApEinfo_revcolor=#7ea7d8
                     /ApEinfo_fwdcolor=#7ea7d8
     gene            2653..3366
                     /label="sfGFP"
                     /ApEinfo_revcolor=#b1ff67
                     /ApEinfo_fwdcolor=#b1ff67
     misc_feature    3367..3432
                     /label="MarAn20"
                     /ApEinfo_revcolor=#75c6a9
                     /ApEinfo_fwdcolor=#75c6a9
     misc_feature    3433..3447
                     /label="Suffix"
                     /ApEinfo_revcolor=#b1ff67
                     /ApEinfo_fwdcolor=#b1ff67
     misc_feature    3448..3455
                     /label="SbfI"
                     /ApEinfo_revcolor=#ff9ccd
                     /ApEinfo_fwdcolor=#ff9ccd
     misc_feature    3456..3516
                     /label="L3S2P21 Terminator"
                     /ApEinfo_revcolor=#b4abac
                     /ApEinfo_fwdcolor=#b4abac
     misc_feature    3517..3716
                     /label="Spacer 2.5"
                     /ApEinfo_revcolor=#f8d3a9
                     /ApEinfo_fwdcolor=#f8d3a9
     misc_feature    3717..3722
                     /label="SalI"
                     /ApEinfo_revcolor=#ff9ccd
                     /ApEinfo_fwdcolor=#ff9ccd
     misc_feature    3723..3737
                     /label="Prefix"
                     /ApEinfo_revcolor=#b1ff67
                     /ApEinfo_fwdcolor=#b1ff67
     misc_feature    3738..3772
                     /label="P1 (BBa_J23100)"
                     /ApEinfo_revcolor=#ffef86
                     /ApEinfo_fwdcolor=#ffef86
     misc_feature    3773..3787
                     /label="Suffix"
                     /ApEinfo_revcolor=#b1ff67
                     /ApEinfo_fwdcolor=#b1ff67
     misc_feature    3788..3817
                     /label="Linker_25"
                     /ApEinfo_revcolor=#f8d3a9
                     /ApEinfo_fwdcolor=#f8d3a9
     misc_feature    3818..3832
                     /label="Prefix"
                     /ApEinfo_revcolor=#b1ff67
                     /ApEinfo_fwdcolor=#b1ff67
     misc_feature    complement(3833..3855)
                     /label="bs-2"
                     /ApEinfo_revcolor=#84b0dc
                     /ApEinfo_fwdcolor=#84b0dc
     misc_feature    3856..3975
                     /label="Spacer 2.2 (partial)"
                     /ApEinfo_revcolor=#f8d3a9
                     /ApEinfo_fwdcolor=#f8d3a9
     misc_feature    3976..3990
                     /label="Suffix"
                     /ApEinfo_revcolor=#b1ff67
                     /ApEinfo_fwdcolor=#b1ff67
     misc_feature    3991..4020
                     /label="Linker_21"
                     /ApEinfo_revcolor=#f8d3a9
                     /ApEinfo_fwdcolor=#f8d3a9
     misc_feature    4021..4035
                     /label="Prefix"
                     /ApEinfo_revcolor=#b1ff67
                     /ApEinfo_fwdcolor=#b1ff67
     misc_feature    complement(4036..4058)
                     /label="bs-4"
                     /ApEinfo_revcolor=#84b0dc
                     /ApEinfo_fwdcolor=#84b0dc
     misc_feature    4059..4073
                     /label="Suffix"
                     /ApEinfo_revcolor=#b1ff67
                     /ApEinfo_fwdcolor=#b1ff67
     misc_feature    4074..4103
                     /label="Linker_17"
                     /ApEinfo_revcolor=#f8d3a9
                     /ApEinfo_fwdcolor=#f8d3a9
     misc_feature    4104..4118
                     /label="Prefix"
                     /ApEinfo_revcolor=#b1ff67
                     /ApEinfo_fwdcolor=#b1ff67
     misc_feature    4119..4138
                     /label="Csy4 site"
                     /ApEinfo_revcolor=#c7b0e3
                     /ApEinfo_fwdcolor=#c7b0e3
     misc_feature    4139..4244
                     /label="sgRNA-1"
                     /ApEinfo_revcolor=#84b0dc
                     /ApEinfo_fwdcolor=#84b0dc
     misc_feature    4245..4264
                     /label="Csy4 site"
                     /ApEinfo_revcolor=#c7b0e3
                     /ApEinfo_fwdcolor=#c7b0e3
     misc_feature    4265..4279
                     /label="Suffix"
                     /ApEinfo_revcolor=#b1ff67
                     /ApEinfo_fwdcolor=#b1ff67
     misc_feature    4280..4285
                     /label="AatII"
                     /ApEinfo_revcolor=#ff9ccd
                     /ApEinfo_fwdcolor=#ff9ccd
     misc_feature    4286..4315
                     /label="Linker_11"
                     /ApEinfo_revcolor=#f8d3a9
                     /ApEinfo_fwdcolor=#f8d3a9
     misc_feature    4316..4330
                     /label="Prefix"
                     /ApEinfo_revcolor=#b1ff67
                     /ApEinfo_fwdcolor=#b1ff67
     misc_feature    4331..4350
                     /label="Csy4 site"
                     /ApEinfo_revcolor=#c7b0e3
                     /ApEinfo_fwdcolor=#c7b0e3
     misc_feature    4351..4384
                     /label="RBS"
                     /ApEinfo_revcolor=#7ea7d8
                     /ApEinfo_fwdcolor=#7ea7d8
     misc_feature    4385..4594
                     /label="RepA70"
                     /ApEinfo_revcolor=#75c6a9
                     /ApEinfo_fwdcolor=#75c6a9
     misc_feature    4595..5320
                     /label="mKate2"
                     /ApEinfo_revcolor=#d59687
                     /ApEinfo_fwdcolor=#d59687
     misc_feature    5321..5335
                     /label="Suffix"
                     /ApEinfo_revcolor=#b1ff67
                     /ApEinfo_fwdcolor=#b1ff67
     misc_feature    5336..5343
                     /label="NotI"
                     /ApEinfo_revcolor=#ff9ccd
                     /ApEinfo_fwdcolor=#ff9ccd
     misc_feature    5344..5400
                     /label="ECK120033737 Terminator"
                     /ApEinfo_revcolor=#b4abac
                     /ApEinfo_fwdcolor=#b4abac
     misc_feature    5401..5445
                     /label="Linker_8"
                     /ApEinfo_revcolor=#f8d3a9
                     /ApEinfo_fwdcolor=#f8d3a9
     misc_feature    5446..5451
                     /label="KasI"
                     /ApEinfo_revcolor=#ff9ccd
                     /ApEinfo_fwdcolor=#ff9ccd
     misc_feature    5452..5463
                     /label="Spacer 15"
                     /ApEinfo_revcolor=#f8d3a9
                     /ApEinfo_fwdcolor=#f8d3a9
     misc_feature    5464..5470
                     /label="BbvCI"
                     /ApEinfo_revcolor=#ff9ccd
                     /ApEinfo_fwdcolor=#ff9ccd
     misc_feature    5471..5478
                     /label="AscI"
                     /ApEinfo_revcolor=#ff9ccd
                     /ApEinfo_fwdcolor=#ff9ccd
     gene            complement(5819..6634)
                     /label="KanR"
                     /ApEinfo_revcolor=#d6b295
                     /ApEinfo_fwdcolor=#d6b295
     oriT            6744..7379
                     /label="ColA ori"
                     /ApEinfo_revcolor=#9eafd2
                     /ApEinfo_fwdcolor=#9eafd2
     gene            complement(7530..8408)
                     /label="araC"
                     /ApEinfo_revcolor=#d59687
                     /ApEinfo_fwdcolor=#d59687
ORIGIN
        1 ACTTTTCATA CTCCCGCCAT TCAGAGAAGA AACCAATTGT CCATATTGCA TCAGACATTG
       61 CCGTCACTGC GTCTTTTACT GGCTCTTCTC GCTAACCAAA CCGGTAACCC CGCTTATTAA
      121 AAGCATTCTG TAACAAAGCG GGACCAAAGC CATGACAAAA ACGCGTAACA AAAGTGTCTA
      181 TAATCACGGC AGAAAAGTCC ACATTGATTA TTTGCACGGC GTCACACTTT GCTATGCCAT
      241 AGCATTTTTA TCCATAAGAT TAGCGGtTCC TACCTGACGC TTTTTATCGC AACTCTCTAC
      301 TGTTTCTCCA TACCGAATTC ATAGGATAGA TTCTGGAAAC TTTACCGTCC GAGCTCCAGC
      361 CTGCGGTCCG GGTTCACTGC CGTATAGGCA GAAGCTAGAC TCTAGTGGTT TcAGAGCTAT
      421 GCTGGAAACA GCATAGCAAG TTgAAATAAG GCTAGTCCGT TATCAACTTG AAAAAGTGGC
      481 ACCGAGTCGG TGCGTTCACT GCCGTATAGG CAGTCGCTGG GACGCCCGGG GACTACACTT
      541 ACGAAACTAT TGATTGCTCA GCCTGCGGTC CGGGTTCACT GCCGTATAGG CAGATCAGTG
      601 TGTACTAAGT ACTGTTTcAG AGCTATGCTG GAAACAGCAT AGCAAGTTgA AATAAGGCTA
      661 GTCCGTTATC AACTTGAAAA AGTGGCACCG AGTCGGTGCG TTCACTGCCG TATAGGCAGT
      721 CGCTGGGACG CCCGCTCGAG CAATAAACAG TTGATAGGGC TTCTCCGTTA CAGCCTGCGG
      781 TCCGGGTTCA CTGCCGTATA GGCAGTAATT TTGTTTAACT TTAAGAAGGA GATATACATA
      841 TGGTTTCGGT TATCAAACCA GAGATGAAAA TGCGTTACTA TATGGATGGT TCAGTAAATG
      901 GTCACGAATT TACTATTGAG GGCGAGGGTA CGGGACGCCC ATACGAGGGG CACCAGGAAA
      961 TGACTTTACG CGTCACAATG GCTGAAGGCG GGCCTATGCC GTTTGCGTTC GATCTTGTTA
     1021 GTCATGTCTT TTGTTACGGT CACCGTGTAT TTACTAAATA CCCCGAGGAA ATTCCAGACT
     1081 ATTTCAAACA AGCCTTCCCG GAAGGTTTGT CTTGGGAGCG CAGTTTAGAG TTTGAAGACG
     1141 GTGGCTCGGC CAGCGTGTCA GCTCATATTA GTCTTCGCGG CAATACATTT TATCACAAGT
     1201 CAAAGTTCAC CGGCGTGAAC TTCCCCGCAG ACGGCCCAAT CATGCAGAAT CAAAGTGTTG
     1261 ATTGGGAACC GTCCACAGAG AAGATTACAG CTTCCGATGG AGTCTTAAAG GGCGATGTAA
     1321 CCATGTACTT AAAATTAGAA GGGGGAGGGA ACCATAAATG TCAGATGAAG ACTACCTATA
     1381 AGGCCGCAAA AGAGATTCTT GAAATGCCCG GAGACCACTA CATTGGGCAT CGTTTGGTCC
     1441 GTAAGACAGA AGGAAATATT ACTGAACAGG TCGAAGACGC TGTGGCACAC AGCATGTCCC
     1501 GCCGTAATAC TGACGCCATC ACAATCCACA GCATCCTGGA TTGGATTGAA GACAACTTGG
     1561 AGTCGCCGTT GAGTTTAGAA AAAGTTAGTG AACGTAGTGG TTACTCAAAG TGGCACCTTC
     1621 AGCGCATGTT TAAGAAGGAA ACGGGTCATT CATTGGGTCA ATATATTCGT TCTCGCAAGA
     1681 TGACTGAAAT TGCCCAGAAA TTGAAAGAGT CTAATGAACC TATTTTGTAC CTGGCGGAGC
     1741 GTTACGGCTT TGAAAGTCAG CAAACCCTTA CACGTACCTT CAAGAATTAC TTTGACGTTC
     1801 CACCACACAA ATATCGTATG ACCAACATGC AGGGTGAGTC ACGTTTTTTG CATCCGTTGA
     1861 ATCATTACAA TTCCTAATAA TCGCTGGGAC GCCCGCCATG GTTCAGCCAA AAAACTTAAG
     1921 ACCGCCGGTC TTGTCCACTA CCTTGCAGTA ATGCGGTGGA CAGGATCGGC GGTTTTCTTT
     1981 TCTCTTCTCA ATTCTTCTGA CCTGTAACGA ATAATAGATA GTAAAGTAGT CTCCGATTGA
     2041 GTTTTCTCTG CCGAGTCCCA CCCAGTTCTG TGATTTCAGT AAGTTGGTAA TTGATACACT
     2101 GTTGCGAGAA CTGCTGCCTG GTAGTAGATA GGTTGTTATT GAGTAAGAAG GTAAAGTGAA
     2161 CGAAATCCCT GAAACTGAGA CTGTAGAAAA TAAGCTTCAG CCTGCGGTCC GGttgacggc
     2221 tagctcagtc ctaggtacag tgctagcTCG CTGGGACGCC CGAGATAGCC GTTACACAGG
     2281 TGACACTTAT TTCAGCCTGC GGTCCGGcca CACTAGAGTC TAGCTTGAGA TCGCTGGGAC
     2341 GCCCGTGAAC AGTTGCTCTG ATTGAAACCA CGATTCAGCC TGCGGTCCGG GTTCACTGCC
     2401 GTATAGGCAG CATCTTAGAG TATGTAGTTT cAGAGCTATG CTGGAAACAG CATAGCAAGT
     2461 TgAAATAAGG CTAGTCCGTT ATCAACTTGA AAAAGTGGCA CCGAGTCGGT GCGTTCACTG
     2521 CCGTATAGGC AGTCGCTGGG ACGCCCGGGA TCCAAGAGAT TTCTACACGA TTGAGCACTG
     2581 TCTCAGCCTG CGGTCCGGGT TCACTGCCGT ATAGGCAGTA ATTTTGTTTA ACTTTAAGAA
     2641 GGAGATATAC ATATGCGTAA AGGCGAAGAA CTGTTTACCG GTGTGGTTCC GATTCTGGTG
     2701 GAACTGGACG GCGATGTTAA TGGTCATAAA TTCAGTGTTC GCGGCGAAGG TGAAGGCGAT
     2761 GCGACGAACG GCAAACTGAC CCTGAAATTT ATCTGCACCA CGGGTAAACT GCCGGTCCCG
     2821 TGGCCGACGC TGGTGACCAC GCTGACCTAT GGCGTTCAAT GTTTTGCGCG TTACCCGGAT
     2881 CACATGAAAC AGCACGACTT TTTCAAATCG GCCATGCCGG AAGGCTATGT GCAGGAACGT
     2941 ACGATTAGCT TTAAAGACGA TGGTACGTAT AAAACCCGCG CGGAAGTGAA ATTCGAAGGC
     3001 GATACCCTGG TTAACCGTAT CGAACTGAAA GGTATCGATT TCAAAGAAGA CGGCAATATT
     3061 CTGGGTCATA AACTGGAATA TAACTTCAAT TCCCACAACG TGTACATCAC CGCGGATAAA
     3121 CAGAAAAACG GCATTAAAGC CAATTTCAAA ATCCGCCATA ATGTGGAAGA TGGTAGCGTT
     3181 CAGCTGGCCG ACCACTATCA GCAAAACACG CCGATTGGTG ATGGCCCGGT CCTGCTGCCG
     3241 GACAATCACT ACCTGAGTAC CCAGTCCGTG CTGTCAAAAG ATCCGAACGA AAAACGTGAC
     3301 CACATGGTCC TGCTGGAATT TGTGACGGCT GCGGGTATCA CCCACGGCAT GGACGAACTG
     3361 TATAAAATGT CCCGCCGTAA TACTGACGCC ATCACAATCC ACAGCATCCT GGATTGGATT
     3421 GAAGACTAAT AATCGCTGGG ACGCCCGCCT GCAGGCTCGG TACCAAATTC CAGAAAAGAG
     3481 GCCTCCCGAA AGGGGGGCCT TTTTTCGTTT TGGTCCTAAT AGATAAAGGA TAGGTCTGGT
     3541 AGTGTTGTTC GTTCTCGCAG GTAAATCAAT AATACTCAGC AGTTCCGTAG ACTTTTCAGT
     3601 GGGACAGGGT AGCGATAACA GATAGATTGT AATAAGACAC AGTAGGTGCT CGTAGTTGCG
     3661 TGAAGAGAAC CGCTCAGGAA ATCCAGTCAG AAGTATTGGT AATCGTTGAA AACTCAGTCG
     3721 ACCAGCCTGC GGTCCGGttg acggctagct cagtcctagg tacagtgcta gcTCGCTGGG
     3781 ACGCCCGAGT GACGACTGCG AAGTAACCTC TATTTATCAG CCTGCGGTCC GGccaAGTAC
     3841 TTAGTACACA CTGATCCTCA CTCCGAACGA ATCACAATAC GCTCCAATCT TCAACTACAC
     3901 GATAAAACTG GTAATCCCAA CAACCTGACT CACACTCTAC TTTCTCAACG AGGAACTTCT
     3961 TATTCTGATA CAATCTCGCT GGGACGCCCG AGAGCCGAAT CGCACTTATT TACAGTAGTT
     4021 CAGCCTGCGG TCCGGccaTA CATACTCTAA GATGTGTCTC GCTGGGACGC CCGGTAGTGC
     4081 TTATCAGACC CAATACTGTT GAACAGCCTG CGGTCCGGGT TCACTGCCGT ATAGGCAGTC
     4141 TCAAGCTAGA CTCTAGTGGT TTcAGAGCTA TGCTGGAAAC AGCATAGCAA GTTgAAATAA
     4201 GGCTAGTCCG TTATCAACTT GAAAAAGTGG CACCGAGTCG GTGCGTTCAC TGCCGTATAG
     4261 GCAGTCGCTG GGACGCCCGG ACGTCCTATT ACACTCGTCG TTGGAAACTG AAGATCAGCC
     4321 TGCGGTCCGG GTTCACTGCC GTATAGGCAG TAATTTTGTT TAACTTTAAG AAGGAGATAT
     4381 ACATATGAAT CAGTCATTCA TCTCGGACAT CTTATATGCC GACATCGAAT CGAAGGCTAA
     4441 GGAACTTACA GTCAATTCCA ACAATACTGT CCAGCCGGTC GCGCTTATGC GCTTAGGAGT
     4501 TTTCGTTCCC AAACCTTCCA AGAGCAAAGG AGAAAGTAAG GAAATTGACG CCACCAAAGC
     4561 CTTCTCTCAA CTGGAGATTG CTAAAGCAGA GGGCatggtt agtaaaggag aagaaaataa
     4621 catggcaCTG ATTAAGGAGA ACATGCACAT GAAGCTGTAC ATGGAGGGCA CCGTGAACAA
     4681 CCACCACTTC AAGTGCACAT CCGAGGGCGA AGGCAAGCCC TACGAGGGCA CCCAGACCAT
     4741 GAGAATCAAG gccGTCGAGG GCGGCCCTCT CCCCTTCGCC TTCGACATCC TGGCTACCAG
     4801 CTTCATGTAC GGCAGCAAAA CCTTCATCAA CCACACCCAG GGCATCCCCG ACTTCTTTAA
     4861 GCAGTCCTTC CCTGAGGGCT TCACATGGGA GAGAGTCACC ACATACGAAG ACGGGGGCGT
     4921 GCTGACCGCT ACCCAGGACA CCAGCCTCCA GGACGGCTGC CTCATCTACA ACGTCAAGAT
     4981 CAGAGGGGTG AACTTCCCAT CCAACGGCCC TGTGATGCAG AAGAAAACAC TCGGCTGGGA
     5041 GGCCTCCACC GAGaccCTGT ACCCCGCTGA CGGCGGCCTG GAAGGCAGAg cCGACATGGC
     5101 CCTGAAGCTC GTGGGCGGGG GCCACCTGAT CTGCAACTTG AAGACCACAT ACAGATCCAA
     5161 GAAACCCGCT AAGAACCTCA AGATGCCCGG CGTCTACTAT GTGGACAGAA GACTGGAAAG
     5221 AATCAAGGAG GCCGACAAAG AGACCTACGT CGAGCAGCAC GAGGTGGCTG TGGCCAGATA
     5281 CTGCGACCTC CCTAGCAAAC TGGGGCACAg AgtctaATAA TCGCTGGGAC GCCCGGCGGC
     5341 CGCggaaaca cagAAAAAAG CCCGCACCTG ACAGTGCGGG CTTTTTTTTT cgaccaaagg
     5401 TAGCGAACGA CGAGTCACTG TTGAGGATAA ATACTTTCTC TACTAGGCGC CTGTTACACA
     5461 GGTCCTCAGC GGCGCGCCTT TGTCGGTGAA CGCTCTCCTG AGTAGGACAA ATCCGCCGGG
     5521 AGCGGATTTG AACGTTGTGA AGCAACGGCC CGGAGGGTGG CGGGCAGGAC GCCCGCCATA
     5581 AACTGCCAGG CATCAAACTA AGCAGAAGGC CATCCTGACG GATGGCCTTT TTGCGTTTCA
     5641 GATCTACCGG Taaaccagca atagacataa gcggctattt aacgaccctg ccctgaaccg
     5701 acgacaagct gacgaccggg tctccgcaag tggcactttt cggggaaatg tgcgcggaac
     5761 ccctatttgt ttatttttct aaatacattc aaatatgtat ccgctcatga attaattctt
     5821 agaaaaactc atcgagcatc aaatgaaact gcaatttatt catatcagga ttatcaatac
     5881 catatttttg aaaaagccgt ttctgtaatg aaggagaaaa ctcaccgagg cagttccata
     5941 ggatggcaag atcctggtat cggtctgcga ttccgactcg tccaacatca atacaaccta
     6001 ttaatttccc ctcgtcaaaa ataaggttat caagtgagaa atcaccatga gtgacgactg
     6061 aatccggtga gaatggcaaa agtttatgca tttctttcca gacttgttca acaggccagc
     6121 cattacgctc gtcatcaaaa tcactcgcat caaccaaacc gttattcatt cgtgattgcg
     6181 cctgagcgag acgaaatacg cggtcgctgt taaaaggaca attacaaaca ggaatcgaat
     6241 gcaaccggcg caggaacact gccagcgcat caacaatatt ttcacctgaa tcaggatatt
     6301 cttctaatac ctggaatgct gttttcccgg ggatcgcagt ggtgagtaac catgcatcat
     6361 caggagtacg gataaaatgc ttgatggtcg gaagaggcat aaattccgtc agccagttta
     6421 gtctgaccat ctcatctgta acatcattgg caacgctacc tttgccatgt ttcagaaaca
     6481 actctggcgc atcgggcttc ccatacaatc gatagattgt cgcacctgat tgcccgacat
     6541 tatcgcgagc ccatttatac ccatataaat cagcatccat gttggaattt aatcgcggcc
     6601 tagagcaaga cgtttcccgt tgaatatggc tcatactctt cctttttcaa tattattgaa
     6661 gcatttatca gggttattgt ctcatgagcg gatacatatt tgaatgtatt tagaaaaata
     6721 aacaaatagg catgctagcg cagaaacgtc ctagaagatg ccaggaggat acttagcaga
     6781 gagacaataa ggccggagcg aagccgtttt tccataggct ccgcccccct gacgaacatc
     6841 acgaaatctg acgctcaaat cagtggtggc gaaacccgac aggactataa agataccagg
     6901 cgtttccccc tgatggctcc ctcttgcgct ctcctgttcc cgtcctgcgg cgtccgtgtt
     6961 gtggtggagg ctttacccaa atcaccacgt cccgttccgt gtagacagtt cgctccaagc
     7021 tgggctgtgt gcaagaaccc cccgttcagc ccgactgctg cgccttatcc ggtaactatc
     7081 atcttgagtc caacccggaa agacacgaca aaacgccact ggcagcagcc attggtaact
     7141 gagaattagt ggatttagat atcgagagtc ttgaagtggt ggcctaacag aggctacact
     7201 gaaaggacag tatttggtat ctgcgctcca ctaaagccag ttaccaggtt aagcagttcc
     7261 ccaactgact taaccttcga tcaaaccgcc tccccaggcg gttttttcgt ttacagagca
     7321 ggagattacg acgatcgtaa aaggatctca agaagatcct ttacggattc ccgacaccat
     7381 cactctagat ttcagtgcaa tttatctctt caaatgtagc acctgaagtc agccccatac
     7441 gatataagtt gtaattctca tgttagtcat gccccgcgcc caccggaagg agctgactgg
     7501 gttgCTCCTA gGGTCTGATT CGTTACCAAT TATGACAACT TGACGGCTAC ATCATTCACT
     7561 TTTTCTTCAC AACCGGCACG GAACTCGCTC GGGCTGGCCC CGGTGCATTT TTTAAATACC
     7621 CGCGAGAAAT AGAGTTGATC GTCAAAACCA ACATTGCGAC CGACGGTGGC GATAGGCATC
     7681 CGGGTGGTGC TCAAAAGCAG CTTCGCCTGG CTGATACGTT GGTCCTCGCG CCAGCTTAAG
     7741 ACGCTAATCC CTAACTGCTG GCGGAAAAGA TGTGACAGAC GCGACGGCGA CAAGCAAACA
     7801 TGCTGTGCGA CGCTGGCGAT ATCAAAATTG CTGTCTGCCA GGTGATCGCT GATGTACTGA
     7861 CAAGCCTCGC GTACCCGATT ATCCATCGGT GGATGGAGCG ACTCGTTAAT CGCTTCCATG
     7921 CGCCGCAGTA ACAATTGCTC AAGCAGATTT ATCGCCAGCA GCTCCGAATA GCGCCCTTCC
     7981 CCTTGCCCGG CGTTAATGAT TTGCCCAAAC AGGTCGCTGA AATGCGGCTG GTGCGCTTCA
     8041 TCCGGGCGAA AGAACCCCGT ATTGGCAAAT ATTGACGGCC AGTTAAGCCA TTCATGCCAG
     8101 TAGGCGCGCG GACGAAAGTA AACCCACTGG TGATACCATT CGCGAGCCTC CGGATGACGA
     8161 CCGTAGTGAT GAATCTCTCC TGGCGGGAAC AGCAAAATAT CACCCGGTCG GCAAACAAAT
     8221 TCTCGTCCCT GATTTTTCAC CACCCCCTGA CCGCGAATGG TGAGATTGAG AATATAACCT
     8281 TTCATTCCCA GCGGTCGGTC GATAAAAAAA TCGAGATAAC CGTTGGCCTC AATCGGCGTT
     8341 AAACCCGCCA CCAGATGGGC ATTAAACGAG TATCCCGGCA GCAGGGGATC ATTTTGCGCT
     8401 TCAGCCAT
//
