# Supplementary material for: Robustness and innovation in synthetic genotype networks
Source: Nat Commun. 2023 Apr 28;14:2454. doi: 10.1038/s41467-023-38033-3 (PMC10147661; doi:10.1038/s41467-023-38033-3)
Supplement: Supplementary file 6 — Supplementary Data 2 [file 41467_2023_38033_MOESM6_ESM.zip › Data_S2/Data_S2_2c.5.gb]

LOCUS       2c.5                    8213 bp ds-DNA     circular     07-JUL-2022
DEFINITION  .
KEYWORDS    "or pN1-011 + pN2-011 + pN3-011" "pN1-006.2 + pN2-007 + pN3-007"   
FEATURES             Location/Qualifiers
     promoter        274..302
                     /label="P(BAD) promoter"
                     /ApEinfo_revcolor=#ffef86
                     /ApEinfo_fwdcolor=#ffef86
     misc_feature    315..320
                     /label="EcoRI"
                     /ApEinfo_revcolor=#ff9ccd
                     /ApEinfo_fwdcolor=#ff9ccd
     misc_feature    321..350
                     /label="Linker_14"
                     /ApEinfo_revcolor=#f8d3a9
                     /ApEinfo_fwdcolor=#f8d3a9
     misc_feature    351..356
                     /label="SacI"
                     /ApEinfo_revcolor=#ff9ccd
                     /ApEinfo_fwdcolor=#ff9ccd
     misc_feature    357..371
                     /label="Prefix"
                     /ApEinfo_revcolor=#b1ff67
                     /ApEinfo_fwdcolor=#b1ff67
     misc_feature    372..391
                     /label="Csy4 site"
                     /ApEinfo_revcolor=#c7b0e3
                     /ApEinfo_fwdcolor=#c7b0e3
     misc_feature    392..497
                     /label="sgRNA-1"
                     /ApEinfo_revcolor=#84b0dc
                     /ApEinfo_fwdcolor=#84b0dc
     misc_feature    498..517
                     /label="Csy4 site"
                     /ApEinfo_revcolor=#c7b0e3
                     /ApEinfo_fwdcolor=#c7b0e3
     misc_feature    518..532
                     /label="Suffix"
                     /ApEinfo_revcolor=#b1ff67
                     /ApEinfo_fwdcolor=#b1ff67
     misc_feature    533..562
                     /label="Linker_1"
                     /ApEinfo_revcolor=#f8d3a9
                     /ApEinfo_fwdcolor=#f8d3a9
     misc_feature    563..577
                     /label="Prefix"
                     /ApEinfo_revcolor=#b1ff67
                     /ApEinfo_fwdcolor=#b1ff67
     misc_feature    578..597
                     /label="Csy4 site"
                     /ApEinfo_revcolor=#c7b0e3
                     /ApEinfo_fwdcolor=#c7b0e3
     misc_feature    598..703
                     /label="sgRNA-2"
                     /ApEinfo_revcolor=#84b0dc
                     /ApEinfo_fwdcolor=#84b0dc
     misc_feature    704..723
                     /label="Csy4 site"
                     /ApEinfo_revcolor=#c7b0e3
                     /ApEinfo_fwdcolor=#c7b0e3
     misc_feature    724..738
                     /label="Suffix"
                     /ApEinfo_revcolor=#b1ff67
                     /ApEinfo_fwdcolor=#b1ff67
     misc_feature    739..744
                     /label="XhoI"
                     /ApEinfo_revcolor=#ff9ccd
                     /ApEinfo_fwdcolor=#ff9ccd
     misc_feature    745..774
                     /label="Linker_0"
                     /ApEinfo_revcolor=#f8d3a9
                     /ApEinfo_fwdcolor=#f8d3a9
     misc_feature    775..789
                     /label="Prefix"
                     /ApEinfo_revcolor=#b1ff67
                     /ApEinfo_fwdcolor=#b1ff67
     misc_feature    790..809
                     /label="Csy4 site"
                     /ApEinfo_revcolor=#c7b0e3
                     /ApEinfo_fwdcolor=#c7b0e3
     misc_feature    810..843
                     /label="RBS"
                     /ApEinfo_revcolor=#7ea7d8
                     /ApEinfo_fwdcolor=#7ea7d8
     misc_feature    844..1497
                     /label="mKO2"
                     /ApEinfo_revcolor=#faac61
                     /ApEinfo_fwdcolor=#faac61
     misc_feature    1498..1884
                     /label="MarA"
                     /ApEinfo_revcolor=#75c6a9
                     /ApEinfo_fwdcolor=#75c6a9
     misc_feature    1885..1899
                     /label="Suffix"
                     /ApEinfo_revcolor=#b1ff67
                     /ApEinfo_fwdcolor=#b1ff67
     misc_feature    1900..1905
                     /label="NcoI"
                     /ApEinfo_revcolor=#ff9ccd
                     /ApEinfo_fwdcolor=#ff9ccd
     misc_feature    1906..1995
                     /label="ECK120029600 Terminator"
                     /ApEinfo_revcolor=#b4abac
                     /ApEinfo_fwdcolor=#b4abac
     misc_feature    1996..2195
                     /label="Spacer 1"
                     /ApEinfo_revcolor=#f8d3a9
                     /ApEinfo_fwdcolor=#f8d3a9
     misc_feature    2196..2201
                     /label="HindIII"
                     /ApEinfo_revcolor=#ff9ccd
                     /ApEinfo_fwdcolor=#ff9ccd
     misc_feature    2202..2216
                     /label="Prefix"
                     /ApEinfo_revcolor=#b1ff67
                     /ApEinfo_fwdcolor=#b1ff67
     misc_feature    2217..2251
                     /label="P1 (BBa_J23100)"
                     /ApEinfo_revcolor=#ffef86
                     /ApEinfo_fwdcolor=#ffef86
     misc_feature    2252..2266
                     /label="Suffix"
                     /ApEinfo_revcolor=#b1ff67
                     /ApEinfo_fwdcolor=#b1ff67
     misc_feature    2267..2296
                     /label="Linker_24"
                     /ApEinfo_revcolor=#f8d3a9
                     /ApEinfo_fwdcolor=#f8d3a9
     misc_feature    2297..2311
                     /label="Prefix"
                     /ApEinfo_revcolor=#b1ff67
                     /ApEinfo_fwdcolor=#b1ff67
     misc_feature    complement(2312..2334)
                     /label="bs-1"
                     /ApEinfo_revcolor=#84b0dc
                     /ApEinfo_fwdcolor=#84b0dc
     misc_feature    2335..2349
                     /label="Suffix"
                     /ApEinfo_revcolor=#b1ff67
                     /ApEinfo_fwdcolor=#b1ff67
     misc_feature    2350..2379
                     /label="Linker_19"
                     /ApEinfo_revcolor=#f8d3a9
                     /ApEinfo_fwdcolor=#f8d3a9
     misc_feature    2380..2394
                     /label="Prefix"
                     /ApEinfo_revcolor=#b1ff67
                     /ApEinfo_fwdcolor=#b1ff67
     misc_feature    2395..2414
                     /label="Csy4 site"
                     /ApEinfo_revcolor=#c7b0e3
                     /ApEinfo_fwdcolor=#c7b0e3
     misc_feature    2415..2520
                     /label="sgRNA-2"
                     /ApEinfo_revcolor=#84b0dc
                     /ApEinfo_fwdcolor=#84b0dc
     misc_feature    2521..2540
                     /label="Csy4 site"
                     /ApEinfo_revcolor=#c7b0e3
                     /ApEinfo_fwdcolor=#c7b0e3
     misc_feature    2541..2555
                     /label="Suffix"
                     /ApEinfo_revcolor=#b1ff67
                     /ApEinfo_fwdcolor=#b1ff67
     misc_feature    2556..2561
                     /label="BamHI"
                     /ApEinfo_revcolor=#ff9ccd
                     /ApEinfo_fwdcolor=#ff9ccd
     misc_feature    2562..2591
                     /label="Linker_10"
                     /ApEinfo_revcolor=#f8d3a9
                     /ApEinfo_fwdcolor=#f8d3a9
     misc_feature    2592..2606
                     /label="Prefix"
                     /ApEinfo_revcolor=#b1ff67
                     /ApEinfo_fwdcolor=#b1ff67
     misc_feature    2607..2626
                     /label="Csy4 site"
                     /ApEinfo_revcolor=#c7b0e3
                     /ApEinfo_fwdcolor=#c7b0e3
     misc_feature    2627..2660
                     /label="RBS"
                     /ApEinfo_revcolor=#7ea7d8
                     /ApEinfo_fwdcolor=#7ea7d8
     gene            2661..3374
                     /label="sfGFP"
                     /ApEinfo_revcolor=#b1ff67
                     /ApEinfo_fwdcolor=#b1ff67
     misc_feature    3375..3440
                     /label="MarAn20"
                     /ApEinfo_revcolor=#75c6a9
                     /ApEinfo_fwdcolor=#75c6a9
     misc_feature    3441..3455
                     /label="Suffix"
                     /ApEinfo_revcolor=#b1ff67
                     /ApEinfo_fwdcolor=#b1ff67
     misc_feature    3456..3463
                     /label="SbfI"
                     /ApEinfo_revcolor=#ff9ccd
                     /ApEinfo_fwdcolor=#ff9ccd
     misc_feature    3464..3524
                     /label="L3S2P21 Terminator"
                     /ApEinfo_revcolor=#b4abac
                     /ApEinfo_fwdcolor=#b4abac
     misc_feature    3525..3724
                     /label="Spacer 2.5"
                     /ApEinfo_revcolor=#f8d3a9
                     /ApEinfo_fwdcolor=#f8d3a9
     misc_feature    3725..3730
                     /label="SalI"
                     /ApEinfo_revcolor=#ff9ccd
                     /ApEinfo_fwdcolor=#ff9ccd
     misc_feature    3731..3745
                     /label="Prefix"
                     /ApEinfo_revcolor=#b1ff67
                     /ApEinfo_fwdcolor=#b1ff67
     misc_feature    3746..3780
                     /label="P1 (BBa_J23100)"
                     /ApEinfo_revcolor=#ffef86
                     /ApEinfo_fwdcolor=#ffef86
     misc_feature    3781..3795
                     /label="Suffix"
                     /ApEinfo_revcolor=#b1ff67
                     /ApEinfo_fwdcolor=#b1ff67
     misc_feature    3796..3825
                     /label="Linker_25"
                     /ApEinfo_revcolor=#f8d3a9
                     /ApEinfo_fwdcolor=#f8d3a9
     misc_feature    3826..3840
                     /label="Prefix"
                     /ApEinfo_revcolor=#b1ff67
                     /ApEinfo_fwdcolor=#b1ff67
     misc_feature    complement(3841..3863)
                     /label="bs-2"
                     /ApEinfo_revcolor=#84b0dc
                     /ApEinfo_fwdcolor=#84b0dc
     misc_feature    3864..3878
                     /label="Suffix"
                     /ApEinfo_revcolor=#b1ff67
                     /ApEinfo_fwdcolor=#b1ff67
     misc_feature    3879..3908
                     /label="Linker_17"
                     /ApEinfo_revcolor=#f8d3a9
                     /ApEinfo_fwdcolor=#f8d3a9
     misc_feature    3909..3923
                     /label="Prefix"
                     /ApEinfo_revcolor=#b1ff67
                     /ApEinfo_fwdcolor=#b1ff67
     misc_feature    3924..3943
                     /label="Csy4 site"
                     /ApEinfo_revcolor=#c7b0e3
                     /ApEinfo_fwdcolor=#c7b0e3
     misc_feature    3944..4049
                     /label="sgRNA-1"
                     /ApEinfo_revcolor=#84b0dc
                     /ApEinfo_fwdcolor=#84b0dc
     misc_feature    4050..4069
                     /label="Csy4 site"
                     /ApEinfo_revcolor=#c7b0e3
                     /ApEinfo_fwdcolor=#c7b0e3
     misc_feature    4070..4084
                     /label="Suffix"
                     /ApEinfo_revcolor=#b1ff67
                     /ApEinfo_fwdcolor=#b1ff67
     misc_feature    4085..4090
                     /label="AatII"
                     /ApEinfo_revcolor=#ff9ccd
                     /ApEinfo_fwdcolor=#ff9ccd
     misc_feature    4091..4120
                     /label="Linker_11"
                     /ApEinfo_revcolor=#f8d3a9
                     /ApEinfo_fwdcolor=#f8d3a9
     misc_feature    4121..4135
                     /label="Prefix"
                     /ApEinfo_revcolor=#b1ff67
                     /ApEinfo_fwdcolor=#b1ff67
     misc_feature    4136..4155
                     /label="Csy4 site"
                     /ApEinfo_revcolor=#c7b0e3
                     /ApEinfo_fwdcolor=#c7b0e3
     misc_feature    4156..4189
                     /label="RBS"
                     /ApEinfo_revcolor=#7ea7d8
                     /ApEinfo_fwdcolor=#7ea7d8
     misc_feature    4190..4399
                     /label="RepA70"
                     /ApEinfo_revcolor=#75c6a9
                     /ApEinfo_fwdcolor=#75c6a9
     misc_feature    4400..5125
                     /label="mKate2"
                     /ApEinfo_revcolor=#d59687
                     /ApEinfo_fwdcolor=#d59687
     misc_feature    5126..5140
                     /label="Suffix"
                     /ApEinfo_revcolor=#b1ff67
                     /ApEinfo_fwdcolor=#b1ff67
     misc_feature    5141..5148
                     /label="NotI"
                     /ApEinfo_revcolor=#ff9ccd
                     /ApEinfo_fwdcolor=#ff9ccd
     misc_feature    5149..5205
                     /label="ECK120033737 Terminator"
                     /ApEinfo_revcolor=#b4abac
                     /ApEinfo_fwdcolor=#b4abac
     misc_feature    5206..5250
                     /label="Linker_8"
                     /ApEinfo_revcolor=#f8d3a9
                     /ApEinfo_fwdcolor=#f8d3a9
     misc_feature    5251..5256
                     /label="KasI"
                     /ApEinfo_revcolor=#ff9ccd
                     /ApEinfo_fwdcolor=#ff9ccd
     misc_feature    5257..5268
                     /label="Spacer 15"
                     /ApEinfo_revcolor=#f8d3a9
                     /ApEinfo_fwdcolor=#f8d3a9
     misc_feature    5269..5275
                     /label="BbvCI"
                     /ApEinfo_revcolor=#ff9ccd
                     /ApEinfo_fwdcolor=#ff9ccd
     misc_feature    5276..5283
                     /label="AscI"
                     /ApEinfo_revcolor=#ff9ccd
                     /ApEinfo_fwdcolor=#ff9ccd
     gene            complement(5624..6439)
                     /label="KanR"
                     /ApEinfo_revcolor=#d6b295
                     /ApEinfo_fwdcolor=#d6b295
     oriT            6549..7184
                     /label="ColA ori"
                     /ApEinfo_revcolor=#9eafd2
                     /ApEinfo_fwdcolor=#9eafd2
     gene            complement(7335..8213)
                     /label="araC"
                     /ApEinfo_revcolor=#d59687
                     /ApEinfo_fwdcolor=#d59687
ORIGIN
        1 ACTTTTCATA CTCCCGCCAT TCAGAGAAGA AACCAATTGT CCATATTGCA TCAGACATTG
       61 CCGTCACTGC GTCTTTTACT GGCTCTTCTC GCTAACCAAA CCGGTAACCC CGCTTATTAA
      121 AAGCATTCTG TAACAAAGCG GGACCAAAGC CATGACAAAA ACGCGTAACA AAAGTGTCTA
      181 TAATCACGGC AGAAAAGTCC ACATTGATTA TTTGCACGGC GTCACACTTT GCTATGCCAT
      241 AGCATTTTTA TCCATAAGAT TAGCGGtTCC TACCTGACGC TTTTTATCGC AACTCTCTAC
      301 TGTTTCTCCA TACCGAATTC ATAGGATAGA TTCTGGAAAC TTTACCGTCC GAGCTCCAGC
      361 CTGCGGTCCG GGTTCACTGC CGTATAGGCA GTCTCAAGCT AGACTCTAGT GGTTTcAGAG
      421 CTATGCTGGA AACAGCATAG CAAGTTgAAA TAAGGCTAGT CCGTTATCAA CTTGAAAAAG
      481 TGGCACCGAG TCGGTGCGTT CACTGCCGTA TAGGCAGTCG CTGGGACGCC CGGGGACTAC
      541 ACTTACGAAA CTATTGATTG CTCAGCCTGC GGTCCGGGTT CACTGCCGTA TAGGCAGATC
      601 AGTGTGTACT AAGTACTGTT TcAGAGCTAT GCTGGAAACA GCATAGCAAG TTgAAATAAG
      661 GCTAGTCCGT TATCAACTTG AAAAAGTGGC ACCGAGTCGG TGCGTTCACT GCCGTATAGG
      721 CAGTCGCTGG GACGCCCGCT CGAGCAATAA ACAGTTGATA GGGCTTCTCC GTTACAGCCT
      781 GCGGTCCGGG TTCACTGCCG TATAGGCAGT AATTTTGTTT AACTTTAAGA AGGAGATATA
      841 CATATGGTTT CGGTTATCAA ACCAGAGATG AAAATGCGTT ACTATATGGA TGGTTCAGTA
      901 AATGGTCACG AATTTACTAT TGAGGGCGAG GGTACGGGAC GCCCATACGA GGGGCACCAG
      961 GAAATGACTT TACGCGTCAC AATGGCTGAA GGCGGGCCTA TGCCGTTTGC GTTCGATCTT
     1021 GTTAGTCATG TCTTTTGTTA CGGTCACCGT GTATTTACTA AATACCCCGA GGAAATTCCA
     1081 GACTATTTCA AACAAGCCTT CCCGGAAGGT TTGTCTTGGG AGCGCAGTTT AGAGTTTGAA
     1141 GACGGTGGCT CGGCCAGCGT GTCAGCTCAT ATTAGTCTTC GCGGCAATAC ATTTTATCAC
     1201 AAGTCAAAGT TCACCGGCGT GAACTTCCCC GCAGACGGCC CAATCATGCA GAATCAAAGT
     1261 GTTGATTGGG AACCGTCCAC AGAGAAGATT ACAGCTTCCG ATGGAGTCTT AAAGGGCGAT
     1321 GTAACCATGT ACTTAAAATT AGAAGGGGGA GGGAACCATA AATGTCAGAT GAAGACTACC
     1381 TATAAGGCCG CAAAAGAGAT TCTTGAAATG CCCGGAGACC ACTACATTGG GCATCGTTTG
     1441 GTCCGTAAGA CAGAAGGAAA TATTACTGAA CAGGTCGAAG ACGCTGTGGC ACACAGCATG
     1501 TCCCGCCGTA ATACTGACGC CATCACAATC CACAGCATCC TGGATTGGAT TGAAGACAAC
     1561 TTGGAGTCGC CGTTGAGTTT AGAAAAAGTT AGTGAACGTA GTGGTTACTC AAAGTGGCAC
     1621 CTTCAGCGCA TGTTTAAGAA GGAAACGGGT CATTCATTGG GTCAATATAT TCGTTCTCGC
     1681 AAGATGACTG AAATTGCCCA GAAATTGAAA GAGTCTAATG AACCTATTTT GTACCTGGCG
     1741 GAGCGTTACG GCTTTGAAAG TCAGCAAACC CTTACACGTA CCTTCAAGAA TTACTTTGAC
     1801 GTTCCACCAC ACAAATATCG TATGACCAAC ATGCAGGGTG AGTCACGTTT TTTGCATCCG
     1861 TTGAATCATT ACAATTCCTA ATAATCGCTG GGACGCCCGC CATGGTTCAG CCAAAAAACT
     1921 TAAGACCGCC GGTCTTGTCC ACTACCTTGC AGTAATGCGG TGGACAGGAT CGGCGGTTTT
     1981 CTTTTCTCTT CTCAATTCTT CTGACCTGTA ACGAATAATA GATAGTAAAG TAGTCTCCGA
     2041 TTGAGTTTTC TCTGCCGAGT CCCACCCAGT TCTGTGATTT CAGTAAGTTG GTAATTGATA
     2101 CACTGTTGCG AGAACTGCTG CCTGGTAGTA GATAGGTTGT TATTGAGTAA GAAGGTAAAG
     2161 TGAACGAAAT CCCTGAAACT GAGACTGTAG AAAATAAGCT TCAGCCTGCG GTCCGGttga
     2221 cggctagctc agtcctaggt acagtgctag cTCGCTGGGA CGCCCGAGAT AGCCGTTACA
     2281 CAGGTGACAC TTATTTCAGC CTGCGGTCCG GccaCACTAG AGTCTAGCTT GAGATCGCTG
     2341 GGACGCCCGT GAACAGTTGC TCTGATTGAA ACCACGATTC AGCCTGCGGT CCGGGTTCAC
     2401 TGCCGTATAG GCAGATCAGT GTGTACTAAG TACTGTTTcA GAGCTATGCT GGAAACAGCA
     2461 TAGCAAGTTg AAATAAGGCT AGTCCGTTAT CAACTTGAAA AAGTGGCACC GAGTCGGTGC
     2521 GTTCACTGCC GTATAGGCAG TCGCTGGGAC GCCCGGGATC CAAGAGATTT CTACACGATT
     2581 GAGCACTGTC TCAGCCTGCG GTCCGGGTTC ACTGCCGTAT AGGCAGTAAT TTTGTTTAAC
     2641 TTTAAGAAGG AGATATACAT ATGCGTAAAG GCGAAGAACT GTTTACCGGT GTGGTTCCGA
     2701 TTCTGGTGGA ACTGGACGGC GATGTTAATG GTCATAAATT CAGTGTTCGC GGCGAAGGTG
     2761 AAGGCGATGC GACGAACGGC AAACTGACCC TGAAATTTAT CTGCACCACG GGTAAACTGC
     2821 CGGTCCCGTG GCCGACGCTG GTGACCACGC TGACCTATGG CGTTCAATGT TTTGCGCGTT
     2881 ACCCGGATCA CATGAAACAG CACGACTTTT TCAAATCGGC CATGCCGGAA GGCTATGTGC
     2941 AGGAACGTAC GATTAGCTTT AAAGACGATG GTACGTATAA AACCCGCGCG GAAGTGAAAT
     3001 TCGAAGGCGA TACCCTGGTT AACCGTATCG AACTGAAAGG TATCGATTTC AAAGAAGACG
     3061 GCAATATTCT GGGTCATAAA CTGGAATATA ACTTCAATTC CCACAACGTG TACATCACCG
     3121 CGGATAAACA GAAAAACGGC ATTAAAGCCA ATTTCAAAAT CCGCCATAAT GTGGAAGATG
     3181 GTAGCGTTCA GCTGGCCGAC CACTATCAGC AAAACACGCC GATTGGTGAT GGCCCGGTCC
     3241 TGCTGCCGGA CAATCACTAC CTGAGTACCC AGTCCGTGCT GTCAAAAGAT CCGAACGAAA
     3301 AACGTGACCA CATGGTCCTG CTGGAATTTG TGACGGCTGC GGGTATCACC CACGGCATGG
     3361 ACGAACTGTA TAAAATGTCC CGCCGTAATA CTGACGCCAT CACAATCCAC AGCATCCTGG
     3421 ATTGGATTGA AGACTAATAA TCGCTGGGAC GCCCGCCTGC AGGCTCGGTA CCAAATTCCA
     3481 GAAAAGAGGC CTCCCGAAAG GGGGGCCTTT TTTCGTTTTG GTCCTAATAG ATAAAGGATA
     3541 GGTCTGGTAG TGTTGTTCGT TCTCGCAGGT AAATCAATAA TACTCAGCAG TTCCGTAGAC
     3601 TTTTCAGTGG GACAGGGTAG CGATAACAGA TAGATTGTAA TAAGACACAG TAGGTGCTCG
     3661 TAGTTGCGTG AAGAGAACCG CTCAGGAAAT CCAGTCAGAA GTATTGGTAA TCGTTGAAAA
     3721 CTCAGTCGAC CAGCCTGCGG TCCGGttgac ggctagctca gtcctaggta cagtgctagc
     3781 TCGCTGGGAC GCCCGAGTGA CGACTGCGAA GTAACCTCTA TTTATCAGCC TGCGGTCCGG
     3841 ccaAGTACTT AGTACACACT GATTCGCTGG GACGCCCGGT AGTGCTTATC AGACCCAATA
     3901 CTGTTGAACA GCCTGCGGTC CGGGTTCACT GCCGTATAGG CAGTCTCAAG CTAGACTCTA
     3961 GTGGTTTcAG AGCTATGCTG GAAACAGCAT AGCAAGTTgA AATAAGGCTA GTCCGTTATC
     4021 AACTTGAAAA AGTGGCACCG AGTCGGTGCG TTCACTGCCG TATAGGCAGT CGCTGGGACG
     4081 CCCGGACGTC CTATTACACT CGTCGTTGGA AACTGAAGAT CAGCCTGCGG TCCGGGTTCA
     4141 CTGCCGTATA GGCAGTAATT TTGTTTAACT TTAAGAAGGA GATATACATA TGAATCAGTC
     4201 ATTCATCTCG GACATCTTAT ATGCCGACAT CGAATCGAAG GCTAAGGAAC TTACAGTCAA
     4261 TTCCAACAAT ACTGTCCAGC CGGTCGCGCT TATGCGCTTA GGAGTTTTCG TTCCCAAACC
     4321 TTCCAAGAGC AAAGGAGAAA GTAAGGAAAT TGACGCCACC AAAGCCTTCT CTCAACTGGA
     4381 GATTGCTAAA GCAGAGGGCa tggttagtaa aggagaagaa aataacatgg caCTGATTAA
     4441 GGAGAACATG CACATGAAGC TGTACATGGA GGGCACCGTG AACAACCACC ACTTCAAGTG
     4501 CACATCCGAG GGCGAAGGCA AGCCCTACGA GGGCACCCAG ACCATGAGAA TCAAGgccGT
     4561 CGAGGGCGGC CCTCTCCCCT TCGCCTTCGA CATCCTGGCT ACCAGCTTCA TGTACGGCAG
     4621 CAAAACCTTC ATCAACCACA CCCAGGGCAT CCCCGACTTC TTTAAGCAGT CCTTCCCTGA
     4681 GGGCTTCACA TGGGAGAGAG TCACCACATA CGAAGACGGG GGCGTGCTGA CCGCTACCCA
     4741 GGACACCAGC CTCCAGGACG GCTGCCTCAT CTACAACGTC AAGATCAGAG GGGTGAACTT
     4801 CCCATCCAAC GGCCCTGTGA TGCAGAAGAA AACACTCGGC TGGGAGGCCT CCACCGAGac
     4861 cCTGTACCCC GCTGACGGCG GCCTGGAAGG CAGAgcCGAC ATGGCCCTGA AGCTCGTGGG
     4921 CGGGGGCCAC CTGATCTGCA ACTTGAAGAC CACATACAGA TCCAAGAAAC CCGCTAAGAA
     4981 CCTCAAGATG CCCGGCGTCT ACTATGTGGA CAGAAGACTG GAAAGAATCA AGGAGGCCGA
     5041 CAAAGAGACC TACGTCGAGC AGCACGAGGT GGCTGTGGCC AGATACTGCG ACCTCCCTAG
     5101 CAAACTGGGG CACAgAgtct aATAATCGCT GGGACGCCCG GCGGCCGCgg aaacacagAA
     5161 AAAAGCCCGC ACCTGACAGT GCGGGCTTTT TTTTTcgacc aaaggTAGCG AACGACGAGT
     5221 CACTGTTGAG GATAAATACT TTCTCTACTA GGCGCCTGTT ACACAGGTCC TCAGCGGCGC
     5281 GCCTTTGTCG GTGAACGCTC TCCTGAGTAG GACAAATCCG CCGGGAGCGG ATTTGAACGT
     5341 TGTGAAGCAA CGGCCCGGAG GGTGGCGGGC AGGACGCCCG CCATAAACTG CCAGGCATCA
     5401 AACTAAGCAG AAGGCCATCC TGACGGATGG CCTTTTTGCG TTTCAGATCT ACCGGTaaac
     5461 cagcaataga cataagcggc tatttaacga ccctgccctg aaccgacgac aagctgacga
     5521 ccgggtctcc gcaagtggca cttttcgggg aaatgtgcgc ggaaccccta tttgtttatt
     5581 tttctaaata cattcaaata tgtatccgct catgaattaa ttcttagaaa aactcatcga
     5641 gcatcaaatg aaactgcaat ttattcatat caggattatc aataccatat ttttgaaaaa
     5701 gccgtttctg taatgaagga gaaaactcac cgaggcagtt ccataggatg gcaagatcct
     5761 ggtatcggtc tgcgattccg actcgtccaa catcaataca acctattaat ttcccctcgt
     5821 caaaaataag gttatcaagt gagaaatcac catgagtgac gactgaatcc ggtgagaatg
     5881 gcaaaagttt atgcatttct ttccagactt gttcaacagg ccagccatta cgctcgtcat
     5941 caaaatcact cgcatcaacc aaaccgttat tcattcgtga ttgcgcctga gcgagacgaa
     6001 atacgcggtc gctgttaaaa ggacaattac aaacaggaat cgaatgcaac cggcgcagga
     6061 acactgccag cgcatcaaca atattttcac ctgaatcagg atattcttct aatacctgga
     6121 atgctgtttt cccggggatc gcagtggtga gtaaccatgc atcatcagga gtacggataa
     6181 aatgcttgat ggtcggaaga ggcataaatt ccgtcagcca gtttagtctg accatctcat
     6241 ctgtaacatc attggcaacg ctacctttgc catgtttcag aaacaactct ggcgcatcgg
     6301 gcttcccata caatcgatag attgtcgcac ctgattgccc gacattatcg cgagcccatt
     6361 tatacccata taaatcagca tccatgttgg aatttaatcg cggcctagag caagacgttt
     6421 cccgttgaat atggctcata ctcttccttt ttcaatatta ttgaagcatt tatcagggtt
     6481 attgtctcat gagcggatac atatttgaat gtatttagaa aaataaacaa ataggcatgc
     6541 tagcgcagaa acgtcctaga agatgccagg aggatactta gcagagagac aataaggccg
     6601 gagcgaagcc gtttttccat aggctccgcc cccctgacga acatcacgaa atctgacgct
     6661 caaatcagtg gtggcgaaac ccgacaggac tataaagata ccaggcgttt ccccctgatg
     6721 gctccctctt gcgctctcct gttcccgtcc tgcggcgtcc gtgttgtggt ggaggcttta
     6781 cccaaatcac cacgtcccgt tccgtgtaga cagttcgctc caagctgggc tgtgtgcaag
     6841 aaccccccgt tcagcccgac tgctgcgcct tatccggtaa ctatcatctt gagtccaacc
     6901 cggaaagaca cgacaaaacg ccactggcag cagccattgg taactgagaa ttagtggatt
     6961 tagatatcga gagtcttgaa gtggtggcct aacagaggct acactgaaag gacagtattt
     7021 ggtatctgcg ctccactaaa gccagttacc aggttaagca gttccccaac tgacttaacc
     7081 ttcgatcaaa ccgcctcccc aggcggtttt ttcgtttaca gagcaggaga ttacgacgat
     7141 cgtaaaagga tctcaagaag atcctttacg gattcccgac accatcactc tagatttcag
     7201 tgcaatttat ctcttcaaat gtagcacctg aagtcagccc catacgatat aagttgtaat
     7261 tctcatgtta gtcatgcccc gcgcccaccg gaaggagctg actgggttgC TCCTAgGGTC
     7321 TGATTCGTTA CCAATTATGA CAACTTGACG GCTACATCAT TCACTTTTTC TTCACAACCG
     7381 GCACGGAACT CGCTCGGGCT GGCCCCGGTG CATTTTTTAA ATACCCGCGA GAAATAGAGT
     7441 TGATCGTCAA AACCAACATT GCGACCGACG GTGGCGATAG GCATCCGGGT GGTGCTCAAA
     7501 AGCAGCTTCG CCTGGCTGAT ACGTTGGTCC TCGCGCCAGC TTAAGACGCT AATCCCTAAC
     7561 TGCTGGCGGA AAAGATGTGA CAGACGCGAC GGCGACAAGC AAACATGCTG TGCGACGCTG
     7621 GCGATATCAA AATTGCTGTC TGCCAGGTGA TCGCTGATGT ACTGACAAGC CTCGCGTACC
     7681 CGATTATCCA TCGGTGGATG GAGCGACTCG TTAATCGCTT CCATGCGCCG CAGTAACAAT
     7741 TGCTCAAGCA GATTTATCGC CAGCAGCTCC GAATAGCGCC CTTCCCCTTG CCCGGCGTTA
     7801 ATGATTTGCC CAAACAGGTC GCTGAAATGC GGCTGGTGCG CTTCATCCGG GCGAAAGAAC
     7861 CCCGTATTGG CAAATATTGA CGGCCAGTTA AGCCATTCAT GCCAGTAGGC GCGCGGACGA
     7921 AAGTAAACCC ACTGGTGATA CCATTCGCGA GCCTCCGGAT GACGACCGTA GTGATGAATC
     7981 TCTCCTGGCG GGAACAGCAA AATATCACCC GGTCGGCAAA CAAATTCTCG TCCCTGATTT
     8041 TTCACCACCC CCTGACCGCG AATGGTGAGA TTGAGAATAT AACCTTTCAT TCCCAGCGGT
     8101 CGGTCGATAA AAAAATCGAG ATAACCGTTG GCCTCAATCG GCGTTAAACC CGCCACCAGA
     8161 TGGGCATTAA ACGAGTATCC CGGCAGCAGG GGATCATTTT GCGCTTCAGC CAT
//
