# Supplementary material for: Robustness and innovation in synthetic genotype networks
Source: Nat Commun. 2023 Apr 28;14:2454. doi: 10.1038/s41467-023-38033-3 (PMC10147661; doi:10.1038/s41467-023-38033-3)
Supplement: Supplementary file 6 — Supplementary Data 2 [file 41467_2023_38033_MOESM6_ESM.zip › Data_S2/Data_S2_3.1.gb]

LOCUS       3.1                     8495 bp ds-DNA     circular     07-JUL-2022
DEFINITION  .
KEYWORDS    "or pN1-011 + pN2-011 + pN3-011" "pN1-006.2 + pN2-007 + pN3-007"   
FEATURES             Location/Qualifiers
     promoter        274..302
                     /label="P(BAD) promoter"
                     /ApEinfo_revcolor=#ffef86
                     /ApEinfo_fwdcolor=#ffef86
     misc_feature    315..320
                     /label="EcoRI"
                     /ApEinfo_revcolor=#ff9ccd
                     /ApEinfo_fwdcolor=#ff9ccd
     misc_feature    321..350
                     /label="Linker_14"
                     /ApEinfo_revcolor=#f8d3a9
                     /ApEinfo_fwdcolor=#f8d3a9
     misc_feature    351..356
                     /label="SacI"
                     /ApEinfo_revcolor=#ff9ccd
                     /ApEinfo_fwdcolor=#ff9ccd
     misc_feature    357..371
                     /label="Prefix"
                     /ApEinfo_revcolor=#b1ff67
                     /ApEinfo_fwdcolor=#b1ff67
     misc_feature    complement(372..394)
                     /label="bs-4"
                     /ApEinfo_revcolor=#84b0dc
                     /ApEinfo_fwdcolor=#84b0dc
     misc_feature    395..409
                     /label="Suffix"
                     /ApEinfo_revcolor=#b1ff67
                     /ApEinfo_fwdcolor=#b1ff67
     misc_feature    410..439
                     /label="Linker_1"
                     /ApEinfo_revcolor=#f8d3a9
                     /ApEinfo_fwdcolor=#f8d3a9
     misc_feature    440..454
                     /label="Prefix"
                     /ApEinfo_revcolor=#b1ff67
                     /ApEinfo_fwdcolor=#b1ff67
     misc_feature    455..474
                     /label="Csy4 site"
                     /ApEinfo_revcolor=#c7b0e3
                     /ApEinfo_fwdcolor=#c7b0e3
     misc_feature    475..576
                     /label="sgRNA-1t4"
                     /ApEinfo_revcolor=#84b0dc
                     /ApEinfo_fwdcolor=#84b0dc
     misc_feature    577..596
                     /label="Csy4 site"
                     /ApEinfo_revcolor=#c7b0e3
                     /ApEinfo_fwdcolor=#c7b0e3
     misc_feature    597..611
                     /label="Suffix"
                     /ApEinfo_revcolor=#b1ff67
                     /ApEinfo_fwdcolor=#b1ff67
     misc_feature    612..641
                     /label="Linker_22"
                     /ApEinfo_revcolor=#f8d3a9
                     /ApEinfo_fwdcolor=#f8d3a9
     misc_feature    642..656
                     /label="Prefix"
                     /ApEinfo_revcolor=#b1ff67
                     /ApEinfo_fwdcolor=#b1ff67
     misc_feature    657..676
                     /label="Csy4 site"
                     /ApEinfo_revcolor=#c7b0e3
                     /ApEinfo_fwdcolor=#c7b0e3
     misc_feature    677..782
                     /label="sgRNA-2"
                     /ApEinfo_revcolor=#84b0dc
                     /ApEinfo_fwdcolor=#84b0dc
     misc_feature    783..802
                     /label="Csy4 site"
                     /ApEinfo_revcolor=#c7b0e3
                     /ApEinfo_fwdcolor=#c7b0e3
     misc_feature    803..817
                     /label="Suffix"
                     /ApEinfo_revcolor=#b1ff67
                     /ApEinfo_fwdcolor=#b1ff67
     misc_feature    818..823
                     /label="XhoI"
                     /ApEinfo_revcolor=#ff9ccd
                     /ApEinfo_fwdcolor=#ff9ccd
     misc_feature    824..853
                     /label="Linker_0"
                     /ApEinfo_revcolor=#f8d3a9
                     /ApEinfo_fwdcolor=#f8d3a9
     misc_feature    854..868
                     /label="Prefix"
                     /ApEinfo_revcolor=#b1ff67
                     /ApEinfo_fwdcolor=#b1ff67
     misc_feature    869..888
                     /label="Csy4 site"
                     /ApEinfo_revcolor=#c7b0e3
                     /ApEinfo_fwdcolor=#c7b0e3
     misc_feature    889..922
                     /label="RBS"
                     /ApEinfo_revcolor=#7ea7d8
                     /ApEinfo_fwdcolor=#7ea7d8
     misc_feature    923..1576
                     /label="mKO2"
                     /ApEinfo_revcolor=#faac61
                     /ApEinfo_fwdcolor=#faac61
     misc_feature    1577..1963
                     /label="MarA"
                     /ApEinfo_revcolor=#75c6a9
                     /ApEinfo_fwdcolor=#75c6a9
     misc_feature    1964..1978
                     /label="Suffix"
                     /ApEinfo_revcolor=#b1ff67
                     /ApEinfo_fwdcolor=#b1ff67
     misc_feature    1979..1984
                     /label="NcoI"
                     /ApEinfo_revcolor=#ff9ccd
                     /ApEinfo_fwdcolor=#ff9ccd
     misc_feature    1985..2074
                     /label="ECK120029600 Terminator"
                     /ApEinfo_revcolor=#b4abac
                     /ApEinfo_fwdcolor=#b4abac
     misc_feature    2075..2274
                     /label="Spacer 1"
                     /ApEinfo_revcolor=#f8d3a9
                     /ApEinfo_fwdcolor=#f8d3a9
     misc_feature    2275..2280
                     /label="HindIII"
                     /ApEinfo_revcolor=#ff9ccd
                     /ApEinfo_fwdcolor=#ff9ccd
     misc_feature    2281..2295
                     /label="Prefix"
                     /ApEinfo_revcolor=#b1ff67
                     /ApEinfo_fwdcolor=#b1ff67
     misc_feature    2296..2330
                     /label="P1 (BBa_J23100)"
                     /ApEinfo_revcolor=#ffef86
                     /ApEinfo_fwdcolor=#ffef86
     misc_feature    2331..2345
                     /label="Suffix"
                     /ApEinfo_revcolor=#b1ff67
                     /ApEinfo_fwdcolor=#b1ff67
     misc_feature    2346..2375
                     /label="Linker_24"
                     /ApEinfo_revcolor=#f8d3a9
                     /ApEinfo_fwdcolor=#f8d3a9
     misc_feature    2376..2390
                     /label="Prefix"
                     /ApEinfo_revcolor=#b1ff67
                     /ApEinfo_fwdcolor=#b1ff67
     misc_feature    complement(2391..2413)
                     /label="bs-1"
                     /ApEinfo_revcolor=#84b0dc
                     /ApEinfo_fwdcolor=#84b0dc
     misc_feature    2414..2428
                     /label="Suffix"
                     /ApEinfo_revcolor=#b1ff67
                     /ApEinfo_fwdcolor=#b1ff67
     misc_feature    2429..2458
                     /label="Linker_19"
                     /ApEinfo_revcolor=#f8d3a9
                     /ApEinfo_fwdcolor=#f8d3a9
     misc_feature    2459..2473
                     /label="Prefix"
                     /ApEinfo_revcolor=#b1ff67
                     /ApEinfo_fwdcolor=#b1ff67
     misc_feature    2474..2493
                     /label="Csy4 site"
                     /ApEinfo_revcolor=#c7b0e3
                     /ApEinfo_fwdcolor=#c7b0e3
     misc_feature    2494..2599
                     /label="sgRNA-4"
                     /ApEinfo_revcolor=#84b0dc
                     /ApEinfo_fwdcolor=#84b0dc
     misc_feature    2600..2619
                     /label="Csy4 site"
                     /ApEinfo_revcolor=#c7b0e3
                     /ApEinfo_fwdcolor=#c7b0e3
     misc_feature    2620..2634
                     /label="Suffix"
                     /ApEinfo_revcolor=#b1ff67
                     /ApEinfo_fwdcolor=#b1ff67
     misc_feature    2635..2640
                     /label="BamHI"
                     /ApEinfo_revcolor=#ff9ccd
                     /ApEinfo_fwdcolor=#ff9ccd
     misc_feature    2641..2670
                     /label="Linker_10"
                     /ApEinfo_revcolor=#f8d3a9
                     /ApEinfo_fwdcolor=#f8d3a9
     misc_feature    2671..2685
                     /label="Prefix"
                     /ApEinfo_revcolor=#b1ff67
                     /ApEinfo_fwdcolor=#b1ff67
     misc_feature    2686..2705
                     /label="Csy4 site"
                     /ApEinfo_revcolor=#c7b0e3
                     /ApEinfo_fwdcolor=#c7b0e3
     misc_feature    2706..2739
                     /label="RBS"
                     /ApEinfo_revcolor=#7ea7d8
                     /ApEinfo_fwdcolor=#7ea7d8
     gene            2740..3453
                     /label="sfGFP"
                     /ApEinfo_revcolor=#b1ff67
                     /ApEinfo_fwdcolor=#b1ff67
     misc_feature    3454..3519
                     /label="MarAn20"
                     /ApEinfo_revcolor=#75c6a9
                     /ApEinfo_fwdcolor=#75c6a9
     misc_feature    3520..3534
                     /label="Suffix"
                     /ApEinfo_revcolor=#b1ff67
                     /ApEinfo_fwdcolor=#b1ff67
     misc_feature    3535..3542
                     /label="SbfI"
                     /ApEinfo_revcolor=#ff9ccd
                     /ApEinfo_fwdcolor=#ff9ccd
     misc_feature    3543..3603
                     /label="L3S2P21 Terminator"
                     /ApEinfo_revcolor=#b4abac
                     /ApEinfo_fwdcolor=#b4abac
     misc_feature    3604..3803
                     /label="Spacer 2.5"
                     /ApEinfo_revcolor=#f8d3a9
                     /ApEinfo_fwdcolor=#f8d3a9
     misc_feature    3804..3809
                     /label="SalI"
                     /ApEinfo_revcolor=#ff9ccd
                     /ApEinfo_fwdcolor=#ff9ccd
     misc_feature    3810..3824
                     /label="Prefix"
                     /ApEinfo_revcolor=#b1ff67
                     /ApEinfo_fwdcolor=#b1ff67
     misc_feature    3825..3859
                     /label="P1 (BBa_J23100)"
                     /ApEinfo_revcolor=#ffef86
                     /ApEinfo_fwdcolor=#ffef86
     misc_feature    3860..3874
                     /label="Suffix"
                     /ApEinfo_revcolor=#b1ff67
                     /ApEinfo_fwdcolor=#b1ff67
     misc_feature    3875..3904
                     /label="Linker_25"
                     /ApEinfo_revcolor=#f8d3a9
                     /ApEinfo_fwdcolor=#f8d3a9
     misc_feature    3905..3919
                     /label="Prefix"
                     /ApEinfo_revcolor=#b1ff67
                     /ApEinfo_fwdcolor=#b1ff67
     misc_feature    complement(3920..3942)
                     /label="bs-2"
                     /ApEinfo_revcolor=#84b0dc
                     /ApEinfo_fwdcolor=#84b0dc
     misc_feature    3943..4062
                     /label="Spacer 2.2 (partial)"
                     /ApEinfo_revcolor=#f8d3a9
                     /ApEinfo_fwdcolor=#f8d3a9
     misc_feature    4063..4077
                     /label="Suffix"
                     /ApEinfo_revcolor=#b1ff67
                     /ApEinfo_fwdcolor=#b1ff67
     misc_feature    4078..4107
                     /label="Linker_21"
                     /ApEinfo_revcolor=#f8d3a9
                     /ApEinfo_fwdcolor=#f8d3a9
     misc_feature    4108..4122
                     /label="Prefix"
                     /ApEinfo_revcolor=#b1ff67
                     /ApEinfo_fwdcolor=#b1ff67
     misc_feature    complement(4123..4145)
                     /label="bs-4"
                     /ApEinfo_revcolor=#84b0dc
                     /ApEinfo_fwdcolor=#84b0dc
     misc_feature    4146..4160
                     /label="Suffix"
                     /ApEinfo_revcolor=#b1ff67
                     /ApEinfo_fwdcolor=#b1ff67
     misc_feature    4161..4190
                     /label="Linker_17"
                     /ApEinfo_revcolor=#f8d3a9
                     /ApEinfo_fwdcolor=#f8d3a9
     misc_feature    4191..4205
                     /label="Prefix"
                     /ApEinfo_revcolor=#b1ff67
                     /ApEinfo_fwdcolor=#b1ff67
     misc_feature    4206..4225
                     /label="Csy4 site"
                     /ApEinfo_revcolor=#c7b0e3
                     /ApEinfo_fwdcolor=#c7b0e3
     misc_feature    4226..4331
                     /label="sgRNA-1"
                     /ApEinfo_revcolor=#84b0dc
                     /ApEinfo_fwdcolor=#84b0dc
     misc_feature    4332..4351
                     /label="Csy4 site"
                     /ApEinfo_revcolor=#c7b0e3
                     /ApEinfo_fwdcolor=#c7b0e3
     misc_feature    4352..4366
                     /label="Suffix"
                     /ApEinfo_revcolor=#b1ff67
                     /ApEinfo_fwdcolor=#b1ff67
     misc_feature    4367..4372
                     /label="AatII"
                     /ApEinfo_revcolor=#ff9ccd
                     /ApEinfo_fwdcolor=#ff9ccd
     misc_feature    4373..4402
                     /label="Linker_11"
                     /ApEinfo_revcolor=#f8d3a9
                     /ApEinfo_fwdcolor=#f8d3a9
     misc_feature    4403..4417
                     /label="Prefix"
                     /ApEinfo_revcolor=#b1ff67
                     /ApEinfo_fwdcolor=#b1ff67
     misc_feature    4418..4437
                     /label="Csy4 site"
                     /ApEinfo_revcolor=#c7b0e3
                     /ApEinfo_fwdcolor=#c7b0e3
     misc_feature    4438..4471
                     /label="RBS"
                     /ApEinfo_revcolor=#7ea7d8
                     /ApEinfo_fwdcolor=#7ea7d8
     misc_feature    4472..4681
                     /label="RepA70"
                     /ApEinfo_revcolor=#75c6a9
                     /ApEinfo_fwdcolor=#75c6a9
     misc_feature    4682..5407
                     /label="mKate2"
                     /ApEinfo_revcolor=#d59687
                     /ApEinfo_fwdcolor=#d59687
     misc_feature    5408..5422
                     /label="Suffix"
                     /ApEinfo_revcolor=#b1ff67
                     /ApEinfo_fwdcolor=#b1ff67
     misc_feature    5423..5430
                     /label="NotI"
                     /ApEinfo_revcolor=#ff9ccd
                     /ApEinfo_fwdcolor=#ff9ccd
     misc_feature    5431..5487
                     /label="ECK120033737 Terminator"
                     /ApEinfo_revcolor=#b4abac
                     /ApEinfo_fwdcolor=#b4abac
     misc_feature    5488..5532
                     /label="Linker_8"
                     /ApEinfo_revcolor=#f8d3a9
                     /ApEinfo_fwdcolor=#f8d3a9
     misc_feature    5533..5538
                     /label="KasI"
                     /ApEinfo_revcolor=#ff9ccd
                     /ApEinfo_fwdcolor=#ff9ccd
     misc_feature    5539..5550
                     /label="Spacer 15"
                     /ApEinfo_revcolor=#f8d3a9
                     /ApEinfo_fwdcolor=#f8d3a9
     misc_feature    5551..5557
                     /label="BbvCI"
                     /ApEinfo_revcolor=#ff9ccd
                     /ApEinfo_fwdcolor=#ff9ccd
     misc_feature    5558..5565
                     /label="AscI"
                     /ApEinfo_revcolor=#ff9ccd
                     /ApEinfo_fwdcolor=#ff9ccd
     gene            complement(5906..6721)
                     /label="KanR"
                     /ApEinfo_revcolor=#d6b295
                     /ApEinfo_fwdcolor=#d6b295
     oriT            6831..7466
                     /label="ColA ori"
                     /ApEinfo_revcolor=#9eafd2
                     /ApEinfo_fwdcolor=#9eafd2
     gene            complement(7617..8495)
                     /label="araC"
                     /ApEinfo_revcolor=#d59687
                     /ApEinfo_fwdcolor=#d59687
ORIGIN
        1 ACTTTTCATA CTCCCGCCAT TCAGAGAAGA AACCAATTGT CCATATTGCA TCAGACATTG
       61 CCGTCACTGC GTCTTTTACT GGCTCTTCTC GCTAACCAAA CCGGTAACCC CGCTTATTAA
      121 AAGCATTCTG TAACAAAGCG GGACCAAAGC CATGACAAAA ACGCGTAACA AAAGTGTCTA
      181 TAATCACGGC AGAAAAGTCC ACATTGATTA TTTGCACGGC GTCACACTTT GCTATGCCAT
      241 AGCATTTTTA TCCATAAGAT TAGCGGtTCC TACCTGACGC TTTTTATCGC AACTCTCTAC
      301 TGTTTCTCCA TACCGAATTC ATAGGATAGA TTCTGGAAAC TTTACCGTCC GAGCTCCAGC
      361 CTGCGGTCCG GccaTACATA CTCTAAGATG TGTCTCGCTG GGACGCCCGG GGACTACACT
      421 TACGAAACTA TTGATTGCTC AGCCTGCGGT CCGGGTTCAC TGCCGTATAG GCAGAAGCTA
      481 GACTCTAGTG GTTTcAGAGC TATGCTGGAA ACAGCATAGC AAGTTgAAAT AAGGCTAGTC
      541 CGTTATCAAC TTGAAAAAGT GGCACCGAGT CGGTGCGTTC ACTGCCGTAT AGGCAGTCGC
      601 TGGGACGCCC GTAGAACTCT GTGAGGATAA AGTCTCCCTT ACAGCCTGCG GTCCGGGTTC
      661 ACTGCCGTAT AGGCAGATCA GTGTGTACTA AGTACTGTTT cAGAGCTATG CTGGAAACAG
      721 CATAGCAAGT TgAAATAAGG CTAGTCCGTT ATCAACTTGA AAAAGTGGCA CCGAGTCGGT
      781 GCGTTCACTG CCGTATAGGC AGTCGCTGGG ACGCCCGCTC GAGCAATAAA CAGTTGATAG
      841 GGCTTCTCCG TTACAGCCTG CGGTCCGGGT TCACTGCCGT ATAGGCAGTA ATTTTGTTTA
      901 ACTTTAAGAA GGAGATATAC ATATGGTTTC GGTTATCAAA CCAGAGATGA AAATGCGTTA
      961 CTATATGGAT GGTTCAGTAA ATGGTCACGA ATTTACTATT GAGGGCGAGG GTACGGGACG
     1021 CCCATACGAG GGGCACCAGG AAATGACTTT ACGCGTCACA ATGGCTGAAG GCGGGCCTAT
     1081 GCCGTTTGCG TTCGATCTTG TTAGTCATGT CTTTTGTTAC GGTCACCGTG TATTTACTAA
     1141 ATACCCCGAG GAAATTCCAG ACTATTTCAA ACAAGCCTTC CCGGAAGGTT TGTCTTGGGA
     1201 GCGCAGTTTA GAGTTTGAAG ACGGTGGCTC GGCCAGCGTG TCAGCTCATA TTAGTCTTCG
     1261 CGGCAATACA TTTTATCACA AGTCAAAGTT CACCGGCGTG AACTTCCCCG CAGACGGCCC
     1321 AATCATGCAG AATCAAAGTG TTGATTGGGA ACCGTCCACA GAGAAGATTA CAGCTTCCGA
     1381 TGGAGTCTTA AAGGGCGATG TAACCATGTA CTTAAAATTA GAAGGGGGAG GGAACCATAA
     1441 ATGTCAGATG AAGACTACCT ATAAGGCCGC AAAAGAGATT CTTGAAATGC CCGGAGACCA
     1501 CTACATTGGG CATCGTTTGG TCCGTAAGAC AGAAGGAAAT ATTACTGAAC AGGTCGAAGA
     1561 CGCTGTGGCA CACAGCATGT CCCGCCGTAA TACTGACGCC ATCACAATCC ACAGCATCCT
     1621 GGATTGGATT GAAGACAACT TGGAGTCGCC GTTGAGTTTA GAAAAAGTTA GTGAACGTAG
     1681 TGGTTACTCA AAGTGGCACC TTCAGCGCAT GTTTAAGAAG GAAACGGGTC ATTCATTGGG
     1741 TCAATATATT CGTTCTCGCA AGATGACTGA AATTGCCCAG AAATTGAAAG AGTCTAATGA
     1801 ACCTATTTTG TACCTGGCGG AGCGTTACGG CTTTGAAAGT CAGCAAACCC TTACACGTAC
     1861 CTTCAAGAAT TACTTTGACG TTCCACCACA CAAATATCGT ATGACCAACA TGCAGGGTGA
     1921 GTCACGTTTT TTGCATCCGT TGAATCATTA CAATTCCTAA TAATCGCTGG GACGCCCGCC
     1981 ATGGTTCAGC CAAAAAACTT AAGACCGCCG GTCTTGTCCA CTACCTTGCA GTAATGCGGT
     2041 GGACAGGATC GGCGGTTTTC TTTTCTCTTC TCAATTCTTC TGACCTGTAA CGAATAATAG
     2101 ATAGTAAAGT AGTCTCCGAT TGAGTTTTCT CTGCCGAGTC CCACCCAGTT CTGTGATTTC
     2161 AGTAAGTTGG TAATTGATAC ACTGTTGCGA GAACTGCTGC CTGGTAGTAG ATAGGTTGTT
     2221 ATTGAGTAAG AAGGTAAAGT GAACGAAATC CCTGAAACTG AGACTGTAGA AAATAAGCTT
     2281 CAGCCTGCGG TCCGGttgac ggctagctca gtcctaggta cagtgctagc TCGCTGGGAC
     2341 GCCCGAGATA GCCGTTACAC AGGTGACACT TATTTCAGCC TGCGGTCCGG ccaCACTAGA
     2401 GTCTAGCTTG AGATCGCTGG GACGCCCGTG AACAGTTGCT CTGATTGAAA CCACGATTCA
     2461 GCCTGCGGTC CGGGTTCACT GCCGTATAGG CAGGACACAT CTTAGAGTAT GTAGTTTcAG
     2521 AGCTATGCTG GAAACAGCAT AGCAAGTTgA AATAAGGCTA GTCCGTTATC AACTTGAAAA
     2581 AGTGGCACCG AGTCGGTGCG TTCACTGCCG TATAGGCAGT CGCTGGGACG CCCGGGATCC
     2641 AAGAGATTTC TACACGATTG AGCACTGTCT CAGCCTGCGG TCCGGGTTCA CTGCCGTATA
     2701 GGCAGTAATT TTGTTTAACT TTAAGAAGGA GATATACATA TGCGTAAAGG CGAAGAACTG
     2761 TTTACCGGTG TGGTTCCGAT TCTGGTGGAA CTGGACGGCG ATGTTAATGG TCATAAATTC
     2821 AGTGTTCGCG GCGAAGGTGA AGGCGATGCG ACGAACGGCA AACTGACCCT GAAATTTATC
     2881 TGCACCACGG GTAAACTGCC GGTCCCGTGG CCGACGCTGG TGACCACGCT GACCTATGGC
     2941 GTTCAATGTT TTGCGCGTTA CCCGGATCAC ATGAAACAGC ACGACTTTTT CAAATCGGCC
     3001 ATGCCGGAAG GCTATGTGCA GGAACGTACG ATTAGCTTTA AAGACGATGG TACGTATAAA
     3061 ACCCGCGCGG AAGTGAAATT CGAAGGCGAT ACCCTGGTTA ACCGTATCGA ACTGAAAGGT
     3121 ATCGATTTCA AAGAAGACGG CAATATTCTG GGTCATAAAC TGGAATATAA CTTCAATTCC
     3181 CACAACGTGT ACATCACCGC GGATAAACAG AAAAACGGCA TTAAAGCCAA TTTCAAAATC
     3241 CGCCATAATG TGGAAGATGG TAGCGTTCAG CTGGCCGACC ACTATCAGCA AAACACGCCG
     3301 ATTGGTGATG GCCCGGTCCT GCTGCCGGAC AATCACTACC TGAGTACCCA GTCCGTGCTG
     3361 TCAAAAGATC CGAACGAAAA ACGTGACCAC ATGGTCCTGC TGGAATTTGT GACGGCTGCG
     3421 GGTATCACCC ACGGCATGGA CGAACTGTAT AAAATGTCCC GCCGTAATAC TGACGCCATC
     3481 ACAATCCACA GCATCCTGGA TTGGATTGAA GACTAATAAT CGCTGGGACG CCCGCCTGCA
     3541 GGCTCGGTAC CAAATTCCAG AAAAGAGGCC TCCCGAAAGG GGGGCCTTTT TTCGTTTTGG
     3601 TCCTAATAGA TAAAGGATAG GTCTGGTAGT GTTGTTCGTT CTCGCAGGTA AATCAATAAT
     3661 ACTCAGCAGT TCCGTAGACT TTTCAGTGGG ACAGGGTAGC GATAACAGAT AGATTGTAAT
     3721 AAGACACAGT AGGTGCTCGT AGTTGCGTGA AGAGAACCGC TCAGGAAATC CAGTCAGAAG
     3781 TATTGGTAAT CGTTGAAAAC TCAGTCGACC AGCCTGCGGT CCGGttgacg gctagctcag
     3841 tcctaggtac agtgctagcT CGCTGGGACG CCCGAGTGAC GACTGCGAAG TAACCTCTAT
     3901 TTATCAGCCT GCGGTCCGGc caAGTACTTA GTACACACTG ATCCTCACTC CGAACGAATC
     3961 ACAATACGCT CCAATCTTCA ACTACACGAT AAAACTGGTA ATCCCAACAA CCTGACTCAC
     4021 ACTCTACTTT CTCAACGAGG AACTTCTTAT TCTGATACAA TCTCGCTGGG ACGCCCGAGA
     4081 GCCGAATCGC ACTTATTTAC AGTAGTTCAG CCTGCGGTCC GGccaTACAT ACTCTAAGAT
     4141 GTGTCTCGCT GGGACGCCCG GTAGTGCTTA TCAGACCCAA TACTGTTGAA CAGCCTGCGG
     4201 TCCGGGTTCA CTGCCGTATA GGCAGTCTCA AGCTAGACTC TAGTGGTTTc AGAGCTATGC
     4261 TGGAAACAGC ATAGCAAGTT gAAATAAGGC TAGTCCGTTA TCAACTTGAA AAAGTGGCAC
     4321 CGAGTCGGTG CGTTCACTGC CGTATAGGCA GTCGCTGGGA CGCCCGGACG TCCTATTACA
     4381 CTCGTCGTTG GAAACTGAAG ATCAGCCTGC GGTCCGGGTT CACTGCCGTA TAGGCAGTAA
     4441 TTTTGTTTAA CTTTAAGAAG GAGATATACA TATGAATCAG TCATTCATCT CGGACATCTT
     4501 ATATGCCGAC ATCGAATCGA AGGCTAAGGA ACTTACAGTC AATTCCAACA ATACTGTCCA
     4561 GCCGGTCGCG CTTATGCGCT TAGGAGTTTT CGTTCCCAAA CCTTCCAAGA GCAAAGGAGA
     4621 AAGTAAGGAA ATTGACGCCA CCAAAGCCTT CTCTCAACTG GAGATTGCTA AAGCAGAGGG
     4681 Catggttagt aaaggagaag aaaataacat ggcaCTGATT AAGGAGAACA TGCACATGAA
     4741 GCTGTACATG GAGGGCACCG TGAACAACCA CCACTTCAAG TGCACATCCG AGGGCGAAGG
     4801 CAAGCCCTAC GAGGGCACCC AGACCATGAG AATCAAGgcc GTCGAGGGCG GCCCTCTCCC
     4861 CTTCGCCTTC GACATCCTGG CTACCAGCTT CATGTACGGC AGCAAAACCT TCATCAACCA
     4921 CACCCAGGGC ATCCCCGACT TCTTTAAGCA GTCCTTCCCT GAGGGCTTCA CATGGGAGAG
     4981 AGTCACCACA TACGAAGACG GGGGCGTGCT GACCGCTACC CAGGACACCA GCCTCCAGGA
     5041 CGGCTGCCTC ATCTACAACG TCAAGATCAG AGGGGTGAAC TTCCCATCCA ACGGCCCTGT
     5101 GATGCAGAAG AAAACACTCG GCTGGGAGGC CTCCACCGAG accCTGTACC CCGCTGACGG
     5161 CGGCCTGGAA GGCAGAgcCG ACATGGCCCT GAAGCTCGTG GGCGGGGGCC ACCTGATCTG
     5221 CAACTTGAAG ACCACATACA GATCCAAGAA ACCCGCTAAG AACCTCAAGA TGCCCGGCGT
     5281 CTACTATGTG GACAGAAGAC TGGAAAGAAT CAAGGAGGCC GACAAAGAGA CCTACGTCGA
     5341 GCAGCACGAG GTGGCTGTGG CCAGATACTG CGACCTCCCT AGCAAACTGG GGCACAgAgt
     5401 ctaATAATCG CTGGGACGCC CGGCGGCCGC ggaaacacag AAAAAAGCCC GCACCTGACA
     5461 GTGCGGGCTT TTTTTTTcga ccaaaggTAG CGAACGACGA GTCACTGTTG AGGATAAATA
     5521 CTTTCTCTAC TAGGCGCCTG TTACACAGGT CCTCAGCGGC GCGCCTTTGT CGGTGAACGC
     5581 TCTCCTGAGT AGGACAAATC CGCCGGGAGC GGATTTGAAC GTTGTGAAGC AACGGCCCGG
     5641 AGGGTGGCGG GCAGGACGCC CGCCATAAAC TGCCAGGCAT CAAACTAAGC AGAAGGCCAT
     5701 CCTGACGGAT GGCCTTTTTG CGTTTCAGAT CTACCGGTaa accagcaata gacataagcg
     5761 gctatttaac gaccctgccc tgaaccgacg acaagctgac gaccgggtct ccgcaagtgg
     5821 cacttttcgg ggaaatgtgc gcggaacccc tatttgttta tttttctaaa tacattcaaa
     5881 tatgtatccg ctcatgaatt aattcttaga aaaactcatc gagcatcaaa tgaaactgca
     5941 atttattcat atcaggatta tcaataccat atttttgaaa aagccgtttc tgtaatgaag
     6001 gagaaaactc accgaggcag ttccatagga tggcaagatc ctggtatcgg tctgcgattc
     6061 cgactcgtcc aacatcaata caacctatta atttcccctc gtcaaaaata aggttatcaa
     6121 gtgagaaatc accatgagtg acgactgaat ccggtgagaa tggcaaaagt ttatgcattt
     6181 ctttccagac ttgttcaaca ggccagccat tacgctcgtc atcaaaatca ctcgcatcaa
     6241 ccaaaccgtt attcattcgt gattgcgcct gagcgagacg aaatacgcgg tcgctgttaa
     6301 aaggacaatt acaaacagga atcgaatgca accggcgcag gaacactgcc agcgcatcaa
     6361 caatattttc acctgaatca ggatattctt ctaatacctg gaatgctgtt ttcccgggga
     6421 tcgcagtggt gagtaaccat gcatcatcag gagtacggat aaaatgcttg atggtcggaa
     6481 gaggcataaa ttccgtcagc cagtttagtc tgaccatctc atctgtaaca tcattggcaa
     6541 cgctaccttt gccatgtttc agaaacaact ctggcgcatc gggcttccca tacaatcgat
     6601 agattgtcgc acctgattgc ccgacattat cgcgagccca tttataccca tataaatcag
     6661 catccatgtt ggaatttaat cgcggcctag agcaagacgt ttcccgttga atatggctca
     6721 tactcttcct ttttcaatat tattgaagca tttatcaggg ttattgtctc atgagcggat
     6781 acatatttga atgtatttag aaaaataaac aaataggcat gctagcgcag aaacgtccta
     6841 gaagatgcca ggaggatact tagcagagag acaataaggc cggagcgaag ccgtttttcc
     6901 ataggctccg cccccctgac gaacatcacg aaatctgacg ctcaaatcag tggtggcgaa
     6961 acccgacagg actataaaga taccaggcgt ttccccctga tggctccctc ttgcgctctc
     7021 ctgttcccgt cctgcggcgt ccgtgttgtg gtggaggctt tacccaaatc accacgtccc
     7081 gttccgtgta gacagttcgc tccaagctgg gctgtgtgca agaacccccc gttcagcccg
     7141 actgctgcgc cttatccggt aactatcatc ttgagtccaa cccggaaaga cacgacaaaa
     7201 cgccactggc agcagccatt ggtaactgag aattagtgga tttagatatc gagagtcttg
     7261 aagtggtggc ctaacagagg ctacactgaa aggacagtat ttggtatctg cgctccacta
     7321 aagccagtta ccaggttaag cagttcccca actgacttaa ccttcgatca aaccgcctcc
     7381 ccaggcggtt ttttcgttta cagagcagga gattacgacg atcgtaaaag gatctcaaga
     7441 agatccttta cggattcccg acaccatcac tctagatttc agtgcaattt atctcttcaa
     7501 atgtagcacc tgaagtcagc cccatacgat ataagttgta attctcatgt tagtcatgcc
     7561 ccgcgcccac cggaaggagc tgactgggtt gCTCCTAgGG TCTGATTCGT TACCAATTAT
     7621 GACAACTTGA CGGCTACATC ATTCACTTTT TCTTCACAAC CGGCACGGAA CTCGCTCGGG
     7681 CTGGCCCCGG TGCATTTTTT AAATACCCGC GAGAAATAGA GTTGATCGTC AAAACCAACA
     7741 TTGCGACCGA CGGTGGCGAT AGGCATCCGG GTGGTGCTCA AAAGCAGCTT CGCCTGGCTG
     7801 ATACGTTGGT CCTCGCGCCA GCTTAAGACG CTAATCCCTA ACTGCTGGCG GAAAAGATGT
     7861 GACAGACGCG ACGGCGACAA GCAAACATGC TGTGCGACGC TGGCGATATC AAAATTGCTG
     7921 TCTGCCAGGT GATCGCTGAT GTACTGACAA GCCTCGCGTA CCCGATTATC CATCGGTGGA
     7981 TGGAGCGACT CGTTAATCGC TTCCATGCGC CGCAGTAACA ATTGCTCAAG CAGATTTATC
     8041 GCCAGCAGCT CCGAATAGCG CCCTTCCCCT TGCCCGGCGT TAATGATTTG CCCAAACAGG
     8101 TCGCTGAAAT GCGGCTGGTG CGCTTCATCC GGGCGAAAGA ACCCCGTATT GGCAAATATT
     8161 GACGGCCAGT TAAGCCATTC ATGCCAGTAG GCGCGCGGAC GAAAGTAAAC CCACTGGTGA
     8221 TACCATTCGC GAGCCTCCGG ATGACGACCG TAGTGATGAA TCTCTCCTGG CGGGAACAGC
     8281 AAAATATCAC CCGGTCGGCA AACAAATTCT CGTCCCTGAT TTTTCACCAC CCCCTGACCG
     8341 CGAATGGTGA GATTGAGAAT ATAACCTTTC ATTCCCAGCG GTCGGTCGAT AAAAAAATCG
     8401 AGATAACCGT TGGCCTCAAT CGGCGTTAAA CCCGCCACCA GATGGGCATT AAACGAGTAT
     8461 CCCGGCAGCA GGGGATCATT TTGCGCTTCA GCCAT
//
