# Supplementary material for: Robustness and innovation in synthetic genotype networks
Source: Nat Commun. 2023 Apr 28;14:2454. doi: 10.1038/s41467-023-38033-3 (PMC10147661; doi:10.1038/s41467-023-38033-3)
Supplement: Supplementary file 6 — Supplementary Data 2 [file 41467_2023_38033_MOESM6_ESM.zip › Data_S2/Data_S2_3.2.gb]

LOCUS       3.2                     8499 bp ds-DNA     circular     07-JUL-2022
DEFINITION  .
KEYWORDS    "or pN1-011 + pN2-011 + pN3-011" "pN1-006.2 + pN2-007 + pN3-007"   
FEATURES             Location/Qualifiers
     promoter        274..302
                     /label="P(BAD) promoter"
                     /ApEinfo_revcolor=#ffef86
                     /ApEinfo_fwdcolor=#ffef86
     misc_feature    315..320
                     /label="EcoRI"
                     /ApEinfo_revcolor=#ff9ccd
                     /ApEinfo_fwdcolor=#ff9ccd
     misc_feature    321..350
                     /label="Linker_14"
                     /ApEinfo_revcolor=#f8d3a9
                     /ApEinfo_fwdcolor=#f8d3a9
     misc_feature    351..356
                     /label="SacI"
                     /ApEinfo_revcolor=#ff9ccd
                     /ApEinfo_fwdcolor=#ff9ccd
     misc_feature    357..371
                     /label="Prefix"
                     /ApEinfo_revcolor=#b1ff67
                     /ApEinfo_fwdcolor=#b1ff67
     misc_feature    complement(372..394)
                     /label="bs-4"
                     /ApEinfo_revcolor=#84b0dc
                     /ApEinfo_fwdcolor=#84b0dc
     misc_feature    395..409
                     /label="Suffix"
                     /ApEinfo_revcolor=#b1ff67
                     /ApEinfo_fwdcolor=#b1ff67
     misc_feature    410..439
                     /label="Linker_21"
                     /ApEinfo_revcolor=#f8d3a9
                     /ApEinfo_fwdcolor=#f8d3a9
     misc_feature    440..454
                     /label="Prefix"
                     /ApEinfo_revcolor=#b1ff67
                     /ApEinfo_fwdcolor=#b1ff67
     misc_feature    455..474
                     /label="Csy4 site"
                     /ApEinfo_revcolor=#c7b0e3
                     /ApEinfo_fwdcolor=#c7b0e3
     misc_feature    475..580
                     /label="sgRNA-1"
                     /ApEinfo_revcolor=#84b0dc
                     /ApEinfo_fwdcolor=#84b0dc
     misc_feature    581..600
                     /label="Csy4 site"
                     /ApEinfo_revcolor=#c7b0e3
                     /ApEinfo_fwdcolor=#c7b0e3
     misc_feature    601..615
                     /label="Suffix"
                     /ApEinfo_revcolor=#b1ff67
                     /ApEinfo_fwdcolor=#b1ff67
     misc_feature    616..645
                     /label="Linker_1"
                     /ApEinfo_revcolor=#f8d3a9
                     /ApEinfo_fwdcolor=#f8d3a9
     misc_feature    646..660
                     /label="Prefix"
                     /ApEinfo_revcolor=#b1ff67
                     /ApEinfo_fwdcolor=#b1ff67
     misc_feature    661..680
                     /label="Csy4 site"
                     /ApEinfo_revcolor=#c7b0e3
                     /ApEinfo_fwdcolor=#c7b0e3
     misc_feature    681..786
                     /label="sgRNA-2"
                     /ApEinfo_revcolor=#84b0dc
                     /ApEinfo_fwdcolor=#84b0dc
     misc_feature    787..806
                     /label="Csy4 site"
                     /ApEinfo_revcolor=#c7b0e3
                     /ApEinfo_fwdcolor=#c7b0e3
     misc_feature    807..821
                     /label="Suffix"
                     /ApEinfo_revcolor=#b1ff67
                     /ApEinfo_fwdcolor=#b1ff67
     misc_feature    822..827
                     /label="XhoI"
                     /ApEinfo_revcolor=#ff9ccd
                     /ApEinfo_fwdcolor=#ff9ccd
     misc_feature    828..857
                     /label="Linker_0"
                     /ApEinfo_revcolor=#f8d3a9
                     /ApEinfo_fwdcolor=#f8d3a9
     misc_feature    858..872
                     /label="Prefix"
                     /ApEinfo_revcolor=#b1ff67
                     /ApEinfo_fwdcolor=#b1ff67
     misc_feature    873..892
                     /label="Csy4 site"
                     /ApEinfo_revcolor=#c7b0e3
                     /ApEinfo_fwdcolor=#c7b0e3
     misc_feature    893..926
                     /label="RBS"
                     /ApEinfo_revcolor=#7ea7d8
                     /ApEinfo_fwdcolor=#7ea7d8
     misc_feature    927..1580
                     /label="mKO2"
                     /ApEinfo_revcolor=#faac61
                     /ApEinfo_fwdcolor=#faac61
     misc_feature    1581..1967
                     /label="MarA"
                     /ApEinfo_revcolor=#75c6a9
                     /ApEinfo_fwdcolor=#75c6a9
     misc_feature    1968..1982
                     /label="Suffix"
                     /ApEinfo_revcolor=#b1ff67
                     /ApEinfo_fwdcolor=#b1ff67
     misc_feature    1983..1988
                     /label="NcoI"
                     /ApEinfo_revcolor=#ff9ccd
                     /ApEinfo_fwdcolor=#ff9ccd
     misc_feature    1989..2078
                     /label="ECK120029600 Terminator"
                     /ApEinfo_revcolor=#b4abac
                     /ApEinfo_fwdcolor=#b4abac
     misc_feature    2079..2278
                     /label="Spacer 1"
                     /ApEinfo_revcolor=#f8d3a9
                     /ApEinfo_fwdcolor=#f8d3a9
     misc_feature    2279..2284
                     /label="HindIII"
                     /ApEinfo_revcolor=#ff9ccd
                     /ApEinfo_fwdcolor=#ff9ccd
     misc_feature    2285..2299
                     /label="Prefix"
                     /ApEinfo_revcolor=#b1ff67
                     /ApEinfo_fwdcolor=#b1ff67
     misc_feature    2300..2334
                     /label="P1 (BBa_J23100)"
                     /ApEinfo_revcolor=#ffef86
                     /ApEinfo_fwdcolor=#ffef86
     misc_feature    2335..2349
                     /label="Suffix"
                     /ApEinfo_revcolor=#b1ff67
                     /ApEinfo_fwdcolor=#b1ff67
     misc_feature    2350..2379
                     /label="Linker_24"
                     /ApEinfo_revcolor=#f8d3a9
                     /ApEinfo_fwdcolor=#f8d3a9
     misc_feature    2380..2394
                     /label="Prefix"
                     /ApEinfo_revcolor=#b1ff67
                     /ApEinfo_fwdcolor=#b1ff67
     misc_feature    complement(2395..2417)
                     /label="bs-1"
                     /ApEinfo_revcolor=#84b0dc
                     /ApEinfo_fwdcolor=#84b0dc
     misc_feature    2418..2432
                     /label="Suffix"
                     /ApEinfo_revcolor=#b1ff67
                     /ApEinfo_fwdcolor=#b1ff67
     misc_feature    2433..2462
                     /label="Linker_19"
                     /ApEinfo_revcolor=#f8d3a9
                     /ApEinfo_fwdcolor=#f8d3a9
     misc_feature    2463..2477
                     /label="Prefix"
                     /ApEinfo_revcolor=#b1ff67
                     /ApEinfo_fwdcolor=#b1ff67
     misc_feature    2478..2497
                     /label="Csy4 site"
                     /ApEinfo_revcolor=#c7b0e3
                     /ApEinfo_fwdcolor=#c7b0e3
     misc_feature    2498..2603
                     /label="sgRNA-4"
                     /ApEinfo_revcolor=#84b0dc
                     /ApEinfo_fwdcolor=#84b0dc
     misc_feature    2604..2623
                     /label="Csy4 site"
                     /ApEinfo_revcolor=#c7b0e3
                     /ApEinfo_fwdcolor=#c7b0e3
     misc_feature    2624..2638
                     /label="Suffix"
                     /ApEinfo_revcolor=#b1ff67
                     /ApEinfo_fwdcolor=#b1ff67
     misc_feature    2639..2644
                     /label="BamHI"
                     /ApEinfo_revcolor=#ff9ccd
                     /ApEinfo_fwdcolor=#ff9ccd
     misc_feature    2645..2674
                     /label="Linker_10"
                     /ApEinfo_revcolor=#f8d3a9
                     /ApEinfo_fwdcolor=#f8d3a9
     misc_feature    2675..2689
                     /label="Prefix"
                     /ApEinfo_revcolor=#b1ff67
                     /ApEinfo_fwdcolor=#b1ff67
     misc_feature    2690..2709
                     /label="Csy4 site"
                     /ApEinfo_revcolor=#c7b0e3
                     /ApEinfo_fwdcolor=#c7b0e3
     misc_feature    2710..2743
                     /label="RBS"
                     /ApEinfo_revcolor=#7ea7d8
                     /ApEinfo_fwdcolor=#7ea7d8
     gene            2744..3457
                     /label="sfGFP"
                     /ApEinfo_revcolor=#b1ff67
                     /ApEinfo_fwdcolor=#b1ff67
     misc_feature    3458..3523
                     /label="MarAn20"
                     /ApEinfo_revcolor=#75c6a9
                     /ApEinfo_fwdcolor=#75c6a9
     misc_feature    3524..3538
                     /label="Suffix"
                     /ApEinfo_revcolor=#b1ff67
                     /ApEinfo_fwdcolor=#b1ff67
     misc_feature    3539..3546
                     /label="SbfI"
                     /ApEinfo_revcolor=#ff9ccd
                     /ApEinfo_fwdcolor=#ff9ccd
     misc_feature    3547..3607
                     /label="L3S2P21 Terminator"
                     /ApEinfo_revcolor=#b4abac
                     /ApEinfo_fwdcolor=#b4abac
     misc_feature    3608..3807
                     /label="Spacer 2.5"
                     /ApEinfo_revcolor=#f8d3a9
                     /ApEinfo_fwdcolor=#f8d3a9
     misc_feature    3808..3813
                     /label="SalI"
                     /ApEinfo_revcolor=#ff9ccd
                     /ApEinfo_fwdcolor=#ff9ccd
     misc_feature    3814..3828
                     /label="Prefix"
                     /ApEinfo_revcolor=#b1ff67
                     /ApEinfo_fwdcolor=#b1ff67
     misc_feature    3829..3863
                     /label="P1 (BBa_J23100)"
                     /ApEinfo_revcolor=#ffef86
                     /ApEinfo_fwdcolor=#ffef86
     misc_feature    3864..3878
                     /label="Suffix"
                     /ApEinfo_revcolor=#b1ff67
                     /ApEinfo_fwdcolor=#b1ff67
     misc_feature    3879..3908
                     /label="Linker_25"
                     /ApEinfo_revcolor=#f8d3a9
                     /ApEinfo_fwdcolor=#f8d3a9
     misc_feature    3909..3923
                     /label="Prefix"
                     /ApEinfo_revcolor=#b1ff67
                     /ApEinfo_fwdcolor=#b1ff67
     misc_feature    complement(3924..3946)
                     /label="bs-2"
                     /ApEinfo_revcolor=#84b0dc
                     /ApEinfo_fwdcolor=#84b0dc
     misc_feature    3947..4066
                     /label="Spacer 2.2 (partial)"
                     /ApEinfo_revcolor=#f8d3a9
                     /ApEinfo_fwdcolor=#f8d3a9
     misc_feature    4067..4081
                     /label="Suffix"
                     /ApEinfo_revcolor=#b1ff67
                     /ApEinfo_fwdcolor=#b1ff67
     misc_feature    4082..4111
                     /label="Linker_21"
                     /ApEinfo_revcolor=#f8d3a9
                     /ApEinfo_fwdcolor=#f8d3a9
     misc_feature    4112..4126
                     /label="Prefix"
                     /ApEinfo_revcolor=#b1ff67
                     /ApEinfo_fwdcolor=#b1ff67
     misc_feature    complement(4127..4149)
                     /label="bs-4"
                     /ApEinfo_revcolor=#84b0dc
                     /ApEinfo_fwdcolor=#84b0dc
     misc_feature    4150..4164
                     /label="Suffix"
                     /ApEinfo_revcolor=#b1ff67
                     /ApEinfo_fwdcolor=#b1ff67
     misc_feature    4165..4194
                     /label="Linker_17"
                     /ApEinfo_revcolor=#f8d3a9
                     /ApEinfo_fwdcolor=#f8d3a9
     misc_feature    4195..4209
                     /label="Prefix"
                     /ApEinfo_revcolor=#b1ff67
                     /ApEinfo_fwdcolor=#b1ff67
     misc_feature    4210..4229
                     /label="Csy4 site"
                     /ApEinfo_revcolor=#c7b0e3
                     /ApEinfo_fwdcolor=#c7b0e3
     misc_feature    4230..4335
                     /label="sgRNA-1"
                     /ApEinfo_revcolor=#84b0dc
                     /ApEinfo_fwdcolor=#84b0dc
     misc_feature    4336..4355
                     /label="Csy4 site"
                     /ApEinfo_revcolor=#c7b0e3
                     /ApEinfo_fwdcolor=#c7b0e3
     misc_feature    4356..4370
                     /label="Suffix"
                     /ApEinfo_revcolor=#b1ff67
                     /ApEinfo_fwdcolor=#b1ff67
     misc_feature    4371..4376
                     /label="AatII"
                     /ApEinfo_revcolor=#ff9ccd
                     /ApEinfo_fwdcolor=#ff9ccd
     misc_feature    4377..4406
                     /label="Linker_11"
                     /ApEinfo_revcolor=#f8d3a9
                     /ApEinfo_fwdcolor=#f8d3a9
     misc_feature    4407..4421
                     /label="Prefix"
                     /ApEinfo_revcolor=#b1ff67
                     /ApEinfo_fwdcolor=#b1ff67
     misc_feature    4422..4441
                     /label="Csy4 site"
                     /ApEinfo_revcolor=#c7b0e3
                     /ApEinfo_fwdcolor=#c7b0e3
     misc_feature    4442..4475
                     /label="RBS"
                     /ApEinfo_revcolor=#7ea7d8
                     /ApEinfo_fwdcolor=#7ea7d8
     misc_feature    4476..4685
                     /label="RepA70"
                     /ApEinfo_revcolor=#75c6a9
                     /ApEinfo_fwdcolor=#75c6a9
     misc_feature    4686..5411
                     /label="mKate2"
                     /ApEinfo_revcolor=#d59687
                     /ApEinfo_fwdcolor=#d59687
     misc_feature    5412..5426
                     /label="Suffix"
                     /ApEinfo_revcolor=#b1ff67
                     /ApEinfo_fwdcolor=#b1ff67
     misc_feature    5427..5434
                     /label="NotI"
                     /ApEinfo_revcolor=#ff9ccd
                     /ApEinfo_fwdcolor=#ff9ccd
     misc_feature    5435..5491
                     /label="ECK120033737 Terminator"
                     /ApEinfo_revcolor=#b4abac
                     /ApEinfo_fwdcolor=#b4abac
     misc_feature    5492..5536
                     /label="Linker_8"
                     /ApEinfo_revcolor=#f8d3a9
                     /ApEinfo_fwdcolor=#f8d3a9
     misc_feature    5537..5542
                     /label="KasI"
                     /ApEinfo_revcolor=#ff9ccd
                     /ApEinfo_fwdcolor=#ff9ccd
     misc_feature    5543..5554
                     /label="Spacer 15"
                     /ApEinfo_revcolor=#f8d3a9
                     /ApEinfo_fwdcolor=#f8d3a9
     misc_feature    5555..5561
                     /label="BbvCI"
                     /ApEinfo_revcolor=#ff9ccd
                     /ApEinfo_fwdcolor=#ff9ccd
     misc_feature    5562..5569
                     /label="AscI"
                     /ApEinfo_revcolor=#ff9ccd
                     /ApEinfo_fwdcolor=#ff9ccd
     gene            complement(5910..6725)
                     /label="KanR"
                     /ApEinfo_revcolor=#d6b295
                     /ApEinfo_fwdcolor=#d6b295
     oriT            6835..7470
                     /label="ColA ori"
                     /ApEinfo_revcolor=#9eafd2
                     /ApEinfo_fwdcolor=#9eafd2
     gene            complement(7621..8499)
                     /label="araC"
                     /ApEinfo_revcolor=#d59687
                     /ApEinfo_fwdcolor=#d59687
ORIGIN
        1 ACTTTTCATA CTCCCGCCAT TCAGAGAAGA AACCAATTGT CCATATTGCA TCAGACATTG
       61 CCGTCACTGC GTCTTTTACT GGCTCTTCTC GCTAACCAAA CCGGTAACCC CGCTTATTAA
      121 AAGCATTCTG TAACAAAGCG GGACCAAAGC CATGACAAAA ACGCGTAACA AAAGTGTCTA
      181 TAATCACGGC AGAAAAGTCC ACATTGATTA TTTGCACGGC GTCACACTTT GCTATGCCAT
      241 AGCATTTTTA TCCATAAGAT TAGCGGtTCC TACCTGACGC TTTTTATCGC AACTCTCTAC
      301 TGTTTCTCCA TACCGAATTC ATAGGATAGA TTCTGGAAAC TTTACCGTCC GAGCTCCAGC
      361 CTGCGGTCCG GccaTACATA CTCTAAGATG TGTCTCGCTG GGACGCCCGA GAGCCGAATC
      421 GCACTTATTT ACAGTAGTTC AGCCTGCGGT CCGGGTTCAC TGCCGTATAG GCAGTCTCAA
      481 GCTAGACTCT AGTGGTTTcA GAGCTATGCT GGAAACAGCA TAGCAAGTTg AAATAAGGCT
      541 AGTCCGTTAT CAACTTGAAA AAGTGGCACC GAGTCGGTGC GTTCACTGCC GTATAGGCAG
      601 TCGCTGGGAC GCCCGGGGAC TACACTTACG AAACTATTGA TTGCTCAGCC TGCGGTCCGG
      661 GTTCACTGCC GTATAGGCAG ATCAGTGTGT ACTAAGTACT GTTTcAGAGC TATGCTGGAA
      721 ACAGCATAGC AAGTTgAAAT AAGGCTAGTC CGTTATCAAC TTGAAAAAGT GGCACCGAGT
      781 CGGTGCGTTC ACTGCCGTAT AGGCAGTCGC TGGGACGCCC GCTCGAGCAA TAAACAGTTG
      841 ATAGGGCTTC TCCGTTACAG CCTGCGGTCC GGGTTCACTG CCGTATAGGC AGTAATTTTG
      901 TTTAACTTTA AGAAGGAGAT ATACATATGG TTTCGGTTAT CAAACCAGAG ATGAAAATGC
      961 GTTACTATAT GGATGGTTCA GTAAATGGTC ACGAATTTAC TATTGAGGGC GAGGGTACGG
     1021 GACGCCCATA CGAGGGGCAC CAGGAAATGA CTTTACGCGT CACAATGGCT GAAGGCGGGC
     1081 CTATGCCGTT TGCGTTCGAT CTTGTTAGTC ATGTCTTTTG TTACGGTCAC CGTGTATTTA
     1141 CTAAATACCC CGAGGAAATT CCAGACTATT TCAAACAAGC CTTCCCGGAA GGTTTGTCTT
     1201 GGGAGCGCAG TTTAGAGTTT GAAGACGGTG GCTCGGCCAG CGTGTCAGCT CATATTAGTC
     1261 TTCGCGGCAA TACATTTTAT CACAAGTCAA AGTTCACCGG CGTGAACTTC CCCGCAGACG
     1321 GCCCAATCAT GCAGAATCAA AGTGTTGATT GGGAACCGTC CACAGAGAAG ATTACAGCTT
     1381 CCGATGGAGT CTTAAAGGGC GATGTAACCA TGTACTTAAA ATTAGAAGGG GGAGGGAACC
     1441 ATAAATGTCA GATGAAGACT ACCTATAAGG CCGCAAAAGA GATTCTTGAA ATGCCCGGAG
     1501 ACCACTACAT TGGGCATCGT TTGGTCCGTA AGACAGAAGG AAATATTACT GAACAGGTCG
     1561 AAGACGCTGT GGCACACAGC ATGTCCCGCC GTAATACTGA CGCCATCACA ATCCACAGCA
     1621 TCCTGGATTG GATTGAAGAC AACTTGGAGT CGCCGTTGAG TTTAGAAAAA GTTAGTGAAC
     1681 GTAGTGGTTA CTCAAAGTGG CACCTTCAGC GCATGTTTAA GAAGGAAACG GGTCATTCAT
     1741 TGGGTCAATA TATTCGTTCT CGCAAGATGA CTGAAATTGC CCAGAAATTG AAAGAGTCTA
     1801 ATGAACCTAT TTTGTACCTG GCGGAGCGTT ACGGCTTTGA AAGTCAGCAA ACCCTTACAC
     1861 GTACCTTCAA GAATTACTTT GACGTTCCAC CACACAAATA TCGTATGACC AACATGCAGG
     1921 GTGAGTCACG TTTTTTGCAT CCGTTGAATC ATTACAATTC CTAATAATCG CTGGGACGCC
     1981 CGCCATGGTT CAGCCAAAAA ACTTAAGACC GCCGGTCTTG TCCACTACCT TGCAGTAATG
     2041 CGGTGGACAG GATCGGCGGT TTTCTTTTCT CTTCTCAATT CTTCTGACCT GTAACGAATA
     2101 ATAGATAGTA AAGTAGTCTC CGATTGAGTT TTCTCTGCCG AGTCCCACCC AGTTCTGTGA
     2161 TTTCAGTAAG TTGGTAATTG ATACACTGTT GCGAGAACTG CTGCCTGGTA GTAGATAGGT
     2221 TGTTATTGAG TAAGAAGGTA AAGTGAACGA AATCCCTGAA ACTGAGACTG TAGAAAATAA
     2281 GCTTCAGCCT GCGGTCCGGt tgacggctag ctcagtccta ggtacagtgc tagcTCGCTG
     2341 GGACGCCCGA GATAGCCGTT ACACAGGTGA CACTTATTTC AGCCTGCGGT CCGGccaCAC
     2401 TAGAGTCTAG CTTGAGATCG CTGGGACGCC CGTGAACAGT TGCTCTGATT GAAACCACGA
     2461 TTCAGCCTGC GGTCCGGGTT CACTGCCGTA TAGGCAGGAC ACATCTTAGA GTATGTAGTT
     2521 TcAGAGCTAT GCTGGAAACA GCATAGCAAG TTgAAATAAG GCTAGTCCGT TATCAACTTG
     2581 AAAAAGTGGC ACCGAGTCGG TGCGTTCACT GCCGTATAGG CAGTCGCTGG GACGCCCGGG
     2641 ATCCAAGAGA TTTCTACACG ATTGAGCACT GTCTCAGCCT GCGGTCCGGG TTCACTGCCG
     2701 TATAGGCAGT AATTTTGTTT AACTTTAAGA AGGAGATATA CATATGCGTA AAGGCGAAGA
     2761 ACTGTTTACC GGTGTGGTTC CGATTCTGGT GGAACTGGAC GGCGATGTTA ATGGTCATAA
     2821 ATTCAGTGTT CGCGGCGAAG GTGAAGGCGA TGCGACGAAC GGCAAACTGA CCCTGAAATT
     2881 TATCTGCACC ACGGGTAAAC TGCCGGTCCC GTGGCCGACG CTGGTGACCA CGCTGACCTA
     2941 TGGCGTTCAA TGTTTTGCGC GTTACCCGGA TCACATGAAA CAGCACGACT TTTTCAAATC
     3001 GGCCATGCCG GAAGGCTATG TGCAGGAACG TACGATTAGC TTTAAAGACG ATGGTACGTA
     3061 TAAAACCCGC GCGGAAGTGA AATTCGAAGG CGATACCCTG GTTAACCGTA TCGAACTGAA
     3121 AGGTATCGAT TTCAAAGAAG ACGGCAATAT TCTGGGTCAT AAACTGGAAT ATAACTTCAA
     3181 TTCCCACAAC GTGTACATCA CCGCGGATAA ACAGAAAAAC GGCATTAAAG CCAATTTCAA
     3241 AATCCGCCAT AATGTGGAAG ATGGTAGCGT TCAGCTGGCC GACCACTATC AGCAAAACAC
     3301 GCCGATTGGT GATGGCCCGG TCCTGCTGCC GGACAATCAC TACCTGAGTA CCCAGTCCGT
     3361 GCTGTCAAAA GATCCGAACG AAAAACGTGA CCACATGGTC CTGCTGGAAT TTGTGACGGC
     3421 TGCGGGTATC ACCCACGGCA TGGACGAACT GTATAAAATG TCCCGCCGTA ATACTGACGC
     3481 CATCACAATC CACAGCATCC TGGATTGGAT TGAAGACTAA TAATCGCTGG GACGCCCGCC
     3541 TGCAGGCTCG GTACCAAATT CCAGAAAAGA GGCCTCCCGA AAGGGGGGCC TTTTTTCGTT
     3601 TTGGTCCTAA TAGATAAAGG ATAGGTCTGG TAGTGTTGTT CGTTCTCGCA GGTAAATCAA
     3661 TAATACTCAG CAGTTCCGTA GACTTTTCAG TGGGACAGGG TAGCGATAAC AGATAGATTG
     3721 TAATAAGACA CAGTAGGTGC TCGTAGTTGC GTGAAGAGAA CCGCTCAGGA AATCCAGTCA
     3781 GAAGTATTGG TAATCGTTGA AAACTCAGTC GACCAGCCTG CGGTCCGGtt gacggctagc
     3841 tcagtcctag gtacagtgct agcTCGCTGG GACGCCCGAG TGACGACTGC GAAGTAACCT
     3901 CTATTTATCA GCCTGCGGTC CGGccaAGTA CTTAGTACAC ACTGATCCTC ACTCCGAACG
     3961 AATCACAATA CGCTCCAATC TTCAACTACA CGATAAAACT GGTAATCCCA ACAACCTGAC
     4021 TCACACTCTA CTTTCTCAAC GAGGAACTTC TTATTCTGAT ACAATCTCGC TGGGACGCCC
     4081 GAGAGCCGAA TCGCACTTAT TTACAGTAGT TCAGCCTGCG GTCCGGccaT ACATACTCTA
     4141 AGATGTGTCT CGCTGGGACG CCCGGTAGTG CTTATCAGAC CCAATACTGT TGAACAGCCT
     4201 GCGGTCCGGG TTCACTGCCG TATAGGCAGT CTCAAGCTAG ACTCTAGTGG TTTcAGAGCT
     4261 ATGCTGGAAA CAGCATAGCA AGTTgAAATA AGGCTAGTCC GTTATCAACT TGAAAAAGTG
     4321 GCACCGAGTC GGTGCGTTCA CTGCCGTATA GGCAGTCGCT GGGACGCCCG GACGTCCTAT
     4381 TACACTCGTC GTTGGAAACT GAAGATCAGC CTGCGGTCCG GGTTCACTGC CGTATAGGCA
     4441 GTAATTTTGT TTAACTTTAA GAAGGAGATA TACATATGAA TCAGTCATTC ATCTCGGACA
     4501 TCTTATATGC CGACATCGAA TCGAAGGCTA AGGAACTTAC AGTCAATTCC AACAATACTG
     4561 TCCAGCCGGT CGCGCTTATG CGCTTAGGAG TTTTCGTTCC CAAACCTTCC AAGAGCAAAG
     4621 GAGAAAGTAA GGAAATTGAC GCCACCAAAG CCTTCTCTCA ACTGGAGATT GCTAAAGCAG
     4681 AGGGCatggt tagtaaagga gaagaaaata acatggcaCT GATTAAGGAG AACATGCACA
     4741 TGAAGCTGTA CATGGAGGGC ACCGTGAACA ACCACCACTT CAAGTGCACA TCCGAGGGCG
     4801 AAGGCAAGCC CTACGAGGGC ACCCAGACCA TGAGAATCAA GgccGTCGAG GGCGGCCCTC
     4861 TCCCCTTCGC CTTCGACATC CTGGCTACCA GCTTCATGTA CGGCAGCAAA ACCTTCATCA
     4921 ACCACACCCA GGGCATCCCC GACTTCTTTA AGCAGTCCTT CCCTGAGGGC TTCACATGGG
     4981 AGAGAGTCAC CACATACGAA GACGGGGGCG TGCTGACCGC TACCCAGGAC ACCAGCCTCC
     5041 AGGACGGCTG CCTCATCTAC AACGTCAAGA TCAGAGGGGT GAACTTCCCA TCCAACGGCC
     5101 CTGTGATGCA GAAGAAAACA CTCGGCTGGG AGGCCTCCAC CGAGaccCTG TACCCCGCTG
     5161 ACGGCGGCCT GGAAGGCAGA gcCGACATGG CCCTGAAGCT CGTGGGCGGG GGCCACCTGA
     5221 TCTGCAACTT GAAGACCACA TACAGATCCA AGAAACCCGC TAAGAACCTC AAGATGCCCG
     5281 GCGTCTACTA TGTGGACAGA AGACTGGAAA GAATCAAGGA GGCCGACAAA GAGACCTACG
     5341 TCGAGCAGCA CGAGGTGGCT GTGGCCAGAT ACTGCGACCT CCCTAGCAAA CTGGGGCACA
     5401 gAgtctaATA ATCGCTGGGA CGCCCGGCGG CCGCggaaac acagAAAAAA GCCCGCACCT
     5461 GACAGTGCGG GCTTTTTTTT Tcgaccaaag gTAGCGAACG ACGAGTCACT GTTGAGGATA
     5521 AATACTTTCT CTACTAGGCG CCTGTTACAC AGGTCCTCAG CGGCGCGCCT TTGTCGGTGA
     5581 ACGCTCTCCT GAGTAGGACA AATCCGCCGG GAGCGGATTT GAACGTTGTG AAGCAACGGC
     5641 CCGGAGGGTG GCGGGCAGGA CGCCCGCCAT AAACTGCCAG GCATCAAACT AAGCAGAAGG
     5701 CCATCCTGAC GGATGGCCTT TTTGCGTTTC AGATCTACCG GTaaaccagc aatagacata
     5761 agcggctatt taacgaccct gccctgaacc gacgacaagc tgacgaccgg gtctccgcaa
     5821 gtggcacttt tcggggaaat gtgcgcggaa cccctatttg tttatttttc taaatacatt
     5881 caaatatgta tccgctcatg aattaattct tagaaaaact catcgagcat caaatgaaac
     5941 tgcaatttat tcatatcagg attatcaata ccatattttt gaaaaagccg tttctgtaat
     6001 gaaggagaaa actcaccgag gcagttccat aggatggcaa gatcctggta tcggtctgcg
     6061 attccgactc gtccaacatc aatacaacct attaatttcc cctcgtcaaa aataaggtta
     6121 tcaagtgaga aatcaccatg agtgacgact gaatccggtg agaatggcaa aagtttatgc
     6181 atttctttcc agacttgttc aacaggccag ccattacgct cgtcatcaaa atcactcgca
     6241 tcaaccaaac cgttattcat tcgtgattgc gcctgagcga gacgaaatac gcggtcgctg
     6301 ttaaaaggac aattacaaac aggaatcgaa tgcaaccggc gcaggaacac tgccagcgca
     6361 tcaacaatat tttcacctga atcaggatat tcttctaata cctggaatgc tgttttcccg
     6421 gggatcgcag tggtgagtaa ccatgcatca tcaggagtac ggataaaatg cttgatggtc
     6481 ggaagaggca taaattccgt cagccagttt agtctgacca tctcatctgt aacatcattg
     6541 gcaacgctac ctttgccatg tttcagaaac aactctggcg catcgggctt cccatacaat
     6601 cgatagattg tcgcacctga ttgcccgaca ttatcgcgag cccatttata cccatataaa
     6661 tcagcatcca tgttggaatt taatcgcggc ctagagcaag acgtttcccg ttgaatatgg
     6721 ctcatactct tcctttttca atattattga agcatttatc agggttattg tctcatgagc
     6781 ggatacatat ttgaatgtat ttagaaaaat aaacaaatag gcatgctagc gcagaaacgt
     6841 cctagaagat gccaggagga tacttagcag agagacaata aggccggagc gaagccgttt
     6901 ttccataggc tccgcccccc tgacgaacat cacgaaatct gacgctcaaa tcagtggtgg
     6961 cgaaacccga caggactata aagataccag gcgtttcccc ctgatggctc cctcttgcgc
     7021 tctcctgttc ccgtcctgcg gcgtccgtgt tgtggtggag gctttaccca aatcaccacg
     7081 tcccgttccg tgtagacagt tcgctccaag ctgggctgtg tgcaagaacc ccccgttcag
     7141 cccgactgct gcgccttatc cggtaactat catcttgagt ccaacccgga aagacacgac
     7201 aaaacgccac tggcagcagc cattggtaac tgagaattag tggatttaga tatcgagagt
     7261 cttgaagtgg tggcctaaca gaggctacac tgaaaggaca gtatttggta tctgcgctcc
     7321 actaaagcca gttaccaggt taagcagttc cccaactgac ttaaccttcg atcaaaccgc
     7381 ctccccaggc ggttttttcg tttacagagc aggagattac gacgatcgta aaaggatctc
     7441 aagaagatcc tttacggatt cccgacacca tcactctaga tttcagtgca atttatctct
     7501 tcaaatgtag cacctgaagt cagccccata cgatataagt tgtaattctc atgttagtca
     7561 tgccccgcgc ccaccggaag gagctgactg ggttgCTCCT AgGGTCTGAT TCGTTACCAA
     7621 TTATGACAAC TTGACGGCTA CATCATTCAC TTTTTCTTCA CAACCGGCAC GGAACTCGCT
     7681 CGGGCTGGCC CCGGTGCATT TTTTAAATAC CCGCGAGAAA TAGAGTTGAT CGTCAAAACC
     7741 AACATTGCGA CCGACGGTGG CGATAGGCAT CCGGGTGGTG CTCAAAAGCA GCTTCGCCTG
     7801 GCTGATACGT TGGTCCTCGC GCCAGCTTAA GACGCTAATC CCTAACTGCT GGCGGAAAAG
     7861 ATGTGACAGA CGCGACGGCG ACAAGCAAAC ATGCTGTGCG ACGCTGGCGA TATCAAAATT
     7921 GCTGTCTGCC AGGTGATCGC TGATGTACTG ACAAGCCTCG CGTACCCGAT TATCCATCGG
     7981 TGGATGGAGC GACTCGTTAA TCGCTTCCAT GCGCCGCAGT AACAATTGCT CAAGCAGATT
     8041 TATCGCCAGC AGCTCCGAAT AGCGCCCTTC CCCTTGCCCG GCGTTAATGA TTTGCCCAAA
     8101 CAGGTCGCTG AAATGCGGCT GGTGCGCTTC ATCCGGGCGA AAGAACCCCG TATTGGCAAA
     8161 TATTGACGGC CAGTTAAGCC ATTCATGCCA GTAGGCGCGC GGACGAAAGT AAACCCACTG
     8221 GTGATACCAT TCGCGAGCCT CCGGATGACG ACCGTAGTGA TGAATCTCTC CTGGCGGGAA
     8281 CAGCAAAATA TCACCCGGTC GGCAAACAAA TTCTCGTCCC TGATTTTTCA CCACCCCCTG
     8341 ACCGCGAATG GTGAGATTGA GAATATAACC TTTCATTCCC AGCGGTCGGT CGATAAAAAA
     8401 ATCGAGATAA CCGTTGGCCT CAATCGGCGT TAAACCCGCC ACCAGATGGG CATTAAACGA
     8461 GTATCCCGGC AGCAGGGGAT CATTTTGCGC TTCAGCCAT
//
