# Supplementary material for: Robustness and innovation in synthetic genotype networks
Source: Nat Commun. 2023 Apr 28;14:2454. doi: 10.1038/s41467-023-38033-3 (PMC10147661; doi:10.1038/s41467-023-38033-3)
Supplement: Supplementary file 6 — Supplementary Data 2 [file 41467_2023_38033_MOESM6_ESM.zip › Data_S2/Data_S2_3.3.gb]

LOCUS       3.3                     8491 bp ds-DNA     circular     07-JUL-2022
DEFINITION  .
KEYWORDS    "or pN1-011 + pN2-011 + pN3-011" "pN1-006.2 + pN2-007 + pN3-007"   
FEATURES             Location/Qualifiers
     promoter        274..302
                     /label="P(BAD) promoter"
                     /ApEinfo_revcolor=#ffef86
                     /ApEinfo_fwdcolor=#ffef86
     misc_feature    315..320
                     /label="EcoRI"
                     /ApEinfo_revcolor=#ff9ccd
                     /ApEinfo_fwdcolor=#ff9ccd
     misc_feature    321..350
                     /label="Linker_14"
                     /ApEinfo_revcolor=#f8d3a9
                     /ApEinfo_fwdcolor=#f8d3a9
     misc_feature    351..356
                     /label="SacI"
                     /ApEinfo_revcolor=#ff9ccd
                     /ApEinfo_fwdcolor=#ff9ccd
     misc_feature    357..371
                     /label="Prefix"
                     /ApEinfo_revcolor=#b1ff67
                     /ApEinfo_fwdcolor=#b1ff67
     misc_feature    complement(372..394)
                     /label="bs-4"
                     /ApEinfo_revcolor=#84b0dc
                     /ApEinfo_fwdcolor=#84b0dc
     misc_feature    395..409
                     /label="Suffix"
                     /ApEinfo_revcolor=#b1ff67
                     /ApEinfo_fwdcolor=#b1ff67
     misc_feature    410..439
                     /label="Linker_1"
                     /ApEinfo_revcolor=#f8d3a9
                     /ApEinfo_fwdcolor=#f8d3a9
     misc_feature    440..454
                     /label="Prefix"
                     /ApEinfo_revcolor=#b1ff67
                     /ApEinfo_fwdcolor=#b1ff67
     misc_feature    455..474
                     /label="Csy4 site"
                     /ApEinfo_revcolor=#c7b0e3
                     /ApEinfo_fwdcolor=#c7b0e3
     misc_feature    475..576
                     /label="sgRNA-1t4"
                     /ApEinfo_revcolor=#84b0dc
                     /ApEinfo_fwdcolor=#84b0dc
     misc_feature    577..596
                     /label="Csy4 site"
                     /ApEinfo_revcolor=#c7b0e3
                     /ApEinfo_fwdcolor=#c7b0e3
     misc_feature    597..611
                     /label="Suffix"
                     /ApEinfo_revcolor=#b1ff67
                     /ApEinfo_fwdcolor=#b1ff67
     misc_feature    612..641
                     /label="Linker_22"
                     /ApEinfo_revcolor=#f8d3a9
                     /ApEinfo_fwdcolor=#f8d3a9
     misc_feature    642..656
                     /label="Prefix"
                     /ApEinfo_revcolor=#b1ff67
                     /ApEinfo_fwdcolor=#b1ff67
     misc_feature    657..676
                     /label="Csy4 site"
                     /ApEinfo_revcolor=#c7b0e3
                     /ApEinfo_fwdcolor=#c7b0e3
     misc_feature    677..782
                     /label="sgRNA-2"
                     /ApEinfo_revcolor=#84b0dc
                     /ApEinfo_fwdcolor=#84b0dc
     misc_feature    783..802
                     /label="Csy4 site"
                     /ApEinfo_revcolor=#c7b0e3
                     /ApEinfo_fwdcolor=#c7b0e3
     misc_feature    803..817
                     /label="Suffix"
                     /ApEinfo_revcolor=#b1ff67
                     /ApEinfo_fwdcolor=#b1ff67
     misc_feature    818..823
                     /label="XhoI"
                     /ApEinfo_revcolor=#ff9ccd
                     /ApEinfo_fwdcolor=#ff9ccd
     misc_feature    824..853
                     /label="Linker_0"
                     /ApEinfo_revcolor=#f8d3a9
                     /ApEinfo_fwdcolor=#f8d3a9
     misc_feature    854..868
                     /label="Prefix"
                     /ApEinfo_revcolor=#b1ff67
                     /ApEinfo_fwdcolor=#b1ff67
     misc_feature    869..888
                     /label="Csy4 site"
                     /ApEinfo_revcolor=#c7b0e3
                     /ApEinfo_fwdcolor=#c7b0e3
     misc_feature    889..922
                     /label="RBS"
                     /ApEinfo_revcolor=#7ea7d8
                     /ApEinfo_fwdcolor=#7ea7d8
     misc_feature    923..1576
                     /label="mKO2"
                     /ApEinfo_revcolor=#faac61
                     /ApEinfo_fwdcolor=#faac61
     misc_feature    1577..1963
                     /label="MarA"
                     /ApEinfo_revcolor=#75c6a9
                     /ApEinfo_fwdcolor=#75c6a9
     misc_feature    1964..1978
                     /label="Suffix"
                     /ApEinfo_revcolor=#b1ff67
                     /ApEinfo_fwdcolor=#b1ff67
     misc_feature    1979..1984
                     /label="NcoI"
                     /ApEinfo_revcolor=#ff9ccd
                     /ApEinfo_fwdcolor=#ff9ccd
     misc_feature    1985..2074
                     /label="ECK120029600 Terminator"
                     /ApEinfo_revcolor=#b4abac
                     /ApEinfo_fwdcolor=#b4abac
     misc_feature    2075..2274
                     /label="Spacer 1"
                     /ApEinfo_revcolor=#f8d3a9
                     /ApEinfo_fwdcolor=#f8d3a9
     misc_feature    2275..2280
                     /label="HindIII"
                     /ApEinfo_revcolor=#ff9ccd
                     /ApEinfo_fwdcolor=#ff9ccd
     misc_feature    2281..2295
                     /label="Prefix"
                     /ApEinfo_revcolor=#b1ff67
                     /ApEinfo_fwdcolor=#b1ff67
     misc_feature    2296..2330
                     /label="P1 (BBa_J23100)"
                     /ApEinfo_revcolor=#ffef86
                     /ApEinfo_fwdcolor=#ffef86
     misc_feature    2331..2345
                     /label="Suffix"
                     /ApEinfo_revcolor=#b1ff67
                     /ApEinfo_fwdcolor=#b1ff67
     misc_feature    2346..2375
                     /label="Linker_24"
                     /ApEinfo_revcolor=#f8d3a9
                     /ApEinfo_fwdcolor=#f8d3a9
     misc_feature    2376..2390
                     /label="Prefix"
                     /ApEinfo_revcolor=#b1ff67
                     /ApEinfo_fwdcolor=#b1ff67
     misc_feature    complement(2391..2413)
                     /label="bs-1"
                     /ApEinfo_revcolor=#84b0dc
                     /ApEinfo_fwdcolor=#84b0dc
     misc_feature    2414..2428
                     /label="Suffix"
                     /ApEinfo_revcolor=#b1ff67
                     /ApEinfo_fwdcolor=#b1ff67
     misc_feature    2429..2458
                     /label="Linker_19"
                     /ApEinfo_revcolor=#f8d3a9
                     /ApEinfo_fwdcolor=#f8d3a9
     misc_feature    2459..2473
                     /label="Prefix"
                     /ApEinfo_revcolor=#b1ff67
                     /ApEinfo_fwdcolor=#b1ff67
     misc_feature    2474..2493
                     /label="Csy4 site"
                     /ApEinfo_revcolor=#c7b0e3
                     /ApEinfo_fwdcolor=#c7b0e3
     misc_feature    2494..2595
                     /label="sgRNA-4t4"
                     /ApEinfo_revcolor=#84b0dc
                     /ApEinfo_fwdcolor=#84b0dc
     misc_feature    2596..2615
                     /label="Csy4 site"
                     /ApEinfo_revcolor=#c7b0e3
                     /ApEinfo_fwdcolor=#c7b0e3
     misc_feature    2616..2630
                     /label="Suffix"
                     /ApEinfo_revcolor=#b1ff67
                     /ApEinfo_fwdcolor=#b1ff67
     misc_feature    2631..2636
                     /label="BamHI"
                     /ApEinfo_revcolor=#ff9ccd
                     /ApEinfo_fwdcolor=#ff9ccd
     misc_feature    2637..2666
                     /label="Linker_10"
                     /ApEinfo_revcolor=#f8d3a9
                     /ApEinfo_fwdcolor=#f8d3a9
     misc_feature    2667..2681
                     /label="Prefix"
                     /ApEinfo_revcolor=#b1ff67
                     /ApEinfo_fwdcolor=#b1ff67
     misc_feature    2682..2701
                     /label="Csy4 site"
                     /ApEinfo_revcolor=#c7b0e3
                     /ApEinfo_fwdcolor=#c7b0e3
     misc_feature    2702..2735
                     /label="RBS"
                     /ApEinfo_revcolor=#7ea7d8
                     /ApEinfo_fwdcolor=#7ea7d8
     gene            2736..3449
                     /label="sfGFP"
                     /ApEinfo_revcolor=#b1ff67
                     /ApEinfo_fwdcolor=#b1ff67
     misc_feature    3450..3515
                     /label="MarAn20"
                     /ApEinfo_revcolor=#75c6a9
                     /ApEinfo_fwdcolor=#75c6a9
     misc_feature    3516..3530
                     /label="Suffix"
                     /ApEinfo_revcolor=#b1ff67
                     /ApEinfo_fwdcolor=#b1ff67
     misc_feature    3531..3538
                     /label="SbfI"
                     /ApEinfo_revcolor=#ff9ccd
                     /ApEinfo_fwdcolor=#ff9ccd
     misc_feature    3539..3599
                     /label="L3S2P21 Terminator"
                     /ApEinfo_revcolor=#b4abac
                     /ApEinfo_fwdcolor=#b4abac
     misc_feature    3600..3799
                     /label="Spacer 2.5"
                     /ApEinfo_revcolor=#f8d3a9
                     /ApEinfo_fwdcolor=#f8d3a9
     misc_feature    3800..3805
                     /label="SalI"
                     /ApEinfo_revcolor=#ff9ccd
                     /ApEinfo_fwdcolor=#ff9ccd
     misc_feature    3806..3820
                     /label="Prefix"
                     /ApEinfo_revcolor=#b1ff67
                     /ApEinfo_fwdcolor=#b1ff67
     misc_feature    3821..3855
                     /label="P0.1 (BBa_J23150)"
                     /ApEinfo_revcolor=#ffef86
                     /ApEinfo_fwdcolor=#ffef86
     misc_feature    3856..3870
                     /label="Suffix"
                     /ApEinfo_revcolor=#b1ff67
                     /ApEinfo_fwdcolor=#b1ff67
     misc_feature    3871..3900
                     /label="Linker_25"
                     /ApEinfo_revcolor=#f8d3a9
                     /ApEinfo_fwdcolor=#f8d3a9
     misc_feature    3901..3915
                     /label="Prefix"
                     /ApEinfo_revcolor=#b1ff67
                     /ApEinfo_fwdcolor=#b1ff67
     misc_feature    complement(3916..3938)
                     /label="bs-2"
                     /ApEinfo_revcolor=#84b0dc
                     /ApEinfo_fwdcolor=#84b0dc
     misc_feature    3939..4058
                     /label="Spacer 2.2 (partial)"
                     /ApEinfo_revcolor=#f8d3a9
                     /ApEinfo_fwdcolor=#f8d3a9
     misc_feature    4059..4073
                     /label="Suffix"
                     /ApEinfo_revcolor=#b1ff67
                     /ApEinfo_fwdcolor=#b1ff67
     misc_feature    4074..4103
                     /label="Linker_21"
                     /ApEinfo_revcolor=#f8d3a9
                     /ApEinfo_fwdcolor=#f8d3a9
     misc_feature    4104..4118
                     /label="Prefix"
                     /ApEinfo_revcolor=#b1ff67
                     /ApEinfo_fwdcolor=#b1ff67
     misc_feature    complement(4119..4141)
                     /label="bs-4"
                     /ApEinfo_revcolor=#84b0dc
                     /ApEinfo_fwdcolor=#84b0dc
     misc_feature    4142..4156
                     /label="Suffix"
                     /ApEinfo_revcolor=#b1ff67
                     /ApEinfo_fwdcolor=#b1ff67
     misc_feature    4157..4186
                     /label="Linker_17"
                     /ApEinfo_revcolor=#f8d3a9
                     /ApEinfo_fwdcolor=#f8d3a9
     misc_feature    4187..4201
                     /label="Prefix"
                     /ApEinfo_revcolor=#b1ff67
                     /ApEinfo_fwdcolor=#b1ff67
     misc_feature    4202..4221
                     /label="Csy4 site"
                     /ApEinfo_revcolor=#c7b0e3
                     /ApEinfo_fwdcolor=#c7b0e3
     misc_feature    4222..4327
                     /label="sgRNA-1"
                     /ApEinfo_revcolor=#84b0dc
                     /ApEinfo_fwdcolor=#84b0dc
     misc_feature    4328..4347
                     /label="Csy4 site"
                     /ApEinfo_revcolor=#c7b0e3
                     /ApEinfo_fwdcolor=#c7b0e3
     misc_feature    4348..4362
                     /label="Suffix"
                     /ApEinfo_revcolor=#b1ff67
                     /ApEinfo_fwdcolor=#b1ff67
     misc_feature    4363..4368
                     /label="AatII"
                     /ApEinfo_revcolor=#ff9ccd
                     /ApEinfo_fwdcolor=#ff9ccd
     misc_feature    4369..4398
                     /label="Linker_11"
                     /ApEinfo_revcolor=#f8d3a9
                     /ApEinfo_fwdcolor=#f8d3a9
     misc_feature    4399..4413
                     /label="Prefix"
                     /ApEinfo_revcolor=#b1ff67
                     /ApEinfo_fwdcolor=#b1ff67
     misc_feature    4414..4433
                     /label="Csy4 site"
                     /ApEinfo_revcolor=#c7b0e3
                     /ApEinfo_fwdcolor=#c7b0e3
     misc_feature    4434..4467
                     /label="RBS"
                     /ApEinfo_revcolor=#7ea7d8
                     /ApEinfo_fwdcolor=#7ea7d8
     misc_feature    4468..4677
                     /label="RepA70"
                     /ApEinfo_revcolor=#75c6a9
                     /ApEinfo_fwdcolor=#75c6a9
     misc_feature    4678..5403
                     /label="mKate2"
                     /ApEinfo_revcolor=#d59687
                     /ApEinfo_fwdcolor=#d59687
     misc_feature    5404..5418
                     /label="Suffix"
                     /ApEinfo_revcolor=#b1ff67
                     /ApEinfo_fwdcolor=#b1ff67
     misc_feature    5419..5426
                     /label="NotI"
                     /ApEinfo_revcolor=#ff9ccd
                     /ApEinfo_fwdcolor=#ff9ccd
     misc_feature    5427..5483
                     /label="ECK120033737 Terminator"
                     /ApEinfo_revcolor=#b4abac
                     /ApEinfo_fwdcolor=#b4abac
     misc_feature    5484..5528
                     /label="Linker_8"
                     /ApEinfo_revcolor=#f8d3a9
                     /ApEinfo_fwdcolor=#f8d3a9
     misc_feature    5529..5534
                     /label="KasI"
                     /ApEinfo_revcolor=#ff9ccd
                     /ApEinfo_fwdcolor=#ff9ccd
     misc_feature    5535..5546
                     /label="Spacer 15"
                     /ApEinfo_revcolor=#f8d3a9
                     /ApEinfo_fwdcolor=#f8d3a9
     misc_feature    5547..5553
                     /label="BbvCI"
                     /ApEinfo_revcolor=#ff9ccd
                     /ApEinfo_fwdcolor=#ff9ccd
     misc_feature    5554..5561
                     /label="AscI"
                     /ApEinfo_revcolor=#ff9ccd
                     /ApEinfo_fwdcolor=#ff9ccd
     gene            complement(5902..6717)
                     /label="KanR"
                     /ApEinfo_revcolor=#d6b295
                     /ApEinfo_fwdcolor=#d6b295
     oriT            6827..7462
                     /label="ColA ori"
                     /ApEinfo_revcolor=#9eafd2
                     /ApEinfo_fwdcolor=#9eafd2
     gene            complement(7613..8491)
                     /label="araC"
                     /ApEinfo_revcolor=#d59687
                     /ApEinfo_fwdcolor=#d59687
ORIGIN
        1 ACTTTTCATA CTCCCGCCAT TCAGAGAAGA AACCAATTGT CCATATTGCA TCAGACATTG
       61 CCGTCACTGC GTCTTTTACT GGCTCTTCTC GCTAACCAAA CCGGTAACCC CGCTTATTAA
      121 AAGCATTCTG TAACAAAGCG GGACCAAAGC CATGACAAAA ACGCGTAACA AAAGTGTCTA
      181 TAATCACGGC AGAAAAGTCC ACATTGATTA TTTGCACGGC GTCACACTTT GCTATGCCAT
      241 AGCATTTTTA TCCATAAGAT TAGCGGtTCC TACCTGACGC TTTTTATCGC AACTCTCTAC
      301 TGTTTCTCCA TACCGAATTC ATAGGATAGA TTCTGGAAAC TTTACCGTCC GAGCTCCAGC
      361 CTGCGGTCCG GccaTACATA CTCTAAGATG TGTCTCGCTG GGACGCCCGG GGACTACACT
      421 TACGAAACTA TTGATTGCTC AGCCTGCGGT CCGGGTTCAC TGCCGTATAG GCAGAAGCTA
      481 GACTCTAGTG GTTTcAGAGC TATGCTGGAA ACAGCATAGC AAGTTgAAAT AAGGCTAGTC
      541 CGTTATCAAC TTGAAAAAGT GGCACCGAGT CGGTGCGTTC ACTGCCGTAT AGGCAGTCGC
      601 TGGGACGCCC GTAGAACTCT GTGAGGATAA AGTCTCCCTT ACAGCCTGCG GTCCGGGTTC
      661 ACTGCCGTAT AGGCAGATCA GTGTGTACTA AGTACTGTTT cAGAGCTATG CTGGAAACAG
      721 CATAGCAAGT TgAAATAAGG CTAGTCCGTT ATCAACTTGA AAAAGTGGCA CCGAGTCGGT
      781 GCGTTCACTG CCGTATAGGC AGTCGCTGGG ACGCCCGCTC GAGCAATAAA CAGTTGATAG
      841 GGCTTCTCCG TTACAGCCTG CGGTCCGGGT TCACTGCCGT ATAGGCAGTA ATTTTGTTTA
      901 ACTTTAAGAA GGAGATATAC ATATGGTTTC GGTTATCAAA CCAGAGATGA AAATGCGTTA
      961 CTATATGGAT GGTTCAGTAA ATGGTCACGA ATTTACTATT GAGGGCGAGG GTACGGGACG
     1021 CCCATACGAG GGGCACCAGG AAATGACTTT ACGCGTCACA ATGGCTGAAG GCGGGCCTAT
     1081 GCCGTTTGCG TTCGATCTTG TTAGTCATGT CTTTTGTTAC GGTCACCGTG TATTTACTAA
     1141 ATACCCCGAG GAAATTCCAG ACTATTTCAA ACAAGCCTTC CCGGAAGGTT TGTCTTGGGA
     1201 GCGCAGTTTA GAGTTTGAAG ACGGTGGCTC GGCCAGCGTG TCAGCTCATA TTAGTCTTCG
     1261 CGGCAATACA TTTTATCACA AGTCAAAGTT CACCGGCGTG AACTTCCCCG CAGACGGCCC
     1321 AATCATGCAG AATCAAAGTG TTGATTGGGA ACCGTCCACA GAGAAGATTA CAGCTTCCGA
     1381 TGGAGTCTTA AAGGGCGATG TAACCATGTA CTTAAAATTA GAAGGGGGAG GGAACCATAA
     1441 ATGTCAGATG AAGACTACCT ATAAGGCCGC AAAAGAGATT CTTGAAATGC CCGGAGACCA
     1501 CTACATTGGG CATCGTTTGG TCCGTAAGAC AGAAGGAAAT ATTACTGAAC AGGTCGAAGA
     1561 CGCTGTGGCA CACAGCATGT CCCGCCGTAA TACTGACGCC ATCACAATCC ACAGCATCCT
     1621 GGATTGGATT GAAGACAACT TGGAGTCGCC GTTGAGTTTA GAAAAAGTTA GTGAACGTAG
     1681 TGGTTACTCA AAGTGGCACC TTCAGCGCAT GTTTAAGAAG GAAACGGGTC ATTCATTGGG
     1741 TCAATATATT CGTTCTCGCA AGATGACTGA AATTGCCCAG AAATTGAAAG AGTCTAATGA
     1801 ACCTATTTTG TACCTGGCGG AGCGTTACGG CTTTGAAAGT CAGCAAACCC TTACACGTAC
     1861 CTTCAAGAAT TACTTTGACG TTCCACCACA CAAATATCGT ATGACCAACA TGCAGGGTGA
     1921 GTCACGTTTT TTGCATCCGT TGAATCATTA CAATTCCTAA TAATCGCTGG GACGCCCGCC
     1981 ATGGTTCAGC CAAAAAACTT AAGACCGCCG GTCTTGTCCA CTACCTTGCA GTAATGCGGT
     2041 GGACAGGATC GGCGGTTTTC TTTTCTCTTC TCAATTCTTC TGACCTGTAA CGAATAATAG
     2101 ATAGTAAAGT AGTCTCCGAT TGAGTTTTCT CTGCCGAGTC CCACCCAGTT CTGTGATTTC
     2161 AGTAAGTTGG TAATTGATAC ACTGTTGCGA GAACTGCTGC CTGGTAGTAG ATAGGTTGTT
     2221 ATTGAGTAAG AAGGTAAAGT GAACGAAATC CCTGAAACTG AGACTGTAGA AAATAAGCTT
     2281 CAGCCTGCGG TCCGGttgac ggctagctca gtcctaggta cagtgctagc TCGCTGGGAC
     2341 GCCCGAGATA GCCGTTACAC AGGTGACACT TATTTCAGCC TGCGGTCCGG ccaCACTAGA
     2401 GTCTAGCTTG AGATCGCTGG GACGCCCGTG AACAGTTGCT CTGATTGAAA CCACGATTCA
     2461 GCCTGCGGTC CGGGTTCACT GCCGTATAGG CAGCATCTTA GAGTATGTAG TTTcAGAGCT
     2521 ATGCTGGAAA CAGCATAGCA AGTTgAAATA AGGCTAGTCC GTTATCAACT TGAAAAAGTG
     2581 GCACCGAGTC GGTGCGTTCA CTGCCGTATA GGCAGTCGCT GGGACGCCCG GGATCCAAGA
     2641 GATTTCTACA CGATTGAGCA CTGTCTCAGC CTGCGGTCCG GGTTCACTGC CGTATAGGCA
     2701 GTAATTTTGT TTAACTTTAA GAAGGAGATA TACATATGCG TAAAGGCGAA GAACTGTTTA
     2761 CCGGTGTGGT TCCGATTCTG GTGGAACTGG ACGGCGATGT TAATGGTCAT AAATTCAGTG
     2821 TTCGCGGCGA AGGTGAAGGC GATGCGACGA ACGGCAAACT GACCCTGAAA TTTATCTGCA
     2881 CCACGGGTAA ACTGCCGGTC CCGTGGCCGA CGCTGGTGAC CACGCTGACC TATGGCGTTC
     2941 AATGTTTTGC GCGTTACCCG GATCACATGA AACAGCACGA CTTTTTCAAA TCGGCCATGC
     3001 CGGAAGGCTA TGTGCAGGAA CGTACGATTA GCTTTAAAGA CGATGGTACG TATAAAACCC
     3061 GCGCGGAAGT GAAATTCGAA GGCGATACCC TGGTTAACCG TATCGAACTG AAAGGTATCG
     3121 ATTTCAAAGA AGACGGCAAT ATTCTGGGTC ATAAACTGGA ATATAACTTC AATTCCCACA
     3181 ACGTGTACAT CACCGCGGAT AAACAGAAAA ACGGCATTAA AGCCAATTTC AAAATCCGCC
     3241 ATAATGTGGA AGATGGTAGC GTTCAGCTGG CCGACCACTA TCAGCAAAAC ACGCCGATTG
     3301 GTGATGGCCC GGTCCTGCTG CCGGACAATC ACTACCTGAG TACCCAGTCC GTGCTGTCAA
     3361 AAGATCCGAA CGAAAAACGT GACCACATGG TCCTGCTGGA ATTTGTGACG GCTGCGGGTA
     3421 TCACCCACGG CATGGACGAA CTGTATAAAA TGTCCCGCCG TAATACTGAC GCCATCACAA
     3481 TCCACAGCAT CCTGGATTGG ATTGAAGACT AATAATCGCT GGGACGCCCG CCTGCAGGCT
     3541 CGGTACCAAA TTCCAGAAAA GAGGCCTCCC GAAAGGGGGG CCTTTTTTCG TTTTGGTCCT
     3601 AATAGATAAA GGATAGGTCT GGTAGTGTTG TTCGTTCTCG CAGGTAAATC AATAATACTC
     3661 AGCAGTTCCG TAGACTTTTC AGTGGGACAG GGTAGCGATA ACAGATAGAT TGTAATAAGA
     3721 CACAGTAGGT GCTCGTAGTT GCGTGAAGAG AACCGCTCAG GAAATCCAGT CAGAAGTATT
     3781 GGTAATCGTT GAAAACTCAG TCGACCAGCC TGCGGTCCGG TTTACGGCTA GCTCAGTCCT
     3841 AGGTATTATG CTAGCTCGCT GGGACGCCCG AGTGACGACT GCGAAGTAAC CTCTATTTAT
     3901 CAGCCTGCGG TCCGGccaAG TACTTAGTAC ACACTGATCC TCACTCCGAA CGAATCACAA
     3961 TACGCTCCAA TCTTCAACTA CACGATAAAA CTGGTAATCC CAACAACCTG ACTCACACTC
     4021 TACTTTCTCA ACGAGGAACT TCTTATTCTG ATACAATCTC GCTGGGACGC CCGAGAGCCG
     4081 AATCGCACTT ATTTACAGTA GTTCAGCCTG CGGTCCGGcc aTACATACTC TAAGATGTGT
     4141 CTCGCTGGGA CGCCCGGTAG TGCTTATCAG ACCCAATACT GTTGAACAGC CTGCGGTCCG
     4201 GGTTCACTGC CGTATAGGCA GTCTCAAGCT AGACTCTAGT GGTTTcAGAG CTATGCTGGA
     4261 AACAGCATAG CAAGTTgAAA TAAGGCTAGT CCGTTATCAA CTTGAAAAAG TGGCACCGAG
     4321 TCGGTGCGTT CACTGCCGTA TAGGCAGTCG CTGGGACGCC CGGACGTCCT ATTACACTCG
     4381 TCGTTGGAAA CTGAAGATCA GCCTGCGGTC CGGGTTCACT GCCGTATAGG CAGTAATTTT
     4441 GTTTAACTTT AAGAAGGAGA TATACATATG AATCAGTCAT TCATCTCGGA CATCTTATAT
     4501 GCCGACATCG AATCGAAGGC TAAGGAACTT ACAGTCAATT CCAACAATAC TGTCCAGCCG
     4561 GTCGCGCTTA TGCGCTTAGG AGTTTTCGTT CCCAAACCTT CCAAGAGCAA AGGAGAAAGT
     4621 AAGGAAATTG ACGCCACCAA AGCCTTCTCT CAACTGGAGA TTGCTAAAGC AGAGGGCatg
     4681 gttagtaaag gagaagaaaa taacatggca CTGATTAAGG AGAACATGCA CATGAAGCTG
     4741 TACATGGAGG GCACCGTGAA CAACCACCAC TTCAAGTGCA CATCCGAGGG CGAAGGCAAG
     4801 CCCTACGAGG GCACCCAGAC CATGAGAATC AAGgccGTCG AGGGCGGCCC TCTCCCCTTC
     4861 GCCTTCGACA TCCTGGCTAC CAGCTTCATG TACGGCAGCA AAACCTTCAT CAACCACACC
     4921 CAGGGCATCC CCGACTTCTT TAAGCAGTCC TTCCCTGAGG GCTTCACATG GGAGAGAGTC
     4981 ACCACATACG AAGACGGGGG CGTGCTGACC GCTACCCAGG ACACCAGCCT CCAGGACGGC
     5041 TGCCTCATCT ACAACGTCAA GATCAGAGGG GTGAACTTCC CATCCAACGG CCCTGTGATG
     5101 CAGAAGAAAA CACTCGGCTG GGAGGCCTCC ACCGAGaccC TGTACCCCGC TGACGGCGGC
     5161 CTGGAAGGCA GAgcCGACAT GGCCCTGAAG CTCGTGGGCG GGGGCCACCT GATCTGCAAC
     5221 TTGAAGACCA CATACAGATC CAAGAAACCC GCTAAGAACC TCAAGATGCC CGGCGTCTAC
     5281 TATGTGGACA GAAGACTGGA AAGAATCAAG GAGGCCGACA AAGAGACCTA CGTCGAGCAG
     5341 CACGAGGTGG CTGTGGCCAG ATACTGCGAC CTCCCTAGCA AACTGGGGCA CAgAgtctaA
     5401 TAATCGCTGG GACGCCCGGC GGCCGCggaa acacagAAAA AAGCCCGCAC CTGACAGTGC
     5461 GGGCTTTTTT TTTcgaccaa aggTAGCGAA CGACGAGTCA CTGTTGAGGA TAAATACTTT
     5521 CTCTACTAGG CGCCTGTTAC ACAGGTCCTC AGCGGCGCGC CTTTGTCGGT GAACGCTCTC
     5581 CTGAGTAGGA CAAATCCGCC GGGAGCGGAT TTGAACGTTG TGAAGCAACG GCCCGGAGGG
     5641 TGGCGGGCAG GACGCCCGCC ATAAACTGCC AGGCATCAAA CTAAGCAGAA GGCCATCCTG
     5701 ACGGATGGCC TTTTTGCGTT TCAGATCTAC CGGTaaacca gcaatagaca taagcggcta
     5761 tttaacgacc ctgccctgaa ccgacgacaa gctgacgacc gggtctccgc aagtggcact
     5821 tttcggggaa atgtgcgcgg aacccctatt tgtttatttt tctaaataca ttcaaatatg
     5881 tatccgctca tgaattaatt cttagaaaaa ctcatcgagc atcaaatgaa actgcaattt
     5941 attcatatca ggattatcaa taccatattt ttgaaaaagc cgtttctgta atgaaggaga
     6001 aaactcaccg aggcagttcc ataggatggc aagatcctgg tatcggtctg cgattccgac
     6061 tcgtccaaca tcaatacaac ctattaattt cccctcgtca aaaataaggt tatcaagtga
     6121 gaaatcacca tgagtgacga ctgaatccgg tgagaatggc aaaagtttat gcatttcttt
     6181 ccagacttgt tcaacaggcc agccattacg ctcgtcatca aaatcactcg catcaaccaa
     6241 accgttattc attcgtgatt gcgcctgagc gagacgaaat acgcggtcgc tgttaaaagg
     6301 acaattacaa acaggaatcg aatgcaaccg gcgcaggaac actgccagcg catcaacaat
     6361 attttcacct gaatcaggat attcttctaa tacctggaat gctgttttcc cggggatcgc
     6421 agtggtgagt aaccatgcat catcaggagt acggataaaa tgcttgatgg tcggaagagg
     6481 cataaattcc gtcagccagt ttagtctgac catctcatct gtaacatcat tggcaacgct
     6541 acctttgcca tgtttcagaa acaactctgg cgcatcgggc ttcccataca atcgatagat
     6601 tgtcgcacct gattgcccga cattatcgcg agcccattta tacccatata aatcagcatc
     6661 catgttggaa tttaatcgcg gcctagagca agacgtttcc cgttgaatat ggctcatact
     6721 cttccttttt caatattatt gaagcattta tcagggttat tgtctcatga gcggatacat
     6781 atttgaatgt atttagaaaa ataaacaaat aggcatgcta gcgcagaaac gtcctagaag
     6841 atgccaggag gatacttagc agagagacaa taaggccgga gcgaagccgt ttttccatag
     6901 gctccgcccc cctgacgaac atcacgaaat ctgacgctca aatcagtggt ggcgaaaccc
     6961 gacaggacta taaagatacc aggcgtttcc ccctgatggc tccctcttgc gctctcctgt
     7021 tcccgtcctg cggcgtccgt gttgtggtgg aggctttacc caaatcacca cgtcccgttc
     7081 cgtgtagaca gttcgctcca agctgggctg tgtgcaagaa ccccccgttc agcccgactg
     7141 ctgcgcctta tccggtaact atcatcttga gtccaacccg gaaagacacg acaaaacgcc
     7201 actggcagca gccattggta actgagaatt agtggattta gatatcgaga gtcttgaagt
     7261 ggtggcctaa cagaggctac actgaaagga cagtatttgg tatctgcgct ccactaaagc
     7321 cagttaccag gttaagcagt tccccaactg acttaacctt cgatcaaacc gcctccccag
     7381 gcggtttttt cgtttacaga gcaggagatt acgacgatcg taaaaggatc tcaagaagat
     7441 cctttacgga ttcccgacac catcactcta gatttcagtg caatttatct cttcaaatgt
     7501 agcacctgaa gtcagcccca tacgatataa gttgtaattc tcatgttagt catgccccgc
     7561 gcccaccgga aggagctgac tgggttgCTC CTAgGGTCTG ATTCGTTACC AATTATGACA
     7621 ACTTGACGGC TACATCATTC ACTTTTTCTT CACAACCGGC ACGGAACTCG CTCGGGCTGG
     7681 CCCCGGTGCA TTTTTTAAAT ACCCGCGAGA AATAGAGTTG ATCGTCAAAA CCAACATTGC
     7741 GACCGACGGT GGCGATAGGC ATCCGGGTGG TGCTCAAAAG CAGCTTCGCC TGGCTGATAC
     7801 GTTGGTCCTC GCGCCAGCTT AAGACGCTAA TCCCTAACTG CTGGCGGAAA AGATGTGACA
     7861 GACGCGACGG CGACAAGCAA ACATGCTGTG CGACGCTGGC GATATCAAAA TTGCTGTCTG
     7921 CCAGGTGATC GCTGATGTAC TGACAAGCCT CGCGTACCCG ATTATCCATC GGTGGATGGA
     7981 GCGACTCGTT AATCGCTTCC ATGCGCCGCA GTAACAATTG CTCAAGCAGA TTTATCGCCA
     8041 GCAGCTCCGA ATAGCGCCCT TCCCCTTGCC CGGCGTTAAT GATTTGCCCA AACAGGTCGC
     8101 TGAAATGCGG CTGGTGCGCT TCATCCGGGC GAAAGAACCC CGTATTGGCA AATATTGACG
     8161 GCCAGTTAAG CCATTCATGC CAGTAGGCGC GCGGACGAAA GTAAACCCAC TGGTGATACC
     8221 ATTCGCGAGC CTCCGGATGA CGACCGTAGT GATGAATCTC TCCTGGCGGG AACAGCAAAA
     8281 TATCACCCGG TCGGCAAACA AATTCTCGTC CCTGATTTTT CACCACCCCC TGACCGCGAA
     8341 TGGTGAGATT GAGAATATAA CCTTTCATTC CCAGCGGTCG GTCGATAAAA AAATCGAGAT
     8401 AACCGTTGGC CTCAATCGGC GTTAAACCCG CCACCAGATG GGCATTAAAC GAGTATCCCG
     8461 GCAGCAGGGG ATCATTTTGC GCTTCAGCCA T
//
