# Supplementary material for: Robustness and innovation in synthetic genotype networks
Source: Nat Commun. 2023 Apr 28;14:2454. doi: 10.1038/s41467-023-38033-3 (PMC10147661; doi:10.1038/s41467-023-38033-3)
Supplement: Supplementary file 6 — Supplementary Data 2 [file 41467_2023_38033_MOESM6_ESM.zip › Data_S2/Data_S2_4.1.gb]

LOCUS       4.1                     8788 bp ds-DNA     circular     07-JUL-2022
DEFINITION  .
KEYWORDS    "or pN1-011 + pN2-011 + pN3-011" "pN1-006.2 + pN2-007 + pN3-007"   
FEATURES             Location/Qualifiers
     promoter        274..302
                     /label="P(BAD) promoter"
                     /ApEinfo_revcolor=#ffef86
                     /ApEinfo_fwdcolor=#ffef86
     misc_feature    315..320
                     /label="EcoRI"
                     /ApEinfo_revcolor=#ff9ccd
                     /ApEinfo_fwdcolor=#ff9ccd
     misc_feature    321..350
                     /label="Linker_14"
                     /ApEinfo_revcolor=#f8d3a9
                     /ApEinfo_fwdcolor=#f8d3a9
     misc_feature    351..356
                     /label="SacI"
                     /ApEinfo_revcolor=#ff9ccd
                     /ApEinfo_fwdcolor=#ff9ccd
     misc_feature    357..371
                     /label="Prefix"
                     /ApEinfo_revcolor=#b1ff67
                     /ApEinfo_fwdcolor=#b1ff67
     misc_feature    complement(372..394)
                     /label="bs-3"
                     /ApEinfo_revcolor=#84b0dc
                     /ApEinfo_fwdcolor=#84b0dc
     misc_feature    395..409
                     /label="Suffix"
                     /ApEinfo_revcolor=#b1ff67
                     /ApEinfo_fwdcolor=#b1ff67
     misc_feature    410..439
                     /label="Linker_17"
                     /ApEinfo_revcolor=#f8d3a9
                     /ApEinfo_fwdcolor=#f8d3a9
     misc_feature    440..454
                     /label="Prefix"
                     /ApEinfo_revcolor=#b1ff67
                     /ApEinfo_fwdcolor=#b1ff67
     misc_feature    complement(455..477)
                     /label="bs-4"
                     /ApEinfo_revcolor=#84b0dc
                     /ApEinfo_fwdcolor=#84b0dc
     misc_feature    478..492
                     /label="Suffix"
                     /ApEinfo_revcolor=#b1ff67
                     /ApEinfo_fwdcolor=#b1ff67
     misc_feature    493..522
                     /label="Linker_21"
                     /ApEinfo_revcolor=#f8d3a9
                     /ApEinfo_fwdcolor=#f8d3a9
     misc_feature    523..537
                     /label="Prefix"
                     /ApEinfo_revcolor=#b1ff67
                     /ApEinfo_fwdcolor=#b1ff67
     misc_feature    538..557
                     /label="Csy4 site"
                     /ApEinfo_revcolor=#c7b0e3
                     /ApEinfo_fwdcolor=#c7b0e3
     misc_feature    558..663
                     /label="sgRNA-1"
                     /ApEinfo_revcolor=#84b0dc
                     /ApEinfo_fwdcolor=#84b0dc
     misc_feature    664..683
                     /label="Csy4 site"
                     /ApEinfo_revcolor=#c7b0e3
                     /ApEinfo_fwdcolor=#c7b0e3
     misc_feature    684..698
                     /label="Suffix"
                     /ApEinfo_revcolor=#b1ff67
                     /ApEinfo_fwdcolor=#b1ff67
     misc_feature    699..728
                     /label="Linker_1"
                     /ApEinfo_revcolor=#f8d3a9
                     /ApEinfo_fwdcolor=#f8d3a9
     misc_feature    729..743
                     /label="Prefix"
                     /ApEinfo_revcolor=#b1ff67
                     /ApEinfo_fwdcolor=#b1ff67
     misc_feature    744..763
                     /label="Csy4 site"
                     /ApEinfo_revcolor=#c7b0e3
                     /ApEinfo_fwdcolor=#c7b0e3
     misc_feature    764..869
                     /label="sgRNA-2"
                     /ApEinfo_revcolor=#84b0dc
                     /ApEinfo_fwdcolor=#84b0dc
     misc_feature    870..889
                     /label="Csy4 site"
                     /ApEinfo_revcolor=#c7b0e3
                     /ApEinfo_fwdcolor=#c7b0e3
     misc_feature    890..904
                     /label="Suffix"
                     /ApEinfo_revcolor=#b1ff67
                     /ApEinfo_fwdcolor=#b1ff67
     misc_feature    905..910
                     /label="XhoI"
                     /ApEinfo_revcolor=#ff9ccd
                     /ApEinfo_fwdcolor=#ff9ccd
     misc_feature    911..940
                     /label="Linker_0"
                     /ApEinfo_revcolor=#f8d3a9
                     /ApEinfo_fwdcolor=#f8d3a9
     misc_feature    941..955
                     /label="Prefix"
                     /ApEinfo_revcolor=#b1ff67
                     /ApEinfo_fwdcolor=#b1ff67
     misc_feature    956..975
                     /label="Csy4 site"
                     /ApEinfo_revcolor=#c7b0e3
                     /ApEinfo_fwdcolor=#c7b0e3
     misc_feature    976..1009
                     /label="RBS"
                     /ApEinfo_revcolor=#7ea7d8
                     /ApEinfo_fwdcolor=#7ea7d8
     misc_feature    1010..1663
                     /label="mKO2"
                     /ApEinfo_revcolor=#faac61
                     /ApEinfo_fwdcolor=#faac61
     misc_feature    1664..2050
                     /label="MarA"
                     /ApEinfo_revcolor=#75c6a9
                     /ApEinfo_fwdcolor=#75c6a9
     misc_feature    2051..2065
                     /label="Suffix"
                     /ApEinfo_revcolor=#b1ff67
                     /ApEinfo_fwdcolor=#b1ff67
     misc_feature    2066..2071
                     /label="NcoI"
                     /ApEinfo_revcolor=#ff9ccd
                     /ApEinfo_fwdcolor=#ff9ccd
     misc_feature    2072..2161
                     /label="ECK120029600 Terminator"
                     /ApEinfo_revcolor=#b4abac
                     /ApEinfo_fwdcolor=#b4abac
     misc_feature    2162..2361
                     /label="Spacer 1"
                     /ApEinfo_revcolor=#f8d3a9
                     /ApEinfo_fwdcolor=#f8d3a9
     misc_feature    2362..2367
                     /label="HindIII"
                     /ApEinfo_revcolor=#ff9ccd
                     /ApEinfo_fwdcolor=#ff9ccd
     misc_feature    2368..2382
                     /label="Prefix"
                     /ApEinfo_revcolor=#b1ff67
                     /ApEinfo_fwdcolor=#b1ff67
     misc_feature    2383..2417
                     /label="P1 (BBa_J23100)"
                     /ApEinfo_revcolor=#ffef86
                     /ApEinfo_fwdcolor=#ffef86
     misc_feature    2418..2432
                     /label="Suffix"
                     /ApEinfo_revcolor=#b1ff67
                     /ApEinfo_fwdcolor=#b1ff67
     misc_feature    2433..2462
                     /label="Linker_24"
                     /ApEinfo_revcolor=#f8d3a9
                     /ApEinfo_fwdcolor=#f8d3a9
     misc_feature    2463..2477
                     /label="Prefix"
                     /ApEinfo_revcolor=#b1ff67
                     /ApEinfo_fwdcolor=#b1ff67
     misc_feature    complement(2478..2500)
                     /label="bs-1"
                     /ApEinfo_revcolor=#84b0dc
                     /ApEinfo_fwdcolor=#84b0dc
     misc_feature    2501..2515
                     /label="Suffix"
                     /ApEinfo_revcolor=#b1ff67
                     /ApEinfo_fwdcolor=#b1ff67
     misc_feature    2516..2545
                     /label="Linker_19"
                     /ApEinfo_revcolor=#f8d3a9
                     /ApEinfo_fwdcolor=#f8d3a9
     misc_feature    2546..2560
                     /label="Prefix"
                     /ApEinfo_revcolor=#b1ff67
                     /ApEinfo_fwdcolor=#b1ff67
     misc_feature    2561..2580
                     /label="Csy4 site"
                     /ApEinfo_revcolor=#c7b0e3
                     /ApEinfo_fwdcolor=#c7b0e3
     misc_feature    2581..2686
                     /label="sgRNA-4"
                     /ApEinfo_revcolor=#84b0dc
                     /ApEinfo_fwdcolor=#84b0dc
     misc_feature    2687..2706
                     /label="Csy4 site"
                     /ApEinfo_revcolor=#c7b0e3
                     /ApEinfo_fwdcolor=#c7b0e3
     misc_feature    2707..2721
                     /label="Suffix"
                     /ApEinfo_revcolor=#b1ff67
                     /ApEinfo_fwdcolor=#b1ff67
     misc_feature    2722..2727
                     /label="BamHI"
                     /ApEinfo_revcolor=#ff9ccd
                     /ApEinfo_fwdcolor=#ff9ccd
     misc_feature    2728..2757
                     /label="Linker_10"
                     /ApEinfo_revcolor=#f8d3a9
                     /ApEinfo_fwdcolor=#f8d3a9
     misc_feature    2758..2772
                     /label="Prefix"
                     /ApEinfo_revcolor=#b1ff67
                     /ApEinfo_fwdcolor=#b1ff67
     misc_feature    2773..2792
                     /label="Csy4 site"
                     /ApEinfo_revcolor=#c7b0e3
                     /ApEinfo_fwdcolor=#c7b0e3
     misc_feature    2793..2826
                     /label="RBS"
                     /ApEinfo_revcolor=#7ea7d8
                     /ApEinfo_fwdcolor=#7ea7d8
     gene            2827..3540
                     /label="sfGFP"
                     /ApEinfo_revcolor=#b1ff67
                     /ApEinfo_fwdcolor=#b1ff67
     misc_feature    3541..3606
                     /label="MarAn20"
                     /ApEinfo_revcolor=#75c6a9
                     /ApEinfo_fwdcolor=#75c6a9
     misc_feature    3607..3621
                     /label="Suffix"
                     /ApEinfo_revcolor=#b1ff67
                     /ApEinfo_fwdcolor=#b1ff67
     misc_feature    3622..3629
                     /label="SbfI"
                     /ApEinfo_revcolor=#ff9ccd
                     /ApEinfo_fwdcolor=#ff9ccd
     misc_feature    3630..3690
                     /label="L3S2P21 Terminator"
                     /ApEinfo_revcolor=#b4abac
                     /ApEinfo_fwdcolor=#b4abac
     misc_feature    3691..3890
                     /label="Spacer 2.5"
                     /ApEinfo_revcolor=#f8d3a9
                     /ApEinfo_fwdcolor=#f8d3a9
     misc_feature    3891..3896
                     /label="SalI"
                     /ApEinfo_revcolor=#ff9ccd
                     /ApEinfo_fwdcolor=#ff9ccd
     misc_feature    3897..3911
                     /label="Prefix"
                     /ApEinfo_revcolor=#b1ff67
                     /ApEinfo_fwdcolor=#b1ff67
     misc_feature    3912..3946
                     /label="P1 (BBa_J23100)"
                     /ApEinfo_revcolor=#ffef86
                     /ApEinfo_fwdcolor=#ffef86
     misc_feature    3947..3961
                     /label="Suffix"
                     /ApEinfo_revcolor=#b1ff67
                     /ApEinfo_fwdcolor=#b1ff67
     misc_feature    3962..3991
                     /label="Linker_25"
                     /ApEinfo_revcolor=#f8d3a9
                     /ApEinfo_fwdcolor=#f8d3a9
     misc_feature    3992..4006
                     /label="Prefix"
                     /ApEinfo_revcolor=#b1ff67
                     /ApEinfo_fwdcolor=#b1ff67
     misc_feature    complement(4007..4029)
                     /label="bs-2"
                     /ApEinfo_revcolor=#84b0dc
                     /ApEinfo_fwdcolor=#84b0dc
     misc_feature    4030..4149
                     /label="Spacer 2.2 (partial)"
                     /ApEinfo_revcolor=#f8d3a9
                     /ApEinfo_fwdcolor=#f8d3a9
     misc_feature    4150..4164
                     /label="Suffix"
                     /ApEinfo_revcolor=#b1ff67
                     /ApEinfo_fwdcolor=#b1ff67
     misc_feature    4165..4194
                     /label="Linker_21"
                     /ApEinfo_revcolor=#f8d3a9
                     /ApEinfo_fwdcolor=#f8d3a9
     misc_feature    4195..4209
                     /label="Prefix"
                     /ApEinfo_revcolor=#b1ff67
                     /ApEinfo_fwdcolor=#b1ff67
     misc_feature    complement(4210..4232)
                     /label="bs-4"
                     /ApEinfo_revcolor=#84b0dc
                     /ApEinfo_fwdcolor=#84b0dc
     misc_feature    4233..4247
                     /label="Suffix"
                     /ApEinfo_revcolor=#b1ff67
                     /ApEinfo_fwdcolor=#b1ff67
     misc_feature    4248..4277
                     /label="Linker_17"
                     /ApEinfo_revcolor=#f8d3a9
                     /ApEinfo_fwdcolor=#f8d3a9
     misc_feature    4278..4292
                     /label="Prefix"
                     /ApEinfo_revcolor=#b1ff67
                     /ApEinfo_fwdcolor=#b1ff67
     misc_feature    4293..4312
                     /label="Csy4 site"
                     /ApEinfo_revcolor=#c7b0e3
                     /ApEinfo_fwdcolor=#c7b0e3
     misc_feature    4313..4418
                     /label="sgRNA-1"
                     /ApEinfo_revcolor=#84b0dc
                     /ApEinfo_fwdcolor=#84b0dc
     misc_feature    4419..4438
                     /label="Csy4 site"
                     /ApEinfo_revcolor=#c7b0e3
                     /ApEinfo_fwdcolor=#c7b0e3
     misc_feature    4439..4453
                     /label="Suffix"
                     /ApEinfo_revcolor=#b1ff67
                     /ApEinfo_fwdcolor=#b1ff67
     misc_feature    4454..4483
                     /label="Linker_24"
                     /ApEinfo_revcolor=#f8d3a9
                     /ApEinfo_fwdcolor=#f8d3a9
     misc_feature    4484..4498
                     /label="Prefix"
                     /ApEinfo_revcolor=#b1ff67
                     /ApEinfo_fwdcolor=#b1ff67
     misc_feature    4499..4518
                     /label="Csy4 site"
                     /ApEinfo_revcolor=#c7b0e3
                     /ApEinfo_fwdcolor=#c7b0e3
     misc_feature    4519..4624
                     /label="sgRNA-3"
                     /ApEinfo_revcolor=#84b0dc
                     /ApEinfo_fwdcolor=#84b0dc
     misc_feature    4625..4644
                     /label="Csy4 site"
                     /ApEinfo_revcolor=#c7b0e3
                     /ApEinfo_fwdcolor=#c7b0e3
     misc_feature    4645..4659
                     /label="Suffix"
                     /ApEinfo_revcolor=#b1ff67
                     /ApEinfo_fwdcolor=#b1ff67
     misc_feature    4660..4665
                     /label="AatII"
                     /ApEinfo_revcolor=#ff9ccd
                     /ApEinfo_fwdcolor=#ff9ccd
     misc_feature    4666..4695
                     /label="Linker_11"
                     /ApEinfo_revcolor=#f8d3a9
                     /ApEinfo_fwdcolor=#f8d3a9
     misc_feature    4696..4710
                     /label="Prefix"
                     /ApEinfo_revcolor=#b1ff67
                     /ApEinfo_fwdcolor=#b1ff67
     misc_feature    4711..4730
                     /label="Csy4 site"
                     /ApEinfo_revcolor=#c7b0e3
                     /ApEinfo_fwdcolor=#c7b0e3
     misc_feature    4731..4764
                     /label="RBS"
                     /ApEinfo_revcolor=#7ea7d8
                     /ApEinfo_fwdcolor=#7ea7d8
     misc_feature    4765..4974
                     /label="RepA70"
                     /ApEinfo_revcolor=#75c6a9
                     /ApEinfo_fwdcolor=#75c6a9
     misc_feature    4975..5700
                     /label="mKate2"
                     /ApEinfo_revcolor=#d59687
                     /ApEinfo_fwdcolor=#d59687
     misc_feature    5701..5715
                     /label="Suffix"
                     /ApEinfo_revcolor=#b1ff67
                     /ApEinfo_fwdcolor=#b1ff67
     misc_feature    5716..5723
                     /label="NotI"
                     /ApEinfo_revcolor=#ff9ccd
                     /ApEinfo_fwdcolor=#ff9ccd
     misc_feature    5724..5780
                     /label="ECK120033737 Terminator"
                     /ApEinfo_revcolor=#b4abac
                     /ApEinfo_fwdcolor=#b4abac
     misc_feature    5781..5825
                     /label="Linker_8"
                     /ApEinfo_revcolor=#f8d3a9
                     /ApEinfo_fwdcolor=#f8d3a9
     misc_feature    5826..5831
                     /label="KasI"
                     /ApEinfo_revcolor=#ff9ccd
                     /ApEinfo_fwdcolor=#ff9ccd
     misc_feature    5832..5843
                     /label="Spacer 15"
                     /ApEinfo_revcolor=#f8d3a9
                     /ApEinfo_fwdcolor=#f8d3a9
     misc_feature    5844..5850
                     /label="BbvCI"
                     /ApEinfo_revcolor=#ff9ccd
                     /ApEinfo_fwdcolor=#ff9ccd
     misc_feature    5851..5858
                     /label="AscI"
                     /ApEinfo_revcolor=#ff9ccd
                     /ApEinfo_fwdcolor=#ff9ccd
     gene            complement(6199..7014)
                     /label="KanR"
                     /ApEinfo_revcolor=#d6b295
                     /ApEinfo_fwdcolor=#d6b295
     oriT            7124..7759
                     /label="ColA ori"
                     /ApEinfo_revcolor=#9eafd2
                     /ApEinfo_fwdcolor=#9eafd2
     gene            complement(7910..8788)
                     /label="araC"
                     /ApEinfo_revcolor=#d59687
                     /ApEinfo_fwdcolor=#d59687
ORIGIN
        1 ACTTTTCATA CTCCCGCCAT TCAGAGAAGA AACCAATTGT CCATATTGCA TCAGACATTG
       61 CCGTCACTGC GTCTTTTACT GGCTCTTCTC GCTAACCAAA CCGGTAACCC CGCTTATTAA
      121 AAGCATTCTG TAACAAAGCG GGACCAAAGC CATGACAAAA ACGCGTAACA AAAGTGTCTA
      181 TAATCACGGC AGAAAAGTCC ACATTGATTA TTTGCACGGC GTCACACTTT GCTATGCCAT
      241 AGCATTTTTA TCCATAAGAT TAGCGGtTCC TACCTGACGC TTTTTATCGC AACTCTCTAC
      301 TGTTTCTCCA TACCGAATTC ATAGGATAGA TTCTGGAAAC TTTACCGTCC GAGCTCCAGC
      361 CTGCGGTCCG GccaAGAGTA CACTAGCTCA GTCATCGCTG GGACGCCCGG TAGTGCTTAT
      421 CAGACCCAAT ACTGTTGAAC AGCCTGCGGT CCGGccaTAC ATACTCTAAG ATGTGTCTCG
      481 CTGGGACGCC CGAGAGCCGA ATCGCACTTA TTTACAGTAG TTCAGCCTGC GGTCCGGGTT
      541 CACTGCCGTA TAGGCAGTCT CAAGCTAGAC TCTAGTGGTT TcAGAGCTAT GCTGGAAACA
      601 GCATAGCAAG TTgAAATAAG GCTAGTCCGT TATCAACTTG AAAAAGTGGC ACCGAGTCGG
      661 TGCGTTCACT GCCGTATAGG CAGTCGCTGG GACGCCCGGG GACTACACTT ACGAAACTAT
      721 TGATTGCTCA GCCTGCGGTC CGGGTTCACT GCCGTATAGG CAGATCAGTG TGTACTAAGT
      781 ACTGTTTcAG AGCTATGCTG GAAACAGCAT AGCAAGTTgA AATAAGGCTA GTCCGTTATC
      841 AACTTGAAAA AGTGGCACCG AGTCGGTGCG TTCACTGCCG TATAGGCAGT CGCTGGGACG
      901 CCCGCTCGAG CAATAAACAG TTGATAGGGC TTCTCCGTTA CAGCCTGCGG TCCGGGTTCA
      961 CTGCCGTATA GGCAGTAATT TTGTTTAACT TTAAGAAGGA GATATACATA TGGTTTCGGT
     1021 TATCAAACCA GAGATGAAAA TGCGTTACTA TATGGATGGT TCAGTAAATG GTCACGAATT
     1081 TACTATTGAG GGCGAGGGTA CGGGACGCCC ATACGAGGGG CACCAGGAAA TGACTTTACG
     1141 CGTCACAATG GCTGAAGGCG GGCCTATGCC GTTTGCGTTC GATCTTGTTA GTCATGTCTT
     1201 TTGTTACGGT CACCGTGTAT TTACTAAATA CCCCGAGGAA ATTCCAGACT ATTTCAAACA
     1261 AGCCTTCCCG GAAGGTTTGT CTTGGGAGCG CAGTTTAGAG TTTGAAGACG GTGGCTCGGC
     1321 CAGCGTGTCA GCTCATATTA GTCTTCGCGG CAATACATTT TATCACAAGT CAAAGTTCAC
     1381 CGGCGTGAAC TTCCCCGCAG ACGGCCCAAT CATGCAGAAT CAAAGTGTTG ATTGGGAACC
     1441 GTCCACAGAG AAGATTACAG CTTCCGATGG AGTCTTAAAG GGCGATGTAA CCATGTACTT
     1501 AAAATTAGAA GGGGGAGGGA ACCATAAATG TCAGATGAAG ACTACCTATA AGGCCGCAAA
     1561 AGAGATTCTT GAAATGCCCG GAGACCACTA CATTGGGCAT CGTTTGGTCC GTAAGACAGA
     1621 AGGAAATATT ACTGAACAGG TCGAAGACGC TGTGGCACAC AGCATGTCCC GCCGTAATAC
     1681 TGACGCCATC ACAATCCACA GCATCCTGGA TTGGATTGAA GACAACTTGG AGTCGCCGTT
     1741 GAGTTTAGAA AAAGTTAGTG AACGTAGTGG TTACTCAAAG TGGCACCTTC AGCGCATGTT
     1801 TAAGAAGGAA ACGGGTCATT CATTGGGTCA ATATATTCGT TCTCGCAAGA TGACTGAAAT
     1861 TGCCCAGAAA TTGAAAGAGT CTAATGAACC TATTTTGTAC CTGGCGGAGC GTTACGGCTT
     1921 TGAAAGTCAG CAAACCCTTA CACGTACCTT CAAGAATTAC TTTGACGTTC CACCACACAA
     1981 ATATCGTATG ACCAACATGC AGGGTGAGTC ACGTTTTTTG CATCCGTTGA ATCATTACAA
     2041 TTCCTAATAA TCGCTGGGAC GCCCGCCATG GTTCAGCCAA AAAACTTAAG ACCGCCGGTC
     2101 TTGTCCACTA CCTTGCAGTA ATGCGGTGGA CAGGATCGGC GGTTTTCTTT TCTCTTCTCA
     2161 ATTCTTCTGA CCTGTAACGA ATAATAGATA GTAAAGTAGT CTCCGATTGA GTTTTCTCTG
     2221 CCGAGTCCCA CCCAGTTCTG TGATTTCAGT AAGTTGGTAA TTGATACACT GTTGCGAGAA
     2281 CTGCTGCCTG GTAGTAGATA GGTTGTTATT GAGTAAGAAG GTAAAGTGAA CGAAATCCCT
     2341 GAAACTGAGA CTGTAGAAAA TAAGCTTCAG CCTGCGGTCC GGttgacggc tagctcagtc
     2401 ctaggtacag tgctagcTCG CTGGGACGCC CGAGATAGCC GTTACACAGG TGACACTTAT
     2461 TTCAGCCTGC GGTCCGGcca CACTAGAGTC TAGCTTGAGA TCGCTGGGAC GCCCGTGAAC
     2521 AGTTGCTCTG ATTGAAACCA CGATTCAGCC TGCGGTCCGG GTTCACTGCC GTATAGGCAG
     2581 GACACATCTT AGAGTATGTA GTTTcAGAGC TATGCTGGAA ACAGCATAGC AAGTTgAAAT
     2641 AAGGCTAGTC CGTTATCAAC TTGAAAAAGT GGCACCGAGT CGGTGCGTTC ACTGCCGTAT
     2701 AGGCAGTCGC TGGGACGCCC GGGATCCAAG AGATTTCTAC ACGATTGAGC ACTGTCTCAG
     2761 CCTGCGGTCC GGGTTCACTG CCGTATAGGC AGTAATTTTG TTTAACTTTA AGAAGGAGAT
     2821 ATACATATGC GTAAAGGCGA AGAACTGTTT ACCGGTGTGG TTCCGATTCT GGTGGAACTG
     2881 GACGGCGATG TTAATGGTCA TAAATTCAGT GTTCGCGGCG AAGGTGAAGG CGATGCGACG
     2941 AACGGCAAAC TGACCCTGAA ATTTATCTGC ACCACGGGTA AACTGCCGGT CCCGTGGCCG
     3001 ACGCTGGTGA CCACGCTGAC CTATGGCGTT CAATGTTTTG CGCGTTACCC GGATCACATG
     3061 AAACAGCACG ACTTTTTCAA ATCGGCCATG CCGGAAGGCT ATGTGCAGGA ACGTACGATT
     3121 AGCTTTAAAG ACGATGGTAC GTATAAAACC CGCGCGGAAG TGAAATTCGA AGGCGATACC
     3181 CTGGTTAACC GTATCGAACT GAAAGGTATC GATTTCAAAG AAGACGGCAA TATTCTGGGT
     3241 CATAAACTGG AATATAACTT CAATTCCCAC AACGTGTACA TCACCGCGGA TAAACAGAAA
     3301 AACGGCATTA AAGCCAATTT CAAAATCCGC CATAATGTGG AAGATGGTAG CGTTCAGCTG
     3361 GCCGACCACT ATCAGCAAAA CACGCCGATT GGTGATGGCC CGGTCCTGCT GCCGGACAAT
     3421 CACTACCTGA GTACCCAGTC CGTGCTGTCA AAAGATCCGA ACGAAAAACG TGACCACATG
     3481 GTCCTGCTGG AATTTGTGAC GGCTGCGGGT ATCACCCACG GCATGGACGA ACTGTATAAA
     3541 ATGTCCCGCC GTAATACTGA CGCCATCACA ATCCACAGCA TCCTGGATTG GATTGAAGAC
     3601 TAATAATCGC TGGGACGCCC GCCTGCAGGC TCGGTACCAA ATTCCAGAAA AGAGGCCTCC
     3661 CGAAAGGGGG GCCTTTTTTC GTTTTGGTCC TAATAGATAA AGGATAGGTC TGGTAGTGTT
     3721 GTTCGTTCTC GCAGGTAAAT CAATAATACT CAGCAGTTCC GTAGACTTTT CAGTGGGACA
     3781 GGGTAGCGAT AACAGATAGA TTGTAATAAG ACACAGTAGG TGCTCGTAGT TGCGTGAAGA
     3841 GAACCGCTCA GGAAATCCAG TCAGAAGTAT TGGTAATCGT TGAAAACTCA GTCGACCAGC
     3901 CTGCGGTCCG Gttgacggct agctcagtcc taggtacagt gctagcTCGC TGGGACGCCC
     3961 GAGTGACGAC TGCGAAGTAA CCTCTATTTA TCAGCCTGCG GTCCGGccaA GTACTTAGTA
     4021 CACACTGATC CTCACTCCGA ACGAATCACA ATACGCTCCA ATCTTCAACT ACACGATAAA
     4081 ACTGGTAATC CCAACAACCT GACTCACACT CTACTTTCTC AACGAGGAAC TTCTTATTCT
     4141 GATACAATCT CGCTGGGACG CCCGAGAGCC GAATCGCACT TATTTACAGT AGTTCAGCCT
     4201 GCGGTCCGGc caTACATACT CTAAGATGTG TCTCGCTGGG ACGCCCGGTA GTGCTTATCA
     4261 GACCCAATAC TGTTGAACAG CCTGCGGTCC GGGTTCACTG CCGTATAGGC AGTCTCAAGC
     4321 TAGACTCTAG TGGTTTcAGA GCTATGCTGG AAACAGCATA GCAAGTTgAA ATAAGGCTAG
     4381 TCCGTTATCA ACTTGAAAAA GTGGCACCGA GTCGGTGCGT TCACTGCCGT ATAGGCAGTC
     4441 GCTGGGACGC CCGAGATAGC CGTTACACAG GTGACACTTA TTTCAGCCTG CGGTCCGGGT
     4501 TCACTGCCGT ATAGGCAGTG ACTGAGCTAG TGTACTCTGT TTcAGAGCTA TGCTGGAAAC
     4561 AGCATAGCAA GTTgAAATAA GGCTAGTCCG TTATCAACTT GAAAAAGTGG CACCGAGTCG
     4621 GTGCGTTCAC TGCCGTATAG GCAGTCGCTG GGACGCCCGG ACGTCCTATT ACACTCGTCG
     4681 TTGGAAACTG AAGATCAGCC TGCGGTCCGG GTTCACTGCC GTATAGGCAG TAATTTTGTT
     4741 TAACTTTAAG AAGGAGATAT ACATATGAAT CAGTCATTCA TCTCGGACAT CTTATATGCC
     4801 GACATCGAAT CGAAGGCTAA GGAACTTACA GTCAATTCCA ACAATACTGT CCAGCCGGTC
     4861 GCGCTTATGC GCTTAGGAGT TTTCGTTCCC AAACCTTCCA AGAGCAAAGG AGAAAGTAAG
     4921 GAAATTGACG CCACCAAAGC CTTCTCTCAA CTGGAGATTG CTAAAGCAGA GGGCatggtt
     4981 agtaaaggag aagaaaataa catggcaCTG ATTAAGGAGA ACATGCACAT GAAGCTGTAC
     5041 ATGGAGGGCA CCGTGAACAA CCACCACTTC AAGTGCACAT CCGAGGGCGA AGGCAAGCCC
     5101 TACGAGGGCA CCCAGACCAT GAGAATCAAG gccGTCGAGG GCGGCCCTCT CCCCTTCGCC
     5161 TTCGACATCC TGGCTACCAG CTTCATGTAC GGCAGCAAAA CCTTCATCAA CCACACCCAG
     5221 GGCATCCCCG ACTTCTTTAA GCAGTCCTTC CCTGAGGGCT TCACATGGGA GAGAGTCACC
     5281 ACATACGAAG ACGGGGGCGT GCTGACCGCT ACCCAGGACA CCAGCCTCCA GGACGGCTGC
     5341 CTCATCTACA ACGTCAAGAT CAGAGGGGTG AACTTCCCAT CCAACGGCCC TGTGATGCAG
     5401 AAGAAAACAC TCGGCTGGGA GGCCTCCACC GAGaccCTGT ACCCCGCTGA CGGCGGCCTG
     5461 GAAGGCAGAg cCGACATGGC CCTGAAGCTC GTGGGCGGGG GCCACCTGAT CTGCAACTTG
     5521 AAGACCACAT ACAGATCCAA GAAACCCGCT AAGAACCTCA AGATGCCCGG CGTCTACTAT
     5581 GTGGACAGAA GACTGGAAAG AATCAAGGAG GCCGACAAAG AGACCTACGT CGAGCAGCAC
     5641 GAGGTGGCTG TGGCCAGATA CTGCGACCTC CCTAGCAAAC TGGGGCACAg AgtctaATAA
     5701 TCGCTGGGAC GCCCGGCGGC CGCggaaaca cagAAAAAAG CCCGCACCTG ACAGTGCGGG
     5761 CTTTTTTTTT cgaccaaagg TAGCGAACGA CGAGTCACTG TTGAGGATAA ATACTTTCTC
     5821 TACTAGGCGC CTGTTACACA GGTCCTCAGC GGCGCGCCTT TGTCGGTGAA CGCTCTCCTG
     5881 AGTAGGACAA ATCCGCCGGG AGCGGATTTG AACGTTGTGA AGCAACGGCC CGGAGGGTGG
     5941 CGGGCAGGAC GCCCGCCATA AACTGCCAGG CATCAAACTA AGCAGAAGGC CATCCTGACG
     6001 GATGGCCTTT TTGCGTTTCA GATCTACCGG Taaaccagca atagacataa gcggctattt
     6061 aacgaccctg ccctgaaccg acgacaagct gacgaccggg tctccgcaag tggcactttt
     6121 cggggaaatg tgcgcggaac ccctatttgt ttatttttct aaatacattc aaatatgtat
     6181 ccgctcatga attaattctt agaaaaactc atcgagcatc aaatgaaact gcaatttatt
     6241 catatcagga ttatcaatac catatttttg aaaaagccgt ttctgtaatg aaggagaaaa
     6301 ctcaccgagg cagttccata ggatggcaag atcctggtat cggtctgcga ttccgactcg
     6361 tccaacatca atacaaccta ttaatttccc ctcgtcaaaa ataaggttat caagtgagaa
     6421 atcaccatga gtgacgactg aatccggtga gaatggcaaa agtttatgca tttctttcca
     6481 gacttgttca acaggccagc cattacgctc gtcatcaaaa tcactcgcat caaccaaacc
     6541 gttattcatt cgtgattgcg cctgagcgag acgaaatacg cggtcgctgt taaaaggaca
     6601 attacaaaca ggaatcgaat gcaaccggcg caggaacact gccagcgcat caacaatatt
     6661 ttcacctgaa tcaggatatt cttctaatac ctggaatgct gttttcccgg ggatcgcagt
     6721 ggtgagtaac catgcatcat caggagtacg gataaaatgc ttgatggtcg gaagaggcat
     6781 aaattccgtc agccagttta gtctgaccat ctcatctgta acatcattgg caacgctacc
     6841 tttgccatgt ttcagaaaca actctggcgc atcgggcttc ccatacaatc gatagattgt
     6901 cgcacctgat tgcccgacat tatcgcgagc ccatttatac ccatataaat cagcatccat
     6961 gttggaattt aatcgcggcc tagagcaaga cgtttcccgt tgaatatggc tcatactctt
     7021 cctttttcaa tattattgaa gcatttatca gggttattgt ctcatgagcg gatacatatt
     7081 tgaatgtatt tagaaaaata aacaaatagg catgctagcg cagaaacgtc ctagaagatg
     7141 ccaggaggat acttagcaga gagacaataa ggccggagcg aagccgtttt tccataggct
     7201 ccgcccccct gacgaacatc acgaaatctg acgctcaaat cagtggtggc gaaacccgac
     7261 aggactataa agataccagg cgtttccccc tgatggctcc ctcttgcgct ctcctgttcc
     7321 cgtcctgcgg cgtccgtgtt gtggtggagg ctttacccaa atcaccacgt cccgttccgt
     7381 gtagacagtt cgctccaagc tgggctgtgt gcaagaaccc cccgttcagc ccgactgctg
     7441 cgccttatcc ggtaactatc atcttgagtc caacccggaa agacacgaca aaacgccact
     7501 ggcagcagcc attggtaact gagaattagt ggatttagat atcgagagtc ttgaagtggt
     7561 ggcctaacag aggctacact gaaaggacag tatttggtat ctgcgctcca ctaaagccag
     7621 ttaccaggtt aagcagttcc ccaactgact taaccttcga tcaaaccgcc tccccaggcg
     7681 gttttttcgt ttacagagca ggagattacg acgatcgtaa aaggatctca agaagatcct
     7741 ttacggattc ccgacaccat cactctagat ttcagtgcaa tttatctctt caaatgtagc
     7801 acctgaagtc agccccatac gatataagtt gtaattctca tgttagtcat gccccgcgcc
     7861 caccggaagg agctgactgg gttgCTCCTA gGGTCTGATT CGTTACCAAT TATGACAACT
     7921 TGACGGCTAC ATCATTCACT TTTTCTTCAC AACCGGCACG GAACTCGCTC GGGCTGGCCC
     7981 CGGTGCATTT TTTAAATACC CGCGAGAAAT AGAGTTGATC GTCAAAACCA ACATTGCGAC
     8041 CGACGGTGGC GATAGGCATC CGGGTGGTGC TCAAAAGCAG CTTCGCCTGG CTGATACGTT
     8101 GGTCCTCGCG CCAGCTTAAG ACGCTAATCC CTAACTGCTG GCGGAAAAGA TGTGACAGAC
     8161 GCGACGGCGA CAAGCAAACA TGCTGTGCGA CGCTGGCGAT ATCAAAATTG CTGTCTGCCA
     8221 GGTGATCGCT GATGTACTGA CAAGCCTCGC GTACCCGATT ATCCATCGGT GGATGGAGCG
     8281 ACTCGTTAAT CGCTTCCATG CGCCGCAGTA ACAATTGCTC AAGCAGATTT ATCGCCAGCA
     8341 GCTCCGAATA GCGCCCTTCC CCTTGCCCGG CGTTAATGAT TTGCCCAAAC AGGTCGCTGA
     8401 AATGCGGCTG GTGCGCTTCA TCCGGGCGAA AGAACCCCGT ATTGGCAAAT ATTGACGGCC
     8461 AGTTAAGCCA TTCATGCCAG TAGGCGCGCG GACGAAAGTA AACCCACTGG TGATACCATT
     8521 CGCGAGCCTC CGGATGACGA CCGTAGTGAT GAATCTCTCC TGGCGGGAAC AGCAAAATAT
     8581 CACCCGGTCG GCAAACAAAT TCTCGTCCCT GATTTTTCAC CACCCCCTGA CCGCGAATGG
     8641 TGAGATTGAG AATATAACCT TTCATTCCCA GCGGTCGGTC GATAAAAAAA TCGAGATAAC
     8701 CGTTGGCCTC AATCGGCGTT AAACCCGCCA CCAGATGGGC ATTAAACGAG TATCCCGGCA
     8761 GCAGGGGATC ATTTTGCGCT TCAGCCAT
//
