# Supplementary material for: Robustness and innovation in synthetic genotype networks
Source: Nat Commun. 2023 Apr 28;14:2454. doi: 10.1038/s41467-023-38033-3 (PMC10147661; doi:10.1038/s41467-023-38033-3)
Supplement: Supplementary file 7 — Source Data [file 41467_2023_38033_MOESM7_ESM.zip]

Archive with 7 entries (5 files):
- Data_S3/
- Data_S3/Data_S3.xlsx
- Data_S3/Source movies/
- Data_S3/Source movies/Data_S3_1-OS.1.avi
- Data_S3/Source movies/Data_S3_1-OS.3.avi
- Data_S3/Source movies/Data_S3_1-OS2.avi
- Data_S3/Source movies/Data_S3_2-OS.1.avi
