# Supplementary material for: Robustness and innovation in synthetic genotype networks
Source: Nat Commun. 2023 Apr 28;14:2454. doi: 10.1038/s41467-023-38033-3 (PMC10147661; doi:10.1038/s41467-023-38033-3)
Supplement: Supplementary file 7 — Source Data [file 41467_2023_38033_MOESM7_ESM.zip › Data_S3/Data_S3.xlsx]

## Sheet: 1.1
Well ID	Replicate	Ara (%)	normalized sfGFP fluorescence (%)	normalized mKate2 fluorescence (%)	normalized mKO2 fluorescence (%)
B2	1	0.2	49.3895	17.5193	100
B3	1	0.0667	48.0894	14.9425	93.983
B4	1	0.0222	48.8546	17.1546	89.22
B5	1	0.00741	50.7261	21.1593	88.6242
B6	1	0.00247	54.7581	22.5562	81.8163
B7	1	0.000823	69.5109	27.4994	67.1251
B8	1	0.000274	93.0456	29.6357	49.3734
B9	1	9.14e-05	100	38.1849	34.7092
C2	1	3.05e-05	66.8249	45.6585	23.1491
C3	1	1.02e-05	57.4162	74.8852	18.4822
C4	1	3.39e-06	52.6708	84.1332	17.6352
C5	1	1.13e-06	51.3797	88.3421	18.0781
C6	1	3.76e-07	51.8381	89.926	17.4961
C7	1	1.25e-07	52.7311	96.8619	18.4787
C8	1	4.18e-08	52.9077	92.6439	18.6086
C9	1	0	52.6864	100	19.491
D2	2	0.2	53.0232	19.9959	100
D3	2	0.0667	54.0561	18.1634	85.0988
D4	2	0.0222	54.9443	22.3964	86.3098
D5	2	0.00741	55.6168	21.1542	84.6988
D6	2	0.00247	61.7752	24.5431	74.4174
D7	2	0.000823	76.1504	29.3089	55.2661
D8	2	0.000274	98.1147	33.288	36.9237
D9	2	9.14e-05	100	41.1135	27.7561
E2	2	3.05e-05	68.3915	46.779	19.8283
E3	2	1.02e-05	63.4527	70.4008	17.9944
E4	2	3.39e-06	56.4101	81.6995	16.287
E5	2	1.13e-06	55.6853	89.635	15.7247
E6	2	3.76e-07	56.3676	90.4865	15.7285
E7	2	1.25e-07	56.9587	96.0148	15.8744
E8	2	4.18e-08	57.2982	100	16.6831
E9	2	0	55.8356	98.8858	17.2233
F2	3	0.2	46.1904	14.6933	100
F3	3	0.0667	44.8327	15.5602	92.2914
F4	3	0.0222	46.5382	20.142	95.1279
F5	3	0.00741	50.5973	21.6219	92.7743
F6	3	0.00247	57.0342	23.4258	84.2251
F7	3	0.000823	70.5986	27.3422	64.9966
F8	3	0.000274	94.5268	31.8447	47.4028
F9	3	9.14e-05	100	40.1925	34.2817
G2	3	3.05e-05	64.1538	49.1561	25.1842
G3	3	1.02e-05	53.1192	69.9811	21.2808
G4	3	3.39e-06	46.4149	86.3691	19.2959
G5	3	1.13e-06	44.7728	90.3746	19.0836
G6	3	3.76e-07	44.9361	96.1326	19.7997
G7	3	1.25e-07	44.3964	97.9098	20.3436
G8	3	4.18e-08	44.0328	97.0631	20.5227
G9	3	0	43.1137	100	20.76

## Sheet: 1.2
Well ID	Replicate	Ara (%)	normalized sfGFP fluorescence (%)	normalized mKate2 fluorescence (%)	normalized mKO2 fluorescence (%)
B2	1	0.2	44.4324	16.341	100
B3	1	0.0667	43.3382	14.6224	89.4613
B4	1	0.0222	42.1538	16.0643	79.6525
B5	1	0.00741	46.6564	22.776	76.6356
B6	1	0.00247	53.5159	20.501	73.0707
B7	1	0.000823	69.0756	22.2183	56.5262
B8	1	0.000274	93.5626	28.7548	36.903
B9	1	9.14e-05	100	28.7929	22.8783
C2	1	3.05e-05	75.7691	30.4944	11.6433
C3	1	1.02e-05	65.1611	68.1579	10.519
C4	1	3.39e-06	60.4193	89.6	9.77275
C5	1	1.13e-06	62.0123	94.0621	10.9023
C6	1	3.76e-07	65.2317	97.0071	12.2409
C7	1	1.25e-07	61.8104	98.8419	11.8853
C8	1	4.18e-08	61.9934	100	13.1276
C9	1	0	63.4254	98.446	14.0225
D2	2	0.2	80.3675	17.9732	100
D3	2	0.0667	77.7768	21.7597	78.4666
D4	2	0.0222	78.3283	22.1189	77.9606
D5	2	0.00741	79.5938	26.7799	78.1633
D6	2	0.00247	84.7484	25.6306	71.856
D7	2	0.000823	90.3976	27.4275	53.6174
D8	2	0.000274	100	29.6837	34.4596
D9	2	9.14e-05	95.2401	34.9127	23.141
E2	2	3.05e-05	74.6226	47.5835	14.7216
E3	2	1.02e-05	66.9667	76.9948	13.2205
E4	2	3.39e-06	66.0424	92.1462	14.1851
E5	2	1.13e-06	65.8815	98.4769	14.0212
E6	2	3.76e-07	64.0979	92.3649	13.1562
E7	2	1.25e-07	62.5363	96.24	12.1948
E8	2	4.18e-08	64.1234	95.3383	11.9288
E9	2	0	68.065	100	12.5352
F2	3	0.2	74.5607	21.1421	98.0113
F3	3	0.0667	74.4991	23.6404	92.4129
F4	3	0.0222	71.0425	30.8496	100
F5	3	0.00741	74.1279	30.5662	99.8785
F6	3	0.00247	81.0108	29.0412	86.0596
F7	3	0.000823	91.8857	31.5825	64.899
F8	3	0.000274	100	36.3511	43.9941
F9	3	9.14e-05	89.8211	42.5109	29.6756
G2	3	3.05e-05	68.7549	54.739	21.036
G3	3	1.02e-05	66.4584	85.8816	19.4103
G4	3	3.39e-06	65.7503	91.2868	19.8576
G5	3	1.13e-06	61.8219	93.7618	19.0334
G6	3	3.76e-07	63.2565	95.1872	18.9785
G7	3	1.25e-07	62.8523	97.0463	19.4291
G8	3	4.18e-08	66.5282	98.236	19.3729
G9	3	0	68.2206	100	19.9646

## Sheet: 1.3
Well ID	Replicate	Ara (%)	normalized sfGFP fluorescence (%)	normalized mKate2 fluorescence (%)	normalized mKO2 fluorescence (%)
B2	1	0.2	83.7163	12.6376	93.3236
B3	1	0.0667	84.9146	12.9563	98.2533
B4	1	0.0222	86.142	13.7762	100
B5	1	0.00741	88.9225	13.3561	99.0527
B6	1	0.00247	85.9626	12.6923	78.6619
B7	1	0.000823	95.4191	14.4722	48.2489
B8	1	0.000274	100	16.2512	39.4983
B9	1	9.14e-05	87.0752	24.9095	39.242
C2	1	3.05e-05	62.236	50.0709	13.2168
C3	1	1.02e-05	53.257	87.5632	12.0531
C4	1	3.39e-06	52.4409	97.1483	13.9869
C5	1	1.13e-06	53.1411	98.1108	16.0702
C6	1	3.76e-07	52.0969	98.5973	15.7468
C7	1	1.25e-07	53.105	98.4361	15.901
C8	1	4.18e-08	51.2286	98.1682	16.0661
C9	1	0	49.9844	100	16.1221
D2	2	0.2	82.3673	15.0928	96.1804
D3	2	0.0667	84.749	16.222	98.9613
D4	2	0.0222	85.209	16.5351	100
D5	2	0.00741	88.0126	16.4256	93.8408
D6	2	0.00247	88.9407	16.6345	77.3412
D7	2	0.000823	96.3257	17.2869	54.0513
D8	2	0.000274	100	16.8986	50.3439
D9	2	9.14e-05	90.3744	27.6316	47.5211
E2	2	3.05e-05	63.1775	54.9261	15.9001
E3	2	1.02e-05	57.6515	94.8389	15.9183
E4	2	3.39e-06	60.1795	96.7809	16.9449
E5	2	1.13e-06	59.4378	99.2196	17.512
E6	2	3.76e-07	58.1269	97.833	17.8362
E7	2	1.25e-07	57.334	100	17.9086
E8	2	4.18e-08	56.0522	97.436	17.693
E9	2	0	53.5285	96.4614	17.933
F2	3	0.2	81.4045	12.6337	98.7763
F3	3	0.0667	83.1552	12.1639	99.7058
F4	3	0.0222	85.0952	12.4834	100
F5	3	0.00741	89.1919	12.8631	94.784
F6	3	0.00247	88.1145	12.8888	74.1906
F7	3	0.000823	99.7249	14.4277	46.0284
F8	3	0.000274	100	16.0214	32.8427
F9	3	9.14e-05	81.8641	25.6425	29.7141
G2	3	3.05e-05	55.2003	58.8517	15.3643
G3	3	1.02e-05	49.4444	93.694	13.3677
G4	3	3.39e-06	47.4671	100	13.6057
G5	3	1.13e-06	49.8493	96.9272	13.5674
G6	3	3.76e-07	49.4527	98.4057	12.9912
G7	3	1.25e-07	45.0609	92.2218	12.485
G8	3	4.18e-08	47.9422	95.2097	12.4751
G9	3	0	46.9572	96.1724	12.1044

## Sheet: 1.4
Well ID	Replicate	Ara (%)	normalized sfGFP fluorescence (%)	normalized mKate2 fluorescence (%)	normalized mKO2 fluorescence (%)
B2	1	0.2	85.2243	9.06381	100
B3	1	0.0667	85.5064	9.24701	99.573
B4	1	0.0222	86.1515	9.51427	97.9261
B5	1	0.00741	89.4665	10.6601	93.3945
B6	1	0.00247	94.2954	10.8633	75.3375
B7	1	0.000823	100	12.5385	49.6085
B8	1	0.000274	90.92	16.6049	28.9195
B9	1	9.14e-05	68.5752	31.5166	15.9002
C2	1	3.05e-05	58.1675	63.4247	8.81528
C3	1	1.02e-05	61.7348	88.6673	8.6314
C4	1	3.39e-06	61.4299	94.1242	9.20704
C5	1	1.13e-06	62.3294	95.8217	8.88858
C6	1	3.76e-07	61.612	95.2577	9.22199
C7	1	1.25e-07	62.5847	98.3033	9.34109
C8	1	4.18e-08	60.8961	98.6513	9.67705
C9	1	0	62.3105	100	9.47234
D2	2	0.2	89.2461	9.09745	100
D3	2	0.0667	87.2095	9.54621	98.0399
D4	2	0.0222	88.0032	10.2137	96.2777
D5	2	0.00741	89.2354	9.68443	90.3233
D6	2	0.00247	96.6123	11.2583	72.5313
D7	2	0.000823	100	12.7255	47.115
D8	2	0.000274	91.2971	17.7005	26.026
D9	2	9.14e-05	70.6959	32.9671	13.804
E2	2	3.05e-05	59.1028	64.9502	8.9725
E3	2	1.02e-05	62.4921	87.5677	8.70003
E4	2	3.39e-06	62.3192	94.0796	8.83664
E5	2	1.13e-06	62.4727	96.7193	8.85007
E6	2	3.76e-07	63.4298	97.6978	9.12357
E7	2	1.25e-07	64.4654	100	8.94521
E8	2	4.18e-08	63.6436	99.2887	9.27287
E9	2	0	63.2975	98.483	9.02493
F2	3	0.2	85.9937	9.42967	100
F3	3	0.0667	85.1438	10.17	95.7538
F4	3	0.0222	87.5798	10.2423	95.1689
F5	3	0.00741	89.9616	10.2651	88.7614
F6	3	0.00247	95.038	10.5192	71.0475
F7	3	0.000823	100	12.2246	44.97
F8	3	0.000274	90.7208	16.9012	27.7432
F9	3	9.14e-05	70.4945	29.9781	14.8922
G2	3	3.05e-05	57.4671	61.7134	9.73236
G3	3	1.02e-05	61.1283	91.8276	9.9294
G4	3	3.39e-06	60.2363	94.4825	9.672
G5	3	1.13e-06	60.2158	93.8763	9.77848
G6	3	3.76e-07	60.5219	96.4956	9.67642
G7	3	1.25e-07	60.9504	97.6054	9.97385
G8	3	4.18e-08	62.8233	99.1357	10.0322
G9	3	0	60.9891	100	10.239

## Sheet: 2a.1
Well ID	Replicate	Ara (%)	normalized sfGFP fluorescence (%)	normalized mKate2 fluorescence (%)	normalized mKO2 fluorescence (%)
B2	1	0.2	77.9537	15.3285	89.6782
B3	1	0.0667	82.339	13.9594	84.939
B4	1	0.0222	82.3342	15.4629	92.3215
B5	1	0.00741	82.3965	18.6044	100
B6	1	0.00247	86.9427	19.0178	88.6478
B7	1	0.000823	99.4435	21.6831	71.415
B8	1	0.000274	100	26.027	51.0081
B9	1	9.14e-05	89.6899	47.8514	24.4291
C2	1	3.05e-05	87.2604	74.5742	10.3415
C3	1	1.02e-05	89.8894	83.8387	10.4316
C4	1	3.39e-06	86.0521	85.6691	12.0361
C5	1	1.13e-06	87.3559	91.7288	12.8833
C6	1	3.76e-07	87.3689	93.8785	13.4757
C7	1	1.25e-07	87.1206	97.1921	14.3118
C8	1	4.18e-08	86.6928	98.8942	14.7962
C9	1	0	85.2954	100	15.1863
D2	2	0.2	64.0934	12.1269	95.2942
D3	2	0.0667	68.6801	13.0034	89.2427
D4	2	0.0222	69.4098	13.3147	92.4076
D5	2	0.00741	74.7232	14.64	100
D6	2	0.00247	80.5768	18.0773	94.8093
D7	2	0.000823	90.3332	18.6311	75.3259
D8	2	0.000274	100	20.2876	47.5745
D9	2	9.14e-05	76.4418	48.3988	18.5104
E2	2	3.05e-05	60.7444	72.9459	9.97244
E3	2	1.02e-05	65.282	78.8527	9.97795
E4	2	3.39e-06	67.9767	81.8607	10.1193
E5	2	1.13e-06	66.392	88.6758	10.097
E6	2	3.76e-07	65.8923	89.7484	10.4077
E7	2	1.25e-07	67.3055	94.2326	10.8112
E8	2	4.18e-08	68.7226	98.7642	10.6974
E9	2	0	68.3538	100	10.9121
F2	3	0.2	66.3568	13.3758	91.044
F3	3	0.0667	68.7877	11.531	88.5769
F4	3	0.0222	71.7463	14.4234	94.7289
F5	3	0.00741	74.3779	16.4522	100
F6	3	0.00247	81.1609	17.6482	94.41
F7	3	0.000823	89.7934	17.3851	74.3171
F8	3	0.000274	100	22.578	47.327
F9	3	9.14e-05	78.5971	46.5266	19.3032
G2	3	3.05e-05	62.7765	69.7349	9.92536
G3	3	1.02e-05	63.7153	78.2713	9.42039
G4	3	3.39e-06	65.7018	82.8693	10.1788
G5	3	1.13e-06	65.4366	89.4365	10.3322
G6	3	3.76e-07	65.8968	90.3677	10.2355
G7	3	1.25e-07	65.8711	88.5772	10.7789
G8	3	4.18e-08	66.9008	100	11.2948
G9	3	0	66.3185	97.4977	11.2124

## Sheet: 2b.1
Well ID	Replicate	Ara (%)	normalized sfGFP fluorescence (%)	normalized mKate2 fluorescence (%)	normalized mKO2 fluorescence (%)
B2	1	0.2	54.8405	13.0852	100
B3	1	0.0667	55.5621	14.5221	94.5833
B4	1	0.0222	57.2238	13.5374	94.4638
B5	1	0.00741	60.4523	15.3727	99.4018
B6	1	0.00247	66.8448	16.6824	98.299
B7	1	0.000823	75.4468	18.1751	84.0291
B8	1	0.000274	88.799	25.4401	64.179
B9	1	9.14e-05	100	45.3623	47.0136
C2	1	3.05e-05	71.2193	56.5095	17.6538
C3	1	1.02e-05	68.1998	70.8517	17.3368
C4	1	3.39e-06	67.5427	84.1182	19.4931
C5	1	1.13e-06	68.1686	90.6446	23.0002
C6	1	3.76e-07	68.0608	98.1905	27.4382
C7	1	1.25e-07	67.8239	100	32.0367
C8	1	4.18e-08	66.302	98.9793	33.1671
C9	1	0	64.4738	97.9568	34.7825
D2	2	0.2	49.2165	10.3227	83.6235
D3	2	0.0667	50.2491	9.7246	82.6382
D4	2	0.0222	53.0137	10.4803	83.9201
D5	2	0.00741	56.2371	14.9031	87.1474
D6	2	0.00247	61.6262	18.5041	100
D7	2	0.000823	72.2756	20.5508	81.694
D8	2	0.000274	84.8731	24.885	54.2804
D9	2	9.14e-05	100	40.7918	37.6141
E2	2	3.05e-05	70.0389	50.0441	15.29
E3	2	1.02e-05	65.5229	64.6514	13.6388
E4	2	3.39e-06	66.5396	74.6039	14.98
E5	2	1.13e-06	67.1228	87.5011	21.3082
E6	2	3.76e-07	65.8763	100	27.7102
E7	2	1.25e-07	65.0892	98.9834	28.8217
E8	2	4.18e-08	64.3176	90.4926	28.8368
E9	2	0	62.7048	96.4288	28.7865
F2	3	0.2	49.5224	12.5659	96.4836
F3	3	0.0667	46.8687	8.06752	92.3716
F4	3	0.0222	51.9726	13.3426	93.2111
F5	3	0.00741	55.505	15.486	95.0685
F6	3	0.00247	61.1983	18.0772	100
F7	3	0.000823	70.9295	22.3888	91.6468
F8	3	0.000274	85.3735	27.0933	62.5304
F9	3	9.14e-05	100	42.1122	43.4765
G2	3	3.05e-05	66.8483	57.8154	19.5493
G3	3	1.02e-05	59.6024	72.5964	17.8062
G4	3	3.39e-06	60.365	80.4326	20.0832
G5	3	1.13e-06	60.9516	96.0272	27.6858
G6	3	3.76e-07	60.9126	100	29.6882
G7	3	1.25e-07	60.3381	96.7533	32.7411
G8	3	4.18e-08	58.9641	97.6515	32.1547
G9	3	0	57.9846	97.8995	32.8369

## Sheet: 2b.2
Well ID	Replicate	Ara (%)	normalized sfGFP fluorescence (%)	normalized mKate2 fluorescence (%)	normalized mKO2 fluorescence (%)
B2	1	0.2	49.9744	23.1322	93.2306
B3	1	0.0667	46.607	23.4087	93.6698
B4	1	0.0222	48.4408	26.7926	98.4303
B5	1	0.00741	50.5306	27.4951	100
B6	1	0.00247	54.8785	27.1078	86.4922
B7	1	0.000823	68.0923	32.3627	63.8468
B8	1	0.000274	100	42.3663	54.9224
B9	1	9.14e-05	81.3086	67.1893	45.7763
C2	1	3.05e-05	61.1097	81.9189	32.5642
C3	1	1.02e-05	57.3155	98.1999	32.8114
C4	1	3.39e-06	58.3358	96.0066	36.8085
C5	1	1.13e-06	59.1733	96.8874	39.3812
C6	1	3.76e-07	59.3859	100	38.9879
C7	1	1.25e-07	58.2967	98.958	37.9013
C8	1	4.18e-08	56.8818	94.2323	37.2427
C9	1	0	55.1633	97.2763	36.1072
D2	2	0.2	48.4422	23.876	98.4261
D3	2	0.0667	46.856	24.5396	98.7746
D4	2	0.0222	47.5119	25.3178	100
D5	2	0.00741	50.4185	26.4216	96.4743
D6	2	0.00247	55.642	27.6754	85.4107
D7	2	0.000823	69.1504	31.6102	68.0596
D8	2	0.000274	100	43.6397	57.8237
D9	2	9.14e-05	85.036	64.6147	46.684
E2	2	3.05e-05	61.4902	77.9596	32.849
E3	2	1.02e-05	58.3359	95.2171	33.8009
E4	2	3.39e-06	57.8035	98.8595	36.6434
E5	2	1.13e-06	57.6178	99.8111	37.1377
E6	2	3.76e-07	57.6941	100	38.0716
E7	2	1.25e-07	57.2196	99.0064	37.7489
E8	2	4.18e-08	56.8635	98.9118	37.2854
E9	2	0	55.15	94.8477	36.3308
F2	3	0.2	45.9772	26.0821	100
F3	3	0.0667	45.9936	23.4251	93.9835
F4	3	0.0222	47.8922	25.3479	88.1143
F5	3	0.00741	50.3125	26.1969	78.3784
F6	3	0.00247	56.2261	23.4939	61.8679
F7	3	0.000823	65.361	26.1913	41.8243
F8	3	0.000274	100	35.2018	27.0925
F9	3	9.14e-05	82.3144	58.305	22.9859
G2	3	3.05e-05	48.3309	76.4794	22.4636
G3	3	1.02e-05	41.3371	93.5541	20.9846
G4	3	3.39e-06	40.8368	96.7264	20.809
G5	3	1.13e-06	40.6357	100	20.3949
G6	3	3.76e-07	40.7165	92.9153	20.1019
G7	3	1.25e-07	40.6249	97.8685	20.2647
G8	3	4.18e-08	39.5947	93.9342	20.5602
G9	3	0	39.5066	96.735	21.0161

## Sheet: 2c.1
	variable	Well ID	Replicate	Ara (%)	normalized sfGFP fluorescence (%)	normalized mKate2 fluorescence (%)	normalized mKO2 fluorescence (%)
1	B2	B2	1	0.2	8.28564	89.028	100
2	B3	B3	1	0.0667	8.56464	86.6034	95.1878
3	B4	B4	1	0.0222	8.80599	90.9234	91.7049
4	B5	B5	1	0.00741	9.29582	91.1053	83.0041
5	B6	B6	1	0.00247	11.0012	97.8462	73.7756
6	B7	B7	1	0.000823	15.1751	100	50.9684
7	B8	B8	1	0.000274	23.9636	62.6492	27.9141
8	B9	B9	1	9.14e-05	49.9294	14.3846	12.1469
9	C2	C2	1	3.05e-05	89.6284	10.1123	10.31
10	C3	C3	1	1.02e-05	95.6435	9.59871	10.5277
11	C4	C4	1	3.39e-06	94.8634	10.507	10.0032
12	C5	C5	1	1.13e-06	95.2717	8.82097	9.92598
13	C6	C6	1	3.76e-07	97.4645	9.95423	10.1188
14	C7	C7	1	1.25e-07	98.6261	10.6152	10.2641
15	C8	C8	1	4.18e-08	98.4534	9.52823	10.4508
16	C9	C9	1	0	100	11.4569	10.4882
17	D2	D2	2	0.2	7.75335	83.9461	100
18	D3	D3	2	0.0667	7.7339	83.0098	94.641
19	D4	D4	2	0.0222	8.18046	87.8812	90.4262
20	D5	D5	2	0.00741	8.61253	92.6743	83.1415
21	D6	D6	2	0.00247	10.5969	99.188	65.3042
22	D7	D7	2	0.000823	14.3226	100	56.5241
23	D8	D8	2	0.000274	23.4676	58.9561	29.2421
24	D9	D9	2	9.14e-05	52.2757	16.2439	12.5783
25	E2	E2	2	3.05e-05	89.7646	10.2365	10.5551
26	E3	E3	2	1.02e-05	94.3755	9.85009	10.3053
27	E4	E4	2	3.39e-06	95.7095	8.58562	10.2803
28	E5	E5	2	1.13e-06	97.115	10.5838	10.1894
29	E6	E6	2	3.76e-07	97.6606	9.18305	10.4038
30	E7	E7	2	1.25e-07	100	11.4362	10.4406
31	E8	E8	2	4.18e-08	97.7381	10.3205	10.3125
32	E9	E9	2	0	98.3699	10.0413	10.6222
33	F2	F2	3	0.2	8.13975	78.6868	100
34	F3	F3	3	0.0667	8.26635	86.8809	95.8406
35	F4	F4	3	0.0222	8.58214	77.5802	90.1692
36	F5	F5	3	0.00741	9.24554	86.6146	82.9835
37	F6	F6	3	0.00247	10.9999	100	69.2625
38	F7	F7	3	0.000823	15.353	99.2312	51.7092
39	F8	F8	3	0.000274	24.4778	57.965	29.3851
40	F9	F9	3	9.14e-05	54.1393	16.5076	12.7718
41	G2	G2	3	3.05e-05	80.2417	8.93555	10.8222
42	G3	G3	3	1.02e-05	96.8349	9.70653	10.9042
43	G4	G4	3	3.39e-06	99.7563	9.15234	10.8066
44	G5	G5	3	1.13e-06	98.8639	7.7596	10.5829
45	G6	G6	3	3.76e-07	100	10.5624	10.7677
46	G7	G7	3	1.25e-07	99.3176	10.0074	10.5971
47	G8	G8	3	4.18e-08	98.4974	12.8228	10.8134
48	G9	G9	3	0	99.4395	12.173	11.4607

## Sheet: 2c.2
Well ID	Replicate	Ara (%)	normalized sfGFP fluorescence (%)	normalized mKate2 fluorescence (%)	normalized mKO2 fluorescence (%)
B2	1	0.2	7.77301	77.6371	100
B3	1	0.0667	8.04788	70.7922	93.5077
B4	1	0.0222	8.39565	79.2171	90.8812
B5	1	0.00741	8.98318	79.8198	85.0634
B6	1	0.00247	10.6012	90.1237	67.0982
B7	1	0.000823	14.9443	100	48.0658
B8	1	0.000274	25.1841	66.1342	30.4181
B9	1	9.14e-05	56.9705	18.6326	15.2545
C2	1	3.05e-05	91.1384	9.27322	11.0266
C3	1	1.02e-05	93.0476	8.48787	10.5971
C4	1	3.39e-06	96.4567	8.84083	10.5509
C5	1	1.13e-06	97.0913	8.40029	10.9753
C6	1	3.76e-07	97.9894	9.12181	11.0152
C7	1	1.25e-07	98.8534	11.7291	11.5092
C8	1	4.18e-08	98.9394	10.2382	11.9516
C9	1	0	100	10.5299	12.3922
D2	2	0.2	8.71042	75.9017	100
D3	2	0.0667	9.03204	75.4863	95.9437
D4	2	0.0222	9.24305	76.3859	90.2307
D5	2	0.00741	9.98677	81.9438	82.2959
D6	2	0.00247	11.7429	90.8662	65.2103
D7	2	0.000823	16.3643	100	50.375
D8	2	0.000274	27.5162	56.4776	31.1202
D9	2	9.14e-05	61.4353	19.6771	15.1365
E2	2	3.05e-05	90.3383	9.00691	11.1725
E3	2	1.02e-05	93.3707	9.39554	10.7537
E4	2	3.39e-06	95.4153	8.40691	10.9
E5	2	1.13e-06	96.3914	9.00384	10.9998
E6	2	3.76e-07	99.2564	10.2209	11.3742
E7	2	1.25e-07	100	9.33383	11.6339
E8	2	4.18e-08	97.7376	10.3023	12.0059
E9	2	0	99.7057	11.5427	12.3936
F2	3	0.2	8.3679	76.4655	100
F3	3	0.0667	8.72169	71.3895	95.1885
F4	3	0.0222	9.15665	73.2625	92.6215
F5	3	0.00741	10.107	78.4309	88.7767
F6	3	0.00247	11.8763	93.0262	68.3807
F7	3	0.000823	16.7843	100	49.9425
F8	3	0.000274	28.6508	57.272	29.7819
F9	3	9.14e-05	61.9516	17.2655	14.6115
G2	3	3.05e-05	93.503	10.4668	11.7252
G3	3	1.02e-05	95.687	10.0138	11.4143
G4	3	3.39e-06	97.816	10.6162	11.5797
G5	3	1.13e-06	98.556	10.9475	11.7054
G6	3	3.76e-07	98.9055	10.8545	11.8002
G7	3	1.25e-07	99.1185	12.0238	12.1625
G8	3	4.18e-08	99.8344	12.8858	13.0114
G9	3	0	100	12.4559	13.5057

## Sheet: 2c.3
Well ID	Replicate	Ara (%)	normalized sfGFP fluorescence (%)	normalized mKate2 fluorescence (%)	normalized mKO2 fluorescence (%)
B2	1	0.2	5.81059	69.911	100
B3	1	0.0667	6.23084	70.7967	95.1743
B4	1	0.0222	6.19761	73.7363	89.9248
B5	1	0.00741	6.63329	73.1309	88.2036
B6	1	0.00247	7.53416	84.5251	76.8795
B7	1	0.000823	10.049	100	55.8505
B8	1	0.000274	16.5841	90.7331	35.7903
B9	1	9.14e-05	28.1117	60.8458	23.7069
C2	1	3.05e-05	57.6388	14.9404	13.7855
C3	1	1.02e-05	96.9458	11.7798	13.1363
C4	1	3.39e-06	100	13.1727	14.1454
C5	1	1.13e-06	98.0523	12.6885	15.7101
C6	1	3.76e-07	95.0504	15.896	15.8035
C7	1	1.25e-07	92.6132	15.624	16.2837
C8	1	4.18e-08	91.8383	15.8645	16.3361
C9	1	0	79.4462	13.3429	16.1774
D2	2	0.2	7.43881	70.1361	100
D3	2	0.0667	7.85932	74.4636	94.3213
D4	2	0.0222	8.07368	74.3676	91.9091
D5	2	0.00741	8.27977	81.0475	86.3517
D6	2	0.00247	9.31409	88.9947	79.3619
D7	2	0.000823	12.2895	98.4953	54.1361
D8	2	0.000274	19.7681	100	34.0343
D9	2	9.14e-05	33.0364	57.3284	22.8649
E2	2	3.05e-05	63.1224	16.2983	13.3278
E3	2	1.02e-05	98.5084	14.9644	12.9688
E4	2	3.39e-06	100	17.4095	13.4503
E5	2	1.13e-06	99.756	17.2548	14.8508
E6	2	3.76e-07	98.3805	18.2451	15.5204
E7	2	1.25e-07	95.272	20.5767	16.24
E8	2	4.18e-08	94.8282	19.9164	16.1871
E9	2	0	94.6873	19.3652	16.1984
F2	3	0.2	6.56224	71.2789	100
F3	3	0.0667	6.73937	71.1456	93.3811
F4	3	0.0222	6.87736	71.8821	90.9166
F5	3	0.00741	7.05371	76.0345	87.2955
F6	3	0.00247	8.04121	86.5648	77.5105
F7	3	0.000823	10.9336	100	52.9046
F8	3	0.000274	17.576	97.6201	32.8723
F9	3	9.14e-05	29.6479	59.1139	22.0498
G2	3	3.05e-05	55.8848	17.4278	14.4403
G3	3	1.02e-05	98.1985	14.6373	14.3592
G4	3	3.39e-06	100	15.6522	15.1291
G5	3	1.13e-06	99.0105	17.2042	15.6586
G6	3	3.76e-07	97.3159	17.2763	15.8217
G7	3	1.25e-07	94.6211	17.2688	16.1657
G8	3	4.18e-08	94.6579	18.5105	16.5594
G9	3	0	94.7433	16.1506	16.7002

[truncated: 17 more sheets: 2c.4, 2c.5, 2c.6, 2c.7, 2c.8, 3.1, 3.2, 3.3, 4.1, 2c-CT.1, 2c-CT.2, 2c-CT.3, 2c-CT.4, 2c-CT.5, 2c-CT.6, 2c-NF.1, 2c-P.1]
